# Supplementary material for: Crystal structure and Hirshfeld surface analysis of 2-{[7-acetyl-4-cyano-6-hy­droxy-8-(4-meth­oxyphen­yl)-1,6-dimethyl-5,6,7,8-tetra­hydro­isoquinolin-3-yl­]sulfan­yl}acetic acid ethyl ester
Source: Acta Crystallogr E Crystallogr Commun. 2022 Jan 25;78(Pt 2):220–4. doi: 10.1107/S2056989022000378 (PMC8819445; doi:10.1107/S2056989022000378)
Supplement: Supplementary file 1 [file e-78-00220-sup1.cif]

##############################################################################
#                                                                            #
# This CIF contains the data in a paper accepted for publication in          #
# Acta Crystallographica Section E. It conforms to the requirements of       #
# Notes for Authors for Acta Crystallographica Section E, and has been       #
# peer reviewed under the auspices of the IUCr Commission on Journals.       #
#                                                                            #
# Full details of the Crystallographic Information File format               #
# are given in the paper "The Crystallographic Information File (CIF):       #
# a New Standard Archive File for Crystallography" by S. R. Hall, F. H.      #
# Allen and I. D. Brown [Acta Cryst. (1991), A47, 655-685].                  #
#                                                                            #
# The current version of the core CIF dictionary is obtainable from          #
# ftp://ftp.iucr.org/pub/cif_core.dic.                                       #
#                                                                            #
# Software is freely available for graphical display of the structure(s)     #
# in this CIF. For information consult the CIF software page                 #
# http://www.iucr.org/resources/cif/software.                                #
#                                                                            #
# This file may be used for bona fide research purposes within the           #
# scientific community so long as proper attribution is given to the journal # 
# article from which it was obtained.                                        #
#                                                                            #
##############################################################################
data_I
_audit_creation_method     'SHELXL-2018/3'
_chemical_name_systematic
;\
Ethyl 2-{[7-acetyl-4-cyano-6-hydroxy-8-(4-methoxyphenyl)-1,6-dimethyl-\
5,6,7,8-tetrahydroisoquinolin-3-yl]sulfanyl}acetate
;
_chemical_name_common     ?
_chemical_formula_moiety     'C25 H28 N2 O5 S'
_chemical_formula_sum     'C25 H28 N2 O5 S'
_chemical_formula_iupac     'C25 H28 N2 O5 S'
_chemical_formula_weight     468.55
_chemical_melting_point     ?
_space_group_crystal_system     triclinic
_space_group_name_H-M_alt     'P -1'
_space_group_name_Hall     '-P 1'
loop_
    _space_group_symop_operation_xyz
    'x, y, z'
    '-x, -y, -z'
_cell_length_a     10.0643(6)
_cell_length_b     10.3592(7)
_cell_length_c     12.0685(8)
_cell_angle_alpha     83.2960(10)
_cell_angle_beta     80.7700(10)
_cell_angle_gamma     75.6380(10)
_cell_volume     1199.23(13)
_cell_formula_units_Z     2
_cell_measurement_reflns_used     9995
_cell_measurement_theta_min     2.5300
_cell_measurement_theta_max     29.4986
_cell_measurement_temperature     150(2)
_exptl_crystal_description     block
_exptl_crystal_colour     colourless
_exptl_crystal_size_max     0.346
_exptl_crystal_size_mid     0.288
_exptl_crystal_size_min     0.265
_exptl_crystal_density_diffrn     1.298
_exptl_crystal_density_meas     ?
_exptl_crystal_density_method     'not measured'
_exptl_crystal_F_000     496
_exptl_absorpt_coefficient_mu     0.173
_exptl_absorpt_correction_type     multi-scan
_exptl_absorpt_process_details
;
(<i>SADABS</i>; Krause <i>et al.</i>, 2015)
;
_exptl_absorpt_correction_T_min     0.82
_exptl_absorpt_correction_T_max     0.96
_exptl_special_details
;
The diffraction data were obtained from 3 sets of 400 frames,
each of width 0.5\% in \w, colllected at \f = 0.00,
90.00 and 180.00\% and 2 sets of 800 frames, each of
width 0.45\% in \f, collected at \w = --30.00 and 210.00\%.
The scan time was 10 sec/frame.
;
_diffrn_ambient_temperature     150(2)
_diffrn_source     'fine-focus sealed tube'
_diffrn_radiation_type     MoK\a
_diffrn_radiation_wavelength     0.71073
_diffrn_radiation_monochromator     graphite
_diffrn_measurement_device_type     'Bruker SMART APEX CCD'
_diffrn_measurement_method     '\f and \w scans'
_diffrn_detector_area_resol_mean     8.3333
_diffrn_reflns_number     22695
_diffrn_reflns_av_R_equivalents     0.0228
_diffrn_reflns_av_unetI/netI     0.0297
_diffrn_reflns_theta_min     1.715
_diffrn_reflns_theta_max     29.603
_diffrn_reflns_theta_full     28.500
_diffrn_measured_fraction_theta_max     0.964
_diffrn_measured_fraction_theta_full     0.991
_diffrn_reflns_limit_h_min     -13
_diffrn_reflns_limit_h_max     13
_diffrn_reflns_limit_k_min     -14
_diffrn_reflns_limit_k_max     14
_diffrn_reflns_limit_l_min     -16
_diffrn_reflns_limit_l_max     16
_refine_special_details
;
Refinement of F^2^ against ALL reflections.  The weighted R-factor wR and
goodness of fit S are based on F^2^, conventional R-factors R are based
on F, with F set to zero for negative F^2^. The threshold expression of
F^2^ > 2sigma(F^2^) is used only for calculating R-factors(gt) etc. and is
not relevant to the choice of reflections for refinement.  R-factors based
on F^2^ are statistically about twice as large as those based on F, and R-
factors based on ALL data will be even larger. H-atoms attached to carbon
were placed in calculated positions (C---H = 0.95 - 1.00 \%A) while that
attached to oxygen was placed in a location derived from a difference
map and its coordinates adjusted to give O---H = 0.87 %A. All were included
as riding contributions with isotropic displacement parameters 1.2 - 1.5
times those of the attached atoms.
;
_reflns_number_total     6509
_reflns_number_gt     5177
_reflns_threshold_expression     'I > 2\s(I)'
_refine_ls_structure_factor_coef     Fsqd
_refine_ls_matrix_type     full
_refine_ls_R_factor_all     0.0558
_refine_ls_R_factor_gt     0.0449
_refine_ls_wR_factor_gt     0.1264
_refine_ls_wR_factor_ref     0.1327
_refine_ls_goodness_of_fit_ref     1.107
_refine_ls_restrained_S_all     1.107
_refine_ls_number_reflns     6509
_refine_ls_number_parameters     305
_refine_ls_number_restraints     0
_refine_ls_hydrogen_treatment     mixed
_refine_ls_weighting_scheme     calc
_refine_ls_weighting_details
              'w=1/[\s^2^(Fo^2^)+(0.0848P)^2^+0.0389P] where P=(Fo^2^+2Fc^2^)/3'
_atom_sites_solution_hydrogens     geom
_atom_sites_solution_primary     dual
_atom_sites_solution_secondary     difmap
_refine_ls_shift/su_max     0.000
_refine_ls_shift/su_mean     0.000
_refine_diff_density_max     0.713
_refine_diff_density_min     -0.216
_refine_ls_extinction_method     none
_refine_ls_extinction_coef     .
loop_
    _atom_type_symbol
    _atom_type_description
    _atom_type_scat_dispersion_real
    _atom_type_scat_dispersion_imag
    _atom_type_scat_source
    'C' 'C' 0.0033 0.0016
                         'International Tables Vol C Tables 4.2.6.8 and 6.1.1.4'
    'H' 'H' 0.0000 0.0000
                         'International Tables Vol C Tables 4.2.6.8 and 6.1.1.4'
    'N' 'N' 0.0061 0.0033
                         'International Tables Vol C Tables 4.2.6.8 and 6.1.1.4'
    'O' 'O' 0.0106 0.0060
                         'International Tables Vol C Tables 4.2.6.8 and 6.1.1.4'
    'S' 'S' 0.1246 0.1234
                         'International Tables Vol C Tables 4.2.6.8 and 6.1.1.4'
_computing_data_collection
;
<i>APEX3</i> (Bruker, 2016)
;
_computing_cell_refinement
;
<i>SAINT</i> (Bruker, 2016)
;
_computing_data_reduction
;
<i>SAINT</i> (Bruker, 2016)
;
_computing_structure_solution
;
<i>SHELXT2014/5</i> (Sheldrick, 2015a)
;
_computing_structure_refinement
;
<i>SHELXL2018/3</i> (Sheldrick, 2015b)
;
_computing_molecular_graphics
;
<i>DIAMOND</i> (Brandenburg & Putz, 2012)
;
_computing_publication_material
;
<i>SHELXTL</i> (Sheldrick, 2008)
;
loop_
    _atom_site_type_symbol
    _atom_site_label
    _atom_site_fract_x
    _atom_site_fract_y
    _atom_site_fract_z
    _atom_site_U_iso_or_equiv
    _atom_site_adp_type
    _atom_site_calc_flag
    _atom_site_occupancy
    _atom_site_disorder_assembly
    _atom_site_disorder_group
    S S1 0.40179(4) 0.33194(3) 0.67126(2) 0.02919(11) Uani d 1 . .
    O O1 -0.01601(8) 0.26808(9) -0.00282(7) 0.0261(2) Uani d 1 . .
    O O2 0.65454(10) 0.31103(10) -0.03628(7) 0.0325(2) Uani d 1 . .
    O O3 0.76674(8) 0.24179(8) 0.18545(7) 0.02199(18) Uani d 1 . .
    H H3 0.8202(16) 0.2524(10) 0.1190(13) 0.033 Uiso calc 1 . .
    O O4 0.08897(11) 0.46076(12) 0.66388(9) 0.0455(3) Uani d 1 . .
    O O5 0.13749(11) 0.65264(10) 0.58156(8) 0.0357(2) Uani d 1 . .
    N N1 0.35085(10) 0.41231(10) 0.46279(8) 0.0208(2) Uani d 1 . .
    N N2 0.67128(14) 0.03469(14) 0.60676(11) 0.0424(3) Uani d 1 . .
    C C1 0.46954(11) 0.29768(11) 0.16884(9) 0.0159(2) Uani d 1 . .
    H H1 0.500590 0.379658 0.134272 0.019 Uiso calc 1 . .
    C C2 0.57706(11) 0.17513(11) 0.12120(9) 0.0173(2) Uani d 1 . .
    H H2 0.531350 0.098468 0.129582 0.021 Uiso calc 1 . .
    C C3 0.70498(11) 0.13262(11) 0.18391(9) 0.0193(2) Uani d 1 . .
    C C4 0.65493(12) 0.09343(12) 0.30675(10) 0.0223(2) Uani d 1 . .
    H H4A 0.620266 0.011333 0.310543 0.027 Uiso calc 1 . .
    H H4B 0.734138 0.072924 0.350225 0.027 Uiso calc 1 . .
    C C5 0.54209(11) 0.20148(11) 0.35998(9) 0.0179(2) Uani d 1 . .
    C C6 0.52467(11) 0.20985(12) 0.47729(9) 0.0199(2) Uani d 1 . .
    C C7 0.42631(12) 0.31658(12) 0.52466(9) 0.0205(2) Uani d 1 . .
    C C8 0.36570(11) 0.40524(11) 0.35083(9) 0.0177(2) Uani d 1 . .
    C C9 0.45724(11) 0.29873(11) 0.29599(9) 0.0166(2) Uani d 1 . .
    C C10 0.33305(11) 0.30117(11) 0.12715(9) 0.0176(2) Uani d 1 . .
    C C11 0.24375(12) 0.22431(12) 0.18378(9) 0.0206(2) Uani d 1 . .
    H H11 0.263234 0.176107 0.253526 0.025 Uiso calc 1 . .
    C C12 0.12671(12) 0.21705(12) 0.13990(10) 0.0227(2) Uani d 1 . .
    H H12 0.065702 0.165748 0.180301 0.027 Uiso calc 1 . .
    C C13 0.09882(11) 0.28515(12) 0.03646(9) 0.0200(2) Uani d 1 . .
    C C14 0.18526(12) 0.36397(12) -0.02017(9) 0.0225(2) Uani d 1 . .
    H H14 0.165733 0.412138 -0.089914 0.027 Uiso calc 1 . .
    C C15 0.30109(12) 0.37198(12) 0.02605(9) 0.0212(2) Uani d 1 . .
    H H15 0.359409 0.427055 -0.012431 0.025 Uiso calc 1 . .
    C C16 -0.03346(13) 0.32073(14) -0.11635(10) 0.0267(3) Uani d 1 . .
    H H16A 0.052176 0.288044 -0.166573 0.040 Uiso calc 1 . .
    H H16B -0.054905 0.418620 -0.120457 0.040 Uiso calc 1 . .
    H H16C -0.109566 0.291484 -0.139534 0.040 Uiso calc 1 . .
    C C17 0.61828(12) 0.20825(12) -0.00420(10) 0.0227(2) Uani d 1 . .
    C C18 0.60948(18) 0.11357(16) -0.08583(12) 0.0404(4) Uani d 1 . .
    H H18A 0.654485 0.138974 -0.160555 0.061 Uiso calc 1 . .
    H H18B 0.512060 0.117187 -0.089559 0.061 Uiso calc 1 . .
    H H18C 0.656149 0.022519 -0.060849 0.061 Uiso calc 1 . .
    C C19 0.81182(13) 0.01430(13) 0.13312(11) 0.0280(3) Uani d 1 . .
    H H19A 0.849094 0.041750 0.056329 0.042 Uiso calc 1 . .
    H H19B 0.767456 -0.059489 0.131300 0.042 Uiso calc 1 . .
    H H19C 0.887278 -0.015108 0.179227 0.042 Uiso calc 1 . .
    C C20 0.60828(13) 0.11221(13) 0.54794(10) 0.0258(3) Uani d 1 . .
    C C21 0.27853(12) 0.52205(12) 0.29046(10) 0.0236(2) Uani d 1 . .
    H H21A 0.327912 0.540938 0.215809 0.035 Uiso calc 1 . .
    H H21B 0.259623 0.600477 0.333793 0.035 Uiso calc 1 . .
    H H21C 0.190956 0.501257 0.282226 0.035 Uiso calc 1 . .
    C C22 0.31143(14) 0.50489(13) 0.67068(10) 0.0286(3) Uani d 1 . .
    H H22A 0.305095 0.534976 0.746654 0.034 Uiso calc 1 . .
    H H22B 0.366449 0.558138 0.617296 0.034 Uiso calc 1 . .
    C C23 0.16744(14) 0.53363(14) 0.63858(10) 0.0303(3) Uani d 1 . .
    C C24 0.00183(17) 0.68891(18) 0.54348(14) 0.0490(4) Uani d 1 . .
    H H24A -0.072036 0.696185 0.608938 0.059 Uiso calc 1 . .
    H H24B -0.007797 0.619864 0.497063 0.059 Uiso calc 1 . .
    C C25 -0.0099(3) 0.8197(2) 0.4757(3) 0.0934(9) Uani d 1 . .
    H H25A 0.062343 0.810824 0.410224 0.140 Uiso calc 1 . .
    H H25B 0.001445 0.886882 0.522048 0.140 Uiso calc 1 . .
    H H25C -0.101112 0.847711 0.450117 0.140 Uiso calc 1 . .
loop_
    _atom_site_aniso_label
    _atom_site_aniso_U_11
    _atom_site_aniso_U_22
    _atom_site_aniso_U_33
    _atom_site_aniso_U_12
    _atom_site_aniso_U_13
    _atom_site_aniso_U_23
    S1 0.0375(2) 0.03615(19) 0.01391(15) -0.00874(14) -0.00410(13) -0.00088(12)
    O1 0.0185(4) 0.0418(5) 0.0196(4) -0.0100(4) -0.0083(3) 0.0052(4)
    O2 0.0360(5) 0.0411(6) 0.0226(5) -0.0181(4) 0.0007(4) 0.0018(4)
    O3 0.0192(4) 0.0271(4) 0.0219(4) -0.0090(3) -0.0012(3) -0.0056(3)
    O4 0.0337(6) 0.0612(7) 0.0426(6) -0.0229(5) -0.0002(5) 0.0106(5)
    O5 0.0392(5) 0.0333(5) 0.0325(5) -0.0047(4) -0.0021(4) -0.0057(4)
    N1 0.0213(5) 0.0254(5) 0.0155(4) -0.0052(4) -0.0023(4) -0.0012(4)
    N2 0.0461(7) 0.0444(7) 0.0312(6) -0.0021(6) -0.0128(6) 0.0117(5)
    C1 0.0158(5) 0.0182(5) 0.0142(5) -0.0049(4) -0.0033(4) 0.0001(4)
    C2 0.0163(5) 0.0195(5) 0.0168(5) -0.0050(4) -0.0017(4) -0.0027(4)
    C3 0.0171(5) 0.0204(5) 0.0206(5) -0.0041(4) -0.0022(4) -0.0033(4)
    C4 0.0207(5) 0.0217(6) 0.0214(6) -0.0006(4) -0.0038(4) 0.0020(4)
    C5 0.0174(5) 0.0193(5) 0.0177(5) -0.0061(4) -0.0037(4) 0.0013(4)
    C6 0.0188(5) 0.0237(6) 0.0171(5) -0.0059(4) -0.0049(4) 0.0034(4)
    C7 0.0230(5) 0.0254(6) 0.0145(5) -0.0091(5) -0.0029(4) 0.0008(4)
    C8 0.0158(5) 0.0223(5) 0.0154(5) -0.0053(4) -0.0023(4) -0.0012(4)
    C9 0.0154(5) 0.0203(5) 0.0153(5) -0.0064(4) -0.0030(4) -0.0002(4)
    C10 0.0168(5) 0.0206(5) 0.0151(5) -0.0031(4) -0.0032(4) -0.0018(4)
    C11 0.0194(5) 0.0267(6) 0.0156(5) -0.0060(4) -0.0050(4) 0.0033(4)
    C12 0.0183(5) 0.0314(6) 0.0193(5) -0.0099(5) -0.0038(4) 0.0048(5)
    C13 0.0152(5) 0.0271(6) 0.0175(5) -0.0030(4) -0.0040(4) -0.0020(4)
    C14 0.0216(5) 0.0291(6) 0.0157(5) -0.0045(5) -0.0054(4) 0.0031(4)
    C15 0.0218(5) 0.0250(6) 0.0175(5) -0.0086(4) -0.0036(4) 0.0034(4)
    C16 0.0222(6) 0.0387(7) 0.0197(6) -0.0058(5) -0.0095(5) 0.0020(5)
    C17 0.0189(5) 0.0308(6) 0.0182(5) -0.0050(5) -0.0016(4) -0.0040(5)
    C18 0.0571(10) 0.0423(8) 0.0242(7) -0.0115(7) -0.0059(6) -0.0121(6)
    C19 0.0229(6) 0.0268(6) 0.0309(7) 0.0021(5) -0.0023(5) -0.0085(5)
    C20 0.0283(6) 0.0292(6) 0.0191(6) -0.0073(5) -0.0042(5) 0.0043(5)
    C21 0.0238(6) 0.0243(6) 0.0194(5) 0.0011(5) -0.0040(5) -0.0011(4)
    C22 0.0335(7) 0.0344(7) 0.0209(6) -0.0127(5) -0.0005(5) -0.0081(5)
    C23 0.0315(7) 0.0387(7) 0.0197(6) -0.0099(6) 0.0045(5) -0.0059(5)
    C24 0.0383(8) 0.0555(10) 0.0449(9) 0.0022(7) -0.0026(7) -0.0031(8)
    C25 0.0751(16) 0.0498(12) 0.139(3) 0.0112(11) -0.0281(16) 0.0228(14)
_geom_special_details
;
 All esds (except the esd in the dihedral angle between two l.s. planes)
 are estimated using the full covariance matrix.  The cell esds are taken
 into account individually in the estimation of esds in distances, angles
 and torsion angles; correlations between esds in cell parameters are only
 used when they are defined by crystal symmetry.  An approximate (isotropic)
 treatment of cell esds is used for estimating esds involving l.s. planes.
;
loop_
    _geom_bond_atom_site_label_1
    _geom_bond_atom_site_label_2
    _geom_bond_site_symmetry_2
    _geom_bond_distance
    _geom_bond_publ_flag
    S1 C7 . 1.7672(11) ?
    S1 C22 . 1.7966(14) ?
    O1 C13 . 1.3742(14) ?
    O1 C16 . 1.4355(14) ?
    O2 C17 . 1.2116(15) ?
    O3 C3 . 1.4223(14) ?
    O3 H3 . 0.903(17) ?
    O4 C23 . 1.2046(17) ?
    O5 C23 . 1.3298(17) ?
    O5 C24 . 1.457(2) ?
    N1 C7 . 1.3240(15) ?
    N1 C8 . 1.3439(14) ?
    N2 C20 . 1.1443(17) ?
    C1 C9 . 1.5206(14) ?
    C1 C10 . 1.5278(15) ?
    C1 C2 . 1.5501(15) ?
    C1 H1 . 1.0000 ?
    C2 C17 . 1.5258(15) ?
    C2 C3 . 1.5421(15) ?
    C2 H2 . 1.0000 ?
    C3 C4 . 1.5290(16) ?
    C3 C19 . 1.5311(15) ?
    C4 C5 . 1.5028(16) ?
    C4 H4A . 0.9900 ?
    C4 H4B . 0.9900 ?
    C5 C9 . 1.3941(15) ?
    C5 C6 . 1.4087(15) ?
    C6 C7 . 1.3972(16) ?
    C6 C20 . 1.4369(16) ?
    C8 C9 . 1.4053(15) ?
    C8 C21 . 1.4957(15) ?
    C10 C15 . 1.3893(15) ?
    C10 C11 . 1.3927(15) ?
    C11 C12 . 1.3882(16) ?
    C11 H11 . 0.9500 ?
    C12 C13 . 1.3940(15) ?
    C12 H12 . 0.9500 ?
    C13 C14 . 1.3863(16) ?
    C14 C15 . 1.3944(16) ?
    C14 H14 . 0.9500 ?
    C15 H15 . 0.9500 ?
    C16 H16A . 0.9800 ?
    C16 H16B . 0.9800 ?
    C16 H16C . 0.9800 ?
    C17 C18 . 1.4956(18) ?
    C18 H18A . 0.9800 ?
    C18 H18B . 0.9800 ?
    C18 H18C . 0.9800 ?
    C19 H19A . 0.9800 ?
    C19 H19B . 0.9800 ?
    C19 H19C . 0.9800 ?
    C21 H21A . 0.9800 ?
    C21 H21B . 0.9800 ?
    C21 H21C . 0.9800 ?
    C22 C23 . 1.5093(19) ?
    C22 H22A . 0.9900 ?
    C22 H22B . 0.9900 ?
    C24 C25 . 1.488(3) ?
    C24 H24A . 0.9900 ?
    C24 H24B . 0.9900 ?
    C25 H25A . 0.9800 ?
    C25 H25B . 0.9800 ?
    C25 H25C . 0.9800 ?
loop_
    _geom_angle_atom_site_label_1
    _geom_angle_atom_site_label_2
    _geom_angle_atom_site_label_3
    _geom_angle_site_symmetry_1
    _geom_angle_site_symmetry_3
    _geom_angle
    _geom_angle_publ_flag
    C7 S1 C22 . . 98.39(6) ?
    C13 O1 C16 . . 116.26(9) ?
    C3 O3 H3 . . 109.5 ?
    C23 O5 C24 . . 115.10(12) ?
    C7 N1 C8 . . 119.27(10) ?
    C9 C1 C10 . . 113.57(9) ?
    C9 C1 C2 . . 113.46(9) ?
    C10 C1 C2 . . 106.92(8) ?
    C9 C1 H1 . . 107.5 ?
    C10 C1 H1 . . 107.5 ?
    C2 C1 H1 . . 107.5 ?
    C17 C2 C3 . . 111.24(9) ?
    C17 C2 C1 . . 108.37(9) ?
    C3 C2 C1 . . 112.73(9) ?
    C17 C2 H2 . . 108.1 ?
    C3 C2 H2 . . 108.1 ?
    C1 C2 H2 . . 108.1 ?
    O3 C3 C4 . . 106.22(9) ?
    O3 C3 C19 . . 110.37(9) ?
    C4 C3 C19 . . 109.61(10) ?
    O3 C3 C2 . . 111.05(9) ?
    C4 C3 C2 . . 107.54(9) ?
    C19 C3 C2 . . 111.84(9) ?
    C5 C4 C3 . . 112.68(9) ?
    C5 C4 H4A . . 109.1 ?
    C3 C4 H4A . . 109.1 ?
    C5 C4 H4B . . 109.1 ?
    C3 C4 H4B . . 109.1 ?
    H4A C4 H4B . . 107.8 ?
    C9 C5 C6 . . 118.33(10) ?
    C9 C5 C4 . . 121.92(10) ?
    C6 C5 C4 . . 119.67(10) ?
    C7 C6 C5 . . 119.09(10) ?
    C7 C6 C20 . . 119.89(10) ?
    C5 C6 C20 . . 121.00(11) ?
    N1 C7 C6 . . 122.29(10) ?
    N1 C7 S1 . . 116.98(9) ?
    C6 C7 S1 . . 120.69(9) ?
    N1 C8 C9 . . 122.66(10) ?
    N1 C8 C21 . . 113.87(10) ?
    C9 C8 C21 . . 123.45(10) ?
    C5 C9 C8 . . 118.17(10) ?
    C5 C9 C1 . . 121.80(10) ?
    C8 C9 C1 . . 119.86(9) ?
    C15 C10 C11 . . 118.27(10) ?
    C15 C10 C1 . . 120.46(10) ?
    C11 C10 C1 . . 121.02(9) ?
    C12 C11 C10 . . 121.02(10) ?
    C12 C11 H11 . . 119.5 ?
    C10 C11 H11 . . 119.5 ?
    C11 C12 C13 . . 119.91(10) ?
    C11 C12 H12 . . 120.0 ?
    C13 C12 H12 . . 120.0 ?
    O1 C13 C14 . . 124.12(10) ?
    O1 C13 C12 . . 116.04(10) ?
    C14 C13 C12 . . 119.84(10) ?
    C13 C14 C15 . . 119.48(10) ?
    C13 C14 H14 . . 120.3 ?
    C15 C14 H14 . . 120.3 ?
    C10 C15 C14 . . 121.43(11) ?
    C10 C15 H15 . . 119.3 ?
    C14 C15 H15 . . 119.3 ?
    O1 C16 H16A . . 109.5 ?
    O1 C16 H16B . . 109.5 ?
    H16A C16 H16B . . 109.5 ?
    O1 C16 H16C . . 109.5 ?
    H16A C16 H16C . . 109.5 ?
    H16B C16 H16C . . 109.5 ?
    O2 C17 C18 . . 121.16(12) ?
    O2 C17 C2 . . 120.04(11) ?
    C18 C17 C2 . . 118.78(11) ?
    C17 C18 H18A . . 109.5 ?
    C17 C18 H18B . . 109.5 ?
    H18A C18 H18B . . 109.5 ?
    C17 C18 H18C . . 109.5 ?
    H18A C18 H18C . . 109.5 ?
    H18B C18 H18C . . 109.5 ?
    C3 C19 H19A . . 109.5 ?
    C3 C19 H19B . . 109.5 ?
    H19A C19 H19B . . 109.5 ?
    C3 C19 H19C . . 109.5 ?
    H19A C19 H19C . . 109.5 ?
    H19B C19 H19C . . 109.5 ?
    N2 C20 C6 . . 177.83(14) ?
    C8 C21 H21A . . 109.5 ?
    C8 C21 H21B . . 109.5 ?
    H21A C21 H21B . . 109.5 ?
    C8 C21 H21C . . 109.5 ?
    H21A C21 H21C . . 109.5 ?
    H21B C21 H21C . . 109.5 ?
    C23 C22 S1 . . 114.39(9) ?
    C23 C22 H22A . . 108.7 ?
    S1 C22 H22A . . 108.7 ?
    C23 C22 H22B . . 108.7 ?
    S1 C22 H22B . . 108.7 ?
    H22A C22 H22B . . 107.6 ?
    O4 C23 O5 . . 124.65(13) ?
    O4 C23 C22 . . 124.79(13) ?
    O5 C23 C22 . . 110.53(11) ?
    O5 C24 C25 . . 107.60(17) ?
    O5 C24 H24A . . 110.2 ?
    C25 C24 H24A . . 110.2 ?
    O5 C24 H24B . . 110.2 ?
    C25 C24 H24B . . 110.2 ?
    H24A C24 H24B . . 108.5 ?
    C24 C25 H25A . . 109.5 ?
    C24 C25 H25B . . 109.5 ?
    H25A C25 H25B . . 109.5 ?
    C24 C25 H25C . . 109.5 ?
    H25A C25 H25C . . 109.5 ?
    H25B C25 H25C . . 109.5 ?
loop_
    _geom_torsion_atom_site_label_1
    _geom_torsion_atom_site_label_2
    _geom_torsion_atom_site_label_3
    _geom_torsion_atom_site_label_4
    _geom_torsion_site_symmetry_1
    _geom_torsion_site_symmetry_2
    _geom_torsion_site_symmetry_3
    _geom_torsion_site_symmetry_4
    _geom_torsion
    _geom_torsion_publ_flag
    C9 C1 C2 C17 . . . . -159.86(9) ?
    C10 C1 C2 C17 . . . . 74.15(10) ?
    C9 C1 C2 C3 . . . . -36.30(12) ?
    C10 C1 C2 C3 . . . . -162.29(9) ?
    C17 C2 C3 O3 . . . . 67.55(12) ?
    C1 C2 C3 O3 . . . . -54.40(12) ?
    C17 C2 C3 C4 . . . . -176.63(9) ?
    C1 C2 C3 C4 . . . . 61.42(12) ?
    C17 C2 C3 C19 . . . . -56.24(13) ?
    C1 C2 C3 C19 . . . . -178.19(9) ?
    O3 C3 C4 C5 . . . . 64.88(12) ?
    C19 C3 C4 C5 . . . . -175.88(10) ?
    C2 C3 C4 C5 . . . . -54.09(12) ?
    C3 C4 C5 C9 . . . . 23.77(15) ?
    C3 C4 C5 C6 . . . . -153.08(10) ?
    C9 C5 C6 C7 . . . . -1.73(16) ?
    C4 C5 C6 C7 . . . . 175.24(10) ?
    C9 C5 C6 C20 . . . . 179.59(11) ?
    C4 C5 C6 C20 . . . . -3.44(17) ?
    C8 N1 C7 C6 . . . . 2.08(18) ?
    C8 N1 C7 S1 . . . . 179.98(8) ?
    C5 C6 C7 N1 . . . . -1.67(18) ?
    C20 C6 C7 N1 . . . . 177.03(11) ?
    C5 C6 C7 S1 . . . . -179.50(8) ?
    C20 C6 C7 S1 . . . . -0.80(16) ?
    C22 S1 C7 N1 . . . . -15.41(11) ?
    C22 S1 C7 C6 . . . . 162.54(10) ?
    C7 N1 C8 C9 . . . . 0.94(17) ?
    C7 N1 C8 C21 . . . . -177.79(10) ?
    C6 C5 C9 C8 . . . . 4.47(16) ?
    C4 C5 C9 C8 . . . . -172.42(10) ?
    C6 C5 C9 C1 . . . . 179.69(10) ?
    C4 C5 C9 C1 . . . . 2.79(16) ?
    N1 C8 C9 C5 . . . . -4.26(16) ?
    C21 C8 C9 C5 . . . . 174.35(10) ?
    N1 C8 C9 C1 . . . . -179.57(10) ?
    C21 C8 C9 C1 . . . . -0.96(16) ?
    C10 C1 C9 C5 . . . . 125.98(11) ?
    C2 C1 C9 C5 . . . . 3.61(14) ?
    C10 C1 C9 C8 . . . . -58.88(13) ?
    C2 C1 C9 C8 . . . . 178.74(9) ?
    C9 C1 C10 C15 . . . . 143.67(11) ?
    C2 C1 C10 C15 . . . . -90.40(12) ?
    C9 C1 C10 C11 . . . . -42.15(14) ?
    C2 C1 C10 C11 . . . . 83.77(12) ?
    C15 C10 C11 C12 . . . . 0.81(17) ?
    C1 C10 C11 C12 . . . . -173.49(10) ?
    C10 C11 C12 C13 . . . . 1.36(18) ?
    C16 O1 C13 C14 . . . . 9.11(16) ?
    C16 O1 C13 C12 . . . . -170.76(10) ?
    C11 C12 C13 O1 . . . . 177.43(10) ?
    C11 C12 C13 C14 . . . . -2.44(18) ?
    O1 C13 C14 C15 . . . . -178.52(11) ?
    C12 C13 C14 C15 . . . . 1.34(18) ?
    C11 C10 C15 C14 . . . . -1.94(17) ?
    C1 C10 C15 C14 . . . . 172.40(10) ?
    C13 C14 C15 C10 . . . . 0.87(18) ?
    C3 C2 C17 O2 . . . . -73.61(14) ?
    C1 C2 C17 O2 . . . . 50.84(14) ?
    C3 C2 C17 C18 . . . . 107.90(13) ?
    C1 C2 C17 C18 . . . . -127.65(12) ?
    C7 S1 C22 C23 . . . . 69.08(10) ?
    C24 O5 C23 O4 . . . . -3.71(19) ?
    C24 O5 C23 C22 . . . . 178.31(11) ?
    S1 C22 C23 O4 . . . . 36.21(17) ?
    S1 C22 C23 O5 . . . . -145.80(9) ?
    C23 O5 C24 C25 . . . . -176.43(17) ?
loop_
    _geom_hbond_atom_site_label_D
    _geom_hbond_atom_site_label_H
    _geom_hbond_atom_site_label_A
    _geom_hbond_site_symmetry_A
    _geom_hbond_distance_DH
    _geom_hbond_distance_HA
    _geom_hbond_distance_DA
    _geom_hbond_angle_DHA
    _geom_hbond_publ_flag
    O3 H3 O1 1_655 0.903(16) 2.051(16) 2.9283(12) 163.8(15) yes
    C16 H16C O2 1_455 0.98 2.47 3.1566(15) 127 yes
    C21 H21A O2 2_665 0.98 2.51 3.3956(15) 150 yes
    C22 H22A O3 2_666 0.99 2.44 3.1815(15) 131 yes
    C22 H22B Cg1 2_666 0.99 2.58 3.4559(15) 147 y
    C24 H24B O4 2_566 0.99 2.52 3.442(2) 154 yes
_shelx_space_group_comment
;
The symmetry employed for this shelxl refinement is uniquely defined
by the following loop, which should always be used as a source of
symmetry information in preference to the above space-group names.
They are only intended as comments.
;
_shelx_estimated_absorpt_T_min     0.942
_shelx_estimated_absorpt_T_max     0.956
_shelx_hkl_file
;
  -1   0   0 1047.30   37.30
   1   0   0 1019.60   37.30
   1   0   0  986.00   37.30
  -2   0   0   32.50    1.20
   2   0   0   32.30    1.20
   2   0   0   30.80    1.30
  -3   0   0 1006.80   36.40
  -3   0   0  994.50   36.40
   3   0   0  994.30   36.40
   3   0   0  971.90   36.40
  -4   0   0  278.87   10.40
  -4   0   0  287.97   10.40
  -4   0   0  287.77   10.50
   4   0   0  279.07   10.50
   4   0   0  281.17   10.40
  -5   0   0   72.89    3.00
  -5   0   0   76.69    2.90
  -5   0   0   79.69    2.90
   5   0   0   78.49    2.90
   5   0   0   71.79    3.00
  -6   0   0   48.70    1.90
  -6   0   0   44.80    2.10
  -6   0   0   52.19    1.90
   6   0   0   44.40    2.10
   6   0   0   46.80    1.90
  -7   0   0    7.30    0.80
  -7   0   0    9.00    0.60
   7   0   0    9.10    0.80
   7   0   0    9.20    0.70
  -8   0   0   11.60    0.80
  -8   0   0   13.70    1.20
   8   0   0   14.50    1.30
   8   0   0   10.70    0.80
  -9   0   0   18.60    1.60
  -9   0   0   17.40    1.00
   9   0   0   16.50    1.30
   9   0   0   17.00    1.60
 -10   0   0    7.90    0.60
 -10   0   0    6.70    1.20
  10   0   0    5.60    1.20
  10   0   0    6.50    0.90
 -11   0   0    4.40    1.40
  11   0   0    4.00    1.00
  11   0   0    3.90    1.30
 -12   0   0    0.40    1.50
  12   0   0    0.60    1.20
  12   0   0   -0.60    1.50
 -13   0   0    2.20    2.00
  13   0   0    1.90    1.60
  13   0   0    0.90    2.00
  13  -1   0    1.00    1.70
  12  -1   0    0.00    1.30
  12  -1   0    0.20    1.70
 -12   1   0    0.90    1.70
  11  -1   0    5.60    1.50
  11  -1   0    9.40    1.20
 -11   1   0    9.90    1.50
  10  -1   0    1.80    0.90
  10  -1   0    1.50    1.10
 -10   1   0    2.00    0.50
 -10   1   0    1.30    1.10
   9  -1   0   26.00    1.90
   9  -1   0   21.10    1.50
  -9   1   0   24.80    1.80
  -9   1   0   25.40    1.20
   8  -1   0    2.40    0.60
   8  -1   0    2.60    0.80
  -8   1   0    3.40    0.40
  -8   1   0    3.20    0.80
   7  -1   0   55.09    2.50
   7  -1   0   54.79    2.30
  -7   1   0   55.49    2.20
  -7   1   0   53.89    2.50
   6  -1   0   40.40    1.70
   6  -1   0   36.00    1.80
  -6   1   0   38.40    1.80
  -6   1   0   40.90    1.60
   5  -1   0   14.40    1.00
   5  -1   0   18.10    0.80
   5  -1   0   18.00    0.90
  -5   1   0   15.60    0.80
  -5   1   0   19.30    0.80
  -5   1   0   17.10    1.00
   4  -1   0    8.30    0.60
   4  -1   0    9.80    0.50
   4  -1   0   10.30    0.60
  -4   1   0    9.50    0.50
  -4   1   0    9.00    0.70
   3  -1   0   11.60    0.50
   3  -1   0   12.10    0.60
   3  -1   0   11.50    0.50
  -3   1   0   10.00    0.50
  -3   1   0   10.30    0.60
   2  -1   0   31.50    1.20
   2  -1   0   32.30    1.20
   2  -1   0   29.40    1.20
  -2   1   0   29.60    1.20
  -2   1   0   27.60    1.20
   1  -1   0  104.09    3.80
   1  -1   0   99.29    3.80
   1  -1   0  101.49    3.80
  -1   1   0  100.89    3.80
  -1   1   0  103.69    3.80
  -1   1   0  101.69    3.80
   0  -1   0  996.00   37.30
   0   1   0 1037.80   37.30
  -1  -1   0   92.59    3.50
  -1  -1   0   93.59    3.40
   1   1   0   94.99    3.50
   1   1   0   92.79    3.50
  -2  -1   0    6.00    0.30
   2   1   0    5.20    0.30
   2   1   0    6.90    0.30
  -3  -1   0  152.98    5.60
   3   1   0  150.98    5.70
   3   1   0  151.98    5.60
  -4  -1   0  117.09    4.30
  -4  -1   0  119.39    4.30
  -4  -1   0  116.99    4.40
   4   1   0  112.79    4.40
   4   1   0  116.29    4.30
  -5  -1   0   30.70    1.50
  -5  -1   0   33.00    1.30
  -5  -1   0   35.50    1.30
   5   1   0   31.40    1.40
   5   1   0   32.10    1.30
  -6  -1   0   17.10    1.10
  -6  -1   0   19.90    0.90
  -6  -1   0   18.40    0.80
   6   1   0   17.20    1.10
   6   1   0   17.80    0.90
  -7  -1   0   20.20    0.90
  -7  -1   0   18.40    1.20
   7   1   0   18.40    1.20
   7   1   0   20.70    1.10
  -8  -1   0    9.20    1.00
  -8  -1   0    9.50    0.60
   8   1   0    8.70    0.90
   8   1   0    9.10    0.80
  -9  -1   0   68.99    3.20
  -9  -1   0   71.99    2.70
   9   1   0   72.79    3.20
   9   1   0   68.49    3.00
 -10  -1   0    0.60    1.00
 -10  -1   0    1.20    0.50
  10   1   0    0.90    1.00
  10   1   0    0.10    0.80
 -11  -1   0    0.30    1.20
  11   1   0   -0.10    1.10
  11   1   0   -0.10    1.00
 -12  -1   0    1.40    1.50
  12   1   0    1.70    1.20
  12   1   0    1.30    1.50
 -13  -1   0    3.30    2.00
  13   1   0    4.70    2.00
  13   1   0    2.50    1.90
  13   1   0    2.10    1.50
  12  -2   0    1.20    1.80
  12  -2   0    2.70    1.40
 -12   2   0    0.90    1.80
  11  -2   0   -0.80    1.40
  11  -2   0   -0.20    1.10
 -11   2   0    0.30    1.40
  10  -2   0   30.90    2.30
  10  -2   0   26.90    1.90
 -10   2   0   26.20    1.40
 -10   2   0   29.50    2.30
   9  -2   0   -0.20    0.80
   9  -2   0   -0.40    1.00
  -9   2   0    0.60    1.00
  -9   2   0    0.00    0.50
   8  -2   0   37.30    1.80
   8  -2   0   38.20    2.10
  -8   2   0   35.20    1.60
  -8   2   0   37.50    2.00
   7  -2   0    8.90    0.70
   7  -2   0   10.70    1.00
  -7   2   0    8.10    0.90
  -7   2   0    8.40    0.70
   6  -2   0    9.00    0.80
   6  -2   0    8.30    0.60
  -6   2   0    7.80    0.60
  -6   2   0    7.20    0.80
   5  -2   0  105.89    4.30
   5  -2   0  109.19    4.20
   5  -2   0  109.49    4.20
  -5   2   0  106.29    4.10
  -5   2   0  106.79    4.30
  -5   2   0  117.99    4.10
   4  -2   0   12.00    0.80
   4  -2   0   12.90    0.70
   4  -2   0   12.90    0.70
  -4   2   0   11.00    0.80
  -4   2   0   11.90    0.60
   3  -2   0  422.66   15.10
   3  -2   0  408.26   15.10
   3  -2   0  405.26   15.10
  -3   2   0  411.66   15.10
  -3   2   0  399.66   15.20
   2  -2   0  220.88    8.30
   2  -2   0  224.18    8.30
   2  -2   0  230.08    8.30
  -2   2   0  221.48    8.30
  -2   2   0  220.28    8.30
  -2   2   0  224.28    8.20
   1  -2   0 1123.09   41.10
   1  -2   0 1123.99   41.10
   1  -2   0 1145.99   41.10
   1  -2   0 1115.79   41.10
  -1   2   0 1095.69   41.10
  -1   2   0 1128.49   41.10
  -1   2   0 1116.69   41.10
   0  -2   0 2186.18   78.59
   0  -2   0 2128.79   78.69
   0  -2   0 2046.00   78.69
   0   2   0 2180.18   78.69
   0   2   0 2097.09   78.69
   0   2   0 2208.88   78.69
   0   2   0 2183.88   78.59
  -1  -2   0 2333.77   86.49
  -1  -2   0 2343.37   86.49
  -1  -2   0 2352.66   86.49
   1   2   0 2376.56   86.49
   1   2   0 2418.46   86.49
   1   2   0 2357.66   86.49
   1   2   0 2347.97   86.49
  -2  -2   0 9999.00  358.56
  -2  -2   0 9754.72  358.76
   2   2   0 9649.53  358.66
   2   2   0 9891.11  358.66
   2   2   0 9655.73  358.56
  -3  -2   0 1166.88   42.20
  -3  -2   0 1151.78   42.30
  -3  -2   0 1161.18   42.20
   3   2   0 1143.49   42.20
   3   2   0 1138.29   42.20
   3   2   0 1142.59   42.20
  -4  -2   0  722.93   26.30
  -4  -2   0  715.53   26.10
  -4  -2   0  722.83   26.20
   4   2   0  706.83   26.20
   4   2   0  696.53   26.20
   4   2   0  712.43   26.30
  -5  -2   0  196.28    7.50
  -5  -2   0  198.48    7.40
  -5  -2   0  208.48    7.40
   5   2   0  198.68    7.40
   5   2   0  192.28    7.50
   5   2   0  199.88    7.50
  -6  -2   0   90.69    3.30
  -6  -2   0   93.49    3.30
  -6  -2   0   85.39    3.50
   6   2   0   86.39    3.40
   6   2   0   84.39    3.50
   6   2   0   87.59    3.50
  -7  -2   0   55.69    2.60
  -7  -2   0   59.99    2.30
   7   2   0   61.99    2.40
   7   2   0   60.59    2.50
  -8  -2   0  153.08    5.90
  -8  -2   0  153.88    5.60
   8   2   0  145.99    5.70
   8   2   0  143.39    5.80
  -9  -2   0  271.67   10.10
  -9  -2   0  262.57    9.70
   9   2   0  260.97   10.10
   9   2   0  259.17   10.00
   9   2   0  257.97    9.80
 -10  -2   0   10.00    0.60
 -10  -2   0    8.80    1.30
  10   2   0    9.90    1.20
  10   2   0   10.40    1.30
  10   2   0    9.10    1.00
 -11  -2   0   32.30    2.40
  11   2   0   36.70    2.50
  11   2   0   36.70    2.10
  11   2   0   37.20    2.50
 -12  -2   0    1.10    1.50
  12   2   0    0.50    1.40
  12   2   0   -0.50    1.50
  12   2   0   -0.20    1.10
 -13  -2   0    0.90    1.90
  13   2   0    1.90    1.40
  13   2   0    1.40    1.90
  13   2   0    1.60    2.00
  12  -3   0    5.50    1.60
  12  -3   0    2.90    2.10
 -12   3   0    4.50    2.00
  11  -3   0   -0.70    1.60
  11  -3   0    0.40    1.20
 -11   3   0   -0.50    1.60
  10  -3   0   -0.50    1.30
  10  -3   0    0.00    1.00
 -10   3   0    0.20    0.60
 -10   3   0    0.10    1.20
   9  -3   0   22.90    2.10
   9  -3   0   25.20    1.70
  -9   3   0   25.20    1.30
  -9   3   0   23.00    1.90
   8  -3   0   14.90    1.30
   8  -3   0   14.00    1.00
  -8   3   0   14.00    0.90
  -8   3   0   12.70    1.30
   7  -3   0    1.30    0.60
   7  -3   0    0.80    0.70
  -7   3   0    0.80    0.40
  -7   3   0    0.60    0.80
   6  -3   0  218.38    8.40
   6  -3   0  223.18    8.30
  -6   3   0  225.08    8.20
  -6   3   0  216.48    8.40
   5  -3   0  136.79    5.20
   5  -3   0  140.29    5.30
   5  -3   0  138.19    5.10
  -5   3   0  134.99    5.10
  -5   3   0  129.69    5.30
   4  -3   0   79.19    2.90
   4  -3   0   75.19    2.90
   4  -3   0   75.39    3.00
   4  -3   0   76.69    3.00
  -4   3   0   72.89    3.00
  -4   3   0   75.39    2.90
   3  -3   0    1.00    0.30
   3  -3   0    1.10    0.30
   3  -3   0    1.90    0.30
   3  -3   0    1.20    0.40
  -3   3   0    0.90    0.30
  -3   3   0    0.90    0.20
   2  -3   0   57.09    2.30
   2  -3   0   58.39    2.20
   2  -3   0   59.19    2.20
   2  -3   0   58.89    2.30
  -2   3   0   54.99    2.20
  -2   3   0   55.19    2.20
  -2   3   0   54.69    2.30
   1  -3   0   66.29    2.50
   1  -3   0   65.79    2.50
   1  -3   0   63.99    2.50
   1  -3   0   64.09    2.50
  -1   3   0   61.59    2.40
  -1   3   0   63.89    2.50
  -1   3   0   66.69    2.50
  -1   3   0   65.59    2.50
   0  -3   0  401.16   14.80
   0  -3   0  410.66   14.80
   0  -3   0  388.86   14.80
   0   3   0  408.66   14.80
   0   3   0  403.46   14.80
   0   3   0  397.66   14.80
   0   3   0  400.36   14.80
  -1  -3   0   19.10    0.80
  -1  -3   0   19.60    0.80
  -1  -3   0   21.50    0.90
   1   3   0   19.70    0.90
   1   3   0   20.20    0.80
   1   3   0   19.50    0.80
   1   3   0   19.60    0.80
  -2  -3   0   31.90    1.30
  -2  -3   0   29.80    1.20
  -2  -3   0   32.20    1.30
   2   3   0   31.00    1.30
   2   3   0   32.40    1.30
   2   3   0   32.40    1.30
   2   3   0   32.20    1.30
  -3  -3   0   32.40    1.30
  -3  -3   0   35.50    1.40
   3   3   0   33.80    1.30
   3   3   0   31.40    1.30
   3   3   0   33.30    1.30
   3   3   0   33.60    1.40
  -4  -3   0  142.29    5.40
  -4  -3   0  149.99    5.50
   4   3   0  151.08    5.60
   4   3   0  141.39    5.50
   4   3   0  148.49    5.50
  -5  -3   0   69.79    2.60
  -5  -3   0   60.99    2.70
  -5  -3   0   68.59    2.60
   5   3   0   70.89    2.80
   5   3   0   68.69    2.60
   5   3   0   67.99    2.70
  -6  -3   0    5.80    0.50
  -6  -3   0    5.20    0.60
  -6  -3   0    6.10    0.40
   6   3   0    6.10    0.70
   6   3   0    5.20    0.50
   6   3   0    6.40    0.50
  -7  -3   0    3.10    0.40
  -7  -3   0    2.40    0.60
   7   3   0    2.60    0.70
   7   3   0    2.10    0.50
   7   3   0    2.20    0.50
  -8  -3   0    3.70    0.40
  -8  -3   0    3.30    0.80
   8   3   0    3.20    0.60
   8   3   0    3.90    0.70
   8   3   0    2.70    0.80
  -9  -3   0   -0.90    0.80
  -9  -3   0   -0.40    0.40
   9   3   0   -0.40    0.80
   9   3   0   -0.20    0.70
   9   3   0   -1.10    0.90
 -10  -3   0    2.10    1.10
 -10  -3   0    2.50    0.50
  10   3   0    1.40    0.80
  10   3   0    2.10    1.10
  10   3   0    3.00    1.00
 -11  -3   0    6.90    1.30
  11   3   0    9.20    1.50
  11   3   0    8.70    1.10
  11   3   0    7.80    1.30
 -12  -3   0   -0.30    1.40
  12   3   0    0.60    1.50
  12   3   0   -0.20    1.50
  12   3   0   -0.80    1.10
 -13  -3   0    3.00    2.00
  13   3   0    3.10    1.90
  13   3   0    4.00    1.40
  13   3   0    4.10    2.10
  11  -4   0    9.50    1.50
  11  -4   0    8.10    2.00
 -11   4   0   12.80    2.10
  10  -4   0   31.50    2.70
  10  -4   0   24.20    2.10
 -10   4   0   28.20    2.40
 -10   4   0   23.70    1.40
   9  -4   0    0.10    1.20
   9  -4   0   -0.10    0.90
  -9   4   0   -0.90    1.10
  -9   4   0    0.30    0.60
   8  -4   0    6.50    0.90
   8  -4   0    7.30    1.20
  -8   4   0    8.90    0.70
  -8   4   0    7.60    1.20
   7  -4   0    6.90    0.80
   7  -4   0    6.30    1.00
  -7   4   0    7.50    0.60
  -7   4   0    5.20    1.00
   6  -4   0   53.09    2.30
   6  -4   0   55.39    2.50
  -6   4   0   54.49    2.50
  -6   4   0   56.79    2.20
   5  -4   0   52.79    2.30
   5  -4   0   57.19    2.40
   5  -4   0   55.69    2.20
  -5   4   0   51.29    2.10
  -5   4   0   50.29    2.40
   4  -4   0   30.30    1.40
   4  -4   0   25.40    1.40
   4  -4   0   28.10    1.30
  -4   4   0   26.10    1.20
  -4   4   0   23.60    1.40
   3  -4   0    0.40    0.40
   3  -4   0    0.80    0.40
   3  -4   0    0.40    0.30
   3  -4   0    0.20    0.40
  -3   4   0    0.50    0.30
  -3   4   0    0.30    0.40
   2  -4   0  316.37   11.90
   2  -4   0  332.07   11.80
   2  -4   0  318.17   11.80
   2  -4   0  325.37   11.90
  -2   4   0  321.27   11.80
  -2   4   0  318.67   11.90
  -2   4   0  314.37   11.80
  -2   4   0  308.67   11.90
   1  -4   0  176.18    6.60
   1  -4   0  182.18    6.60
   1  -4   0  179.38    6.60
   1  -4   0  174.48    6.70
  -1   4   0  175.38    6.70
  -1   4   0  176.58    6.60
  -1   4   0  177.18    6.60
  -1   4   0  179.68    6.60
   0  -4   0   41.70    1.80
   0  -4   0   43.30    1.70
   0  -4   0   43.70    1.70
   0   4   0   43.80    1.70
   0   4   0   42.80    1.80
   0   4   0   43.50    1.70
   0   4   0   44.70    1.70
  -1  -4   0  335.17   12.20
  -1  -4   0  319.27   12.10
  -1  -4   0  327.87   12.20
   1   4   0  339.17   12.10
   1   4   0  328.47   12.20
   1   4   0  328.17   12.20
   1   4   0  327.17   12.10
  -2  -4   0  208.38    7.80
  -2  -4   0  210.18    7.80
  -2  -4   0  210.68    7.80
   2   4   0  206.28    7.80
   2   4   0  201.78    7.80
   2   4   0  212.08    7.80
   2   4   0  216.58    7.80
  -3  -4   0  450.45   16.60
  -3  -4   0  445.36   16.60
  -3  -4   0  453.95   16.60
   3   4   0  453.65   16.60
   3   4   0  466.45   16.60
   3   4   0  439.86   16.70
   3   4   0  444.06   16.60
  -4  -4   0 2268.87   82.09
  -4  -4   0 2253.47   82.09
   4   4   0 2232.38   82.09
   4   4   0 2212.08   82.19
   4   4   0 2175.18   82.09
   4   4   0 2297.17   82.09
  -5  -4   0  687.13   25.70
  -5  -4   0  695.43   25.80
   5   4   0  689.83   25.80
   5   4   0  728.03   25.80
   5   4   0  696.13   25.90
   5   4   0  706.33   25.80
  -6  -4   0   98.89    3.70
  -6  -4   0   93.09    3.70
   6   4   0   96.59    3.70
   6   4   0   97.69    3.80
   6   4   0   99.99    3.90
  -7  -4   0    3.90    0.40
  -7  -4   0    3.60    0.70
   7   4   0    4.90    0.60
   7   4   0    2.50    0.60
   7   4   0    4.80    0.70
  -8  -4   0    7.80    0.50
  -8  -4   0    6.60    0.90
   8   4   0    6.00    0.80
   8   4   0    5.80    0.90
   8   4   0    7.70    0.70
  -9  -4   0  261.27   10.00
  -9  -4   0  269.97   10.40
   9   4   0  275.47   10.40
   9   4   0  265.67   10.10
   9   4   0  278.37   10.30
 -10  -4   0    2.30    1.10
 -10  -4   0    2.30    0.50
  10   4   0    2.30    0.90
  10   4   0    1.40    1.00
  10   4   0    2.30    1.10
 -11  -4   0    1.50    1.20
  11   4   0    0.30    1.00
  11   4   0    1.10    1.20
  11   4   0   -0.30    1.20
 -12  -4   0   42.40    2.90
  12   4   0   40.20    3.00
  12   4   0   43.20    2.70
  12   4   0   49.70    3.10
 -13  -4   0    0.20    1.90
  13   4   0    0.60    1.50
  13   4   0    0.10    2.00
  11  -5   0   -1.40    2.20
  11  -5   0    0.20    1.60
 -11   5   0   -0.30    2.00
  10  -5   0    3.40    1.30
  10  -5   0    2.10    1.80
 -10   5   0    2.10    0.70
 -10   5   0    2.10    1.70
   9  -5   0    4.50    1.50
   9  -5   0    2.90    1.10
  -9   5   0    2.90    0.70
  -9   5   0    3.70    1.30
   8  -5   0    2.30    0.90
   8  -5   0    0.90    1.20
  -8   5   0    1.00    0.60
  -8   5   0    1.20    1.10
   7  -5   0   43.50    2.20
   7  -5   0   48.20    2.50
  -7   5   0   44.50    2.40
  -7   5   0   45.00    2.00
   6  -5   0   14.90    1.50
   6  -5   0   14.00    1.00
  -6   5   0   14.20    1.40
  -6   5   0   16.70    1.00
   5  -5   0    0.00    0.70
   5  -5   0    0.40    0.70
   5  -5   0   -0.10    0.50
  -5   5   0    0.70    0.70
  -5   5   0    0.00    0.40
   4  -5   0   56.39    2.50
   4  -5   0   60.49    2.50
   4  -5   0   61.99    2.40
  -4   5   0   53.79    2.50
  -4   5   0   56.99    2.30
   3  -5   0   23.80    1.40
   3  -5   0   24.10    1.20
   3  -5   0   22.90    1.20
   3  -5   0   26.30    1.30
  -3   5   0   22.30    1.30
  -3   5   0   23.60    1.10
   2  -5   0    4.10    0.50
   2  -5   0    4.20    0.50
   2  -5   0    3.30    0.40
   2  -5   0    1.90    0.50
  -2   5   0    3.90    0.50
  -2   5   0    3.00    0.50
  -2   5   0    3.30    0.50
  -2   5   0    2.60    0.40
   1  -5   0   21.70    1.20
   1  -5   0   23.40    1.10
   1  -5   0   25.50    1.10
   1  -5   0   21.10    1.10
  -1   5   0   22.50    1.20
  -1   5   0   22.20    1.10
  -1   5   0   24.60    1.10
  -1   5   0   23.10    1.00
   0  -5   0  220.68    8.10
   0  -5   0  213.08    8.20
   0  -5   0  213.78    8.10
   0   5   0  218.38    8.10
   0   5   0  214.98    8.10
   0   5   0  216.98    8.10
   0   5   0  223.38    8.20
  -1  -5   0  134.69    4.90
  -1  -5   0  125.39    4.80
   1   5   0  126.99    4.80
   1   5   0  123.99    4.90
   1   5   0  127.99    4.80
   1   5   0  124.19    4.80
  -2  -5   0  351.06   13.20
  -2  -5   0  359.76   13.30
  -2  -5   0  359.76   13.20
   2   5   0  358.86   13.20
   2   5   0  361.66   13.20
   2   5   0  352.96   13.30
   2   5   0  353.26   13.20
  -3  -5   0  537.55   19.60
  -3  -5   0  521.15   19.70
  -3  -5   0  520.95   19.60
   3   5   0  532.95   19.60
   3   5   0  546.35   19.60
   3   5   0  553.24   19.60
   3   5   0  518.75   19.70
  -4  -5   0   28.00    1.20
  -4  -5   0   27.60    1.30
  -4  -5   0   29.20    1.30
   4   5   0   25.60    1.20
   4   5   0   27.10    1.40
   4   5   0   26.30    1.20
   4   5   0   28.00    1.30
  -5  -5   0   30.20    1.40
  -5  -5   0   27.50    1.30
   5   5   0   29.70    1.40
   5   5   0   29.30    1.30
   5   5   0   28.30    1.30
   5   5   0   29.60    1.50
  -6  -5   0   59.79    2.40
  -6  -5   0   56.29    2.30
   6   5   0   60.19    2.40
   6   5   0   62.39    2.60
   6   5   0   59.89    2.50
  -7  -5   0    0.50    0.40
   7   5   0    0.40    0.50
   7   5   0    0.50    0.70
   7   5   0    0.50    0.50
  -8  -5   0   79.29    3.10
   8   5   0   77.39    3.30
   8   5   0   81.89    3.20
   8   5   0   80.29    3.50
  -9  -5   0   20.90    1.10
   9   5   0   22.00    1.60
   9   5   0   19.70    1.50
   9   5   0   19.70    1.70
 -10  -5   0   12.80    1.00
  10   5   0   14.80    1.50
  10   5   0   13.80    1.30
  10   5   0   12.40    1.10
 -11  -5   0    7.20    0.70
  11   5   0    8.50    1.10
  11   5   0    6.00    1.50
  12   5   0   29.50    2.40
  12   5   0   27.10    2.80
  13   5   0    6.30    1.60
  13   5   0    8.50    2.10
  10  -6   0   25.90    2.50
  10  -6   0   20.90    1.90
 -10   6   0   25.80    2.40
 -10   6   0   26.30    1.60
   9  -6   0   11.70    1.40
   9  -6   0   12.60    1.90
  -9   6   0   10.40    1.00
  -9   6   0   15.50    1.90
   8  -6   0    6.40    1.50
   8  -6   0    8.20    1.20
  -8   6   0    8.40    1.50
  -8   6   0    6.60    0.80
   7  -6   0   51.19    2.80
   7  -6   0   50.89    2.50
  -7   6   0   49.50    2.20
  -7   6   0   47.90    2.70
   6  -6   0   12.30    1.00
   6  -6   0   10.80    1.20
  -6   6   0   12.70    0.90
  -6   6   0   12.50    1.30
   5  -6   0    1.30    0.70
   5  -6   0    1.90    0.90
   5  -6   0    1.60    0.90
  -5   6   0    1.10    0.80
  -5   6   0    2.40    0.50
   4  -6   0    5.50    0.70
   4  -6   0    6.90    0.90
   4  -6   0    6.00    0.90
  -4   6   0    7.20    0.90
  -4   6   0    6.90    0.60
   3  -6   0  141.89    5.20
   3  -6   0  142.19    5.30
   3  -6   0  131.39    5.30
  -3   6   0  134.29    5.30
  -3   6   0  127.69    5.10
   2  -6   0   24.50    1.30
   2  -6   0   25.70    1.30
   2  -6   0   23.10    1.40
   2  -6   0   24.80    1.30
  -2   6   0   23.00    1.20
  -2   6   0   23.40    1.40
  -2   6   0   24.50    1.30
   1  -6   0    0.20    0.60
   1  -6   0    1.40    0.50
   1  -6   0    1.00    0.40
   1  -6   0    1.40    0.40
  -1   6   0    0.60    0.50
  -1   6   0    1.50    0.50
  -1   6   0    1.00    0.50
  -1   6   0    1.20    0.40
   0  -6   0  221.38    8.60
   0  -6   0  229.98    8.40
   0  -6   0  224.28    8.40
   0   6   0  230.08    8.40
   0   6   0  219.98    8.40
   0   6   0  224.88    8.40
   0   6   0  232.18    8.60
  -1  -6   0  107.99    4.10
  -1  -6   0  109.29    4.30
  -1  -6   0  108.39    4.10
   1   6   0  111.09    4.10
   1   6   0  105.69    4.10
   1   6   0  105.69    4.10
   1   6   0  106.59    4.20
  -2  -6   0   57.79    2.30
  -2  -6   0   58.09    2.50
  -2  -6   0   56.69    2.30
   2   6   0   60.19    2.30
   2   6   0   56.59    2.30
   2   6   0   54.89    2.30
   2   6   0   58.49    2.40
  -3  -6   0  149.49    5.80
  -3  -6   0  145.19    5.70
  -3  -6   0  150.08    5.70
   3   6   0  154.08    5.70
   3   6   0  153.58    5.70
   3   6   0  154.08    5.70
   3   6   0  150.38    5.80
  -4  -6   0  188.88    7.30
  -4  -6   0  197.48    7.40
   4   6   0  197.38    7.30
   4   6   0  195.38    7.30
   4   6   0  197.88    7.30
   4   6   0  195.08    7.40
  -5  -6   0  128.09    4.80
  -5  -6   0  127.19    4.90
   5   6   0  125.69    5.00
   5   6   0  129.69    4.90
   5   6   0  123.49    4.80
  -6  -6   0  102.09    3.80
  -6  -6   0   99.29    3.90
   6   6   0  100.09    4.00
   6   6   0  100.69    3.90
   6   6   0   94.39    3.90
  -7  -6   0  174.18    6.50
   7   6   0  173.28    6.70
   7   6   0  173.58    6.60
   7   6   0  176.88    6.80
  -8  -6   0  477.05   17.70
   8   6   0  482.25   18.00
   8   6   0  477.55   17.80
  -9  -6   0   13.50    1.00
   9   6   0   15.30    1.40
   9   6   0   16.40    1.40
 -10  -6   0   11.30    0.80
  10   6   0   12.30    1.20
  10   6   0   12.20    1.50
 -11  -6   0   13.60    0.90
  11   6   0   18.70    1.40
  11   6   0   15.50    1.80
  12   6   0   -1.60    1.80
  12   6   0    0.20    1.30
  13   6   0   -0.50    1.60
  13   6   0    1.10    2.10
  10  -7   0    3.70    1.80
   9  -7   0    1.90    1.40
   9  -7   0    0.80    1.90
  -9   7   0    1.60    0.90
  -9   7   0    2.00    1.80
   8  -7   0    3.20    1.30
   8  -7   0    1.60    1.60
  -8   7   0    3.40    0.80
  -8   7   0    3.30    1.50
   7  -7   0   51.59    2.70
   7  -7   0   52.99    3.10
  -7   7   0   55.79    3.00
  -7   7   0   55.09    2.40
   6  -7   0   21.00    1.70
   6  -7   0   19.30    1.70
  -6   7   0   18.50    1.30
  -6   7   0   20.60    1.90
   5  -7   0   21.90    1.80
   5  -7   0   22.30    1.60
   5  -7   0   22.00    1.90
  -5   7   0   19.40    1.30
  -5   7   0   17.30    1.70
   4  -7   0   14.80    1.00
   4  -7   0   13.70    1.30
   4  -7   0   13.10    1.20
  -4   7   0   13.30    1.10
  -4   7   0   12.70    1.20
   3  -7   0  135.69    5.50
   3  -7   0  137.89    5.30
   3  -7   0  135.89    5.40
  -3   7   0  140.29    5.50
  -3   7   0  134.29    5.20
   2  -7   0    1.70    0.80
   2  -7   0    2.00    0.70
   2  -7   0    1.30    0.60
  -2   7   0    1.80    0.50
  -2   7   0    2.60    0.70
  -2   7   0    1.70    0.60
   1  -7   0    0.00    0.70
   1  -7   0   -0.10    0.50
   1  -7   0    0.30    0.50
   1  -7   0   -0.30    0.50
  -1   7   0   -0.20    0.60
  -1   7   0    0.10    0.60
  -1   7   0    0.20    0.50
   0  -7   0    8.10    0.70
   0  -7   0    5.50    0.60
   0  -7   0    7.20    0.70
   0  -7   0    5.90    0.80
   0   7   0    6.00    0.60
   0   7   0    7.70    0.80
   0   7   0    5.40    0.60
   0   7   0    6.20    0.70
  -1  -7   0   10.40    0.70
  -1  -7   0   11.10    1.10
  -1  -7   0   11.60    1.00
   1   7   0   11.70    0.90
   1   7   0   11.80    0.90
   1   7   0    9.60    0.80
   1   7   0   10.70    1.00
  -2  -7   0  111.99    4.40
  -2  -7   0  123.89    4.50
  -2  -7   0  116.39    4.60
   2   7   0  113.19    4.40
   2   7   0  110.39    4.60
   2   7   0  116.89    4.40
   2   7   0  116.59    4.50
  -3  -7   0   -0.30    0.60
  -3  -7   0    0.00    0.40
   3   7   0    0.10    0.40
   3   7   0    0.50    0.60
   3   7   0    0.10    0.50
   3   7   0    0.50    0.50
  -4  -7   0   15.60    1.00
  -4  -7   0   16.20    1.30
   4   7   0   16.90    1.20
   4   7   0   17.90    1.10
  -5  -7   0   75.49    3.10
  -5  -7   0   81.49    3.30
   5   7   0   79.49    3.20
   5   7   0   78.09    3.30
  -6  -7   0    0.20    0.50
  -6  -7   0    0.60    0.70
   6   7   0    0.50    0.60
   6   7   0    1.70    0.70
  -7  -7   0   25.60    1.30
   7   7   0   26.80    1.70
   7   7   0   24.70    1.50
  -8  -7   0    9.20    0.70
   8   7   0   10.00    1.00
   8   7   0   11.00    1.20
  -9  -7   0   55.49    2.30
   9   7   0   56.59    2.90
   9   7   0   52.89    2.60
 -10  -7   0    5.10    0.70
  10   7   0    4.00    1.30
  10   7   0    5.90    1.10
 -11  -7   0    9.70    0.90
  11   7   0    8.40    1.30
  11   7   0    8.40    1.60
  12   7   0   32.50    2.70
  12   7   0   35.20    3.00
  13   7   0   33.00    2.90
  13   7   0   32.80    3.00
   9  -8   0    6.90    1.90
   9  -8   0    5.20    2.30
   8  -8   0   35.60    2.70
   8  -8   0   31.50    3.10
  -8   8   0   31.00    3.10
  -8   8   0   33.50    2.00
   7  -8   0    5.30    1.30
   7  -8   0    6.40    1.70
  -7   8   0    6.70    0.90
  -7   8   0    7.70    1.60
   6  -8   0    1.90    1.40
   6  -8   0    3.20    1.10
  -6   8   0    2.10    1.30
  -6   8   0    2.80    0.80
   5  -8   0   21.30    2.20
   5  -8   0   19.90    1.70
   5  -8   0   22.00    2.00
  -5   8   0   18.90    1.90
  -5   8   0   20.50    1.40
   4  -8   0   23.80    2.10
   4  -8   0   26.40    1.80
   4  -8   0   24.80    1.80
  -4   8   0   25.70    1.50
  -4   8   0   23.00    1.90
   3  -8   0   -0.60    0.80
   3  -8   0    1.00    0.80
   3  -8   0    0.40    1.00
  -3   8   0    0.30    0.90
  -3   8   0    0.00    0.60
   2  -8   0  248.08    9.60
   2  -8   0  256.27    9.80
   2  -8   0  252.87    9.60
  -2   8   0  256.97    9.70
  -2   8   0  252.97    9.50
   1  -8   0   99.19    4.00
   1  -8   0  102.19    4.00
   1  -8   0   99.89    4.20
  -1   8   0   97.29    3.90
  -1   8   0  105.19    4.20
  -1   8   0   97.69    4.00
   0  -8   0   32.10    1.70
   0  -8   0   33.80    1.70
   0  -8   0   32.50    1.60
   0   8   0   30.90    1.60
   0   8   0   30.60    1.60
   0   8   0   30.80    1.70
  -1  -8   0   12.80    0.90
  -1  -8   0   11.80    1.30
  -1  -8   0   12.30    1.30
   1   8   0   10.50    0.80
   1   8   0   13.60    1.20
  -2  -8   0  129.79    5.10
  -2  -8   0  124.39    4.80
   2   8   0  130.19    4.90
   2   8   0  129.39    5.00
   2   8   0  116.09    4.80
  -3  -8   0    6.20    0.70
  -3  -8   0    8.60    1.00
   3   8   0    8.50    0.80
   3   8   0    7.50    0.80
   3   8   0    9.30    0.90
  -4  -8   0   15.10    1.10
  -4  -8   0   17.60    1.50
   4   8   0   16.30    1.40
   4   8   0   15.30    1.30
  -5  -8   0    1.00    0.60
  -5  -8   0    1.10    0.80
   5   8   0    0.80    0.80
   5   8   0    1.00    0.70
  -6  -8   0   16.70    1.10
  -6  -8   0   14.20    1.50
   6   8   0   13.20    1.10
   6   8   0   14.70    1.40
  -7  -8   0   23.80    1.40
   7   8   0   22.00    1.60
   7   8   0   25.70    1.90
  -8  -8   0   56.39    2.50
   8   8   0   59.89    2.90
   8   8   0   57.59    2.70
  -9  -8   0  163.68    6.10
   9   8   0  159.58    6.60
   9   8   0  160.18    6.40
 -10  -8   0  118.69    4.60
  10   8   0  114.99    5.20
  10   8   0  121.59    5.00
 -11  -8   0    1.90    0.80
  11   8   0    2.60    1.60
  11   8   0    2.20    1.30
 -12  -8   0    4.10    0.80
  12   8   0    4.30    1.60
  12   8   0    3.60    1.90
   8  -9   0    3.70    2.20
   7  -9   0    0.70    1.80
  -7   9   0    0.90    1.70
  -7   9   0   -1.00    1.00
   6  -9   0    1.90    1.60
  -6   9   0    1.00    0.90
  -6   9   0    1.40    1.50
   5  -9   0   36.00    2.90
   5  -9   0   34.50    2.90
   5  -9   0   34.60    2.50
  -5   9   0   35.70    2.50
  -5   9   0   39.20    2.00
   4  -9   0   17.10    1.80
   4  -9   0   22.30    2.00
  -4   9   0   19.80    1.90
  -4   9   0   19.90    1.50
   3  -9   0    1.80    1.10
   3  -9   0    1.60    1.30
   3  -9   0    2.90    1.10
  -3   9   0    1.40    0.80
  -3   9   0    2.20    1.10
   2  -9   0    2.50    1.20
   2  -9   0    1.70    1.00
  -2   9   0    1.90    0.70
  -2   9   0    0.10    0.90
   1  -9   0  123.29    5.20
  -1   9   0  124.19    4.90
  -1   9   0  127.49    5.10
   0  -9   0   79.99    3.50
   0  -9   0   75.99    3.30
   0   9   0   75.39    3.40
   0   9   0   77.49    3.20
  -1  -9   0    6.30    1.10
  -1  -9   0    6.60    0.80
   1   9   0    7.20    0.80
   1   9   0    8.00    1.00
  -2  -9   0    0.50    1.00
  -2  -9   0    1.10    0.70
   2   9   0    0.00    0.80
   2   9   0    0.50    0.70
  -3  -9   0   20.00    1.80
  -3  -9   0   21.30    1.40
   3   9   0   19.90    1.60
   3   9   0   23.80    1.60
  -4  -9   0   54.19    2.70
  -4  -9   0   54.99    2.40
   4   9   0   54.39    2.50
   4   9   0   53.99    2.60
  -5  -9   0   34.10    1.80
  -5  -9   0   32.80    2.20
   5   9   0   35.60    2.10
   5   9   0   37.80    2.00
  -6  -9   0   60.49    2.60
  -6  -9   0   58.69    3.00
   6   9   0   63.79    3.00
   6   9   0   59.99    2.80
  -7  -9   0   -0.10    0.70
   7   9   0    0.50    1.00
   7   9   0    0.00    0.90
  -8  -9   0   29.70    1.60
   8   9   0   24.10    2.20
   8   9   0   28.20    2.00
  -9  -9   0    3.30    0.80
   9   9   0    2.50    1.10
   9   9   0    3.00    1.40
 -10  -9   0    3.30    0.90
  10   9   0    3.20    1.20
  10   9   0    2.00    1.50
 -11  -9   0   17.00    1.20
  11   9   0   13.70    2.10
  11   9   0   14.30    1.70
 -12  -9   0   -0.40    0.90
  12   9   0    0.80    2.00
  12   9   0    0.60    1.70
  -6  10   0    9.80    2.00
  -6  10   0   10.50    1.30
   5 -10   0   -0.70    1.90
  -5  10   0    0.00    1.50
  -5  10   0    0.10    1.00
   4 -10   0   13.80    1.90
  -4  10   0   15.30    1.70
  -4  10   0   14.60    1.20
   3 -10   0   24.80    2.50
  -3  10   0   27.40    1.80
  -3  10   0   25.80    2.20
   2 -10   0   -1.30    1.30
  -2  10   0    0.10    0.90
  -2  10   0   -0.60    1.10
   1 -10   0   60.29    3.30
  -1  10   0   60.79    2.70
  -1  10   0   60.09    3.00
   0 -10   0   80.09    3.90
   0  10   0   86.39    3.40
   0  10   0   74.39    3.60
  -1 -10   0   88.09    4.10
  -1 -10   0   92.69    3.80
   1  10   0   93.49    3.70
   1  10   0   83.89    3.90
  -2 -10   0   84.99    3.50
  -2 -10   0   81.79    3.90
   2  10   0   83.69    3.80
  -3 -10   0    0.00    0.80
  -3 -10   0    0.10    1.10
   3  10   0    0.40    1.00
  -4 -10   0    6.80    0.90
  -4 -10   0    5.00    1.30
   4  10   0    7.80    1.20
  -5 -10   0    9.00    0.90
  -5 -10   0    5.30    1.30
   5  10   0    7.20    1.20
  -6 -10   0   20.80    1.70
  -6 -10   0   18.20    1.50
   6  10   0   19.40    1.90
   6  10   0   17.00    1.40
  -7 -10   0    0.40    0.80
   7  10   0    1.30    1.20
   7  10   0    1.10    1.10
  -8 -10   0   22.30    1.60
   8  10   0   20.60    1.90
   8  10   0   21.90    1.60
  -9 -10   0    4.90    1.00
   9  10   0    4.20    1.30
   9  10   0    4.90    1.50
 -10 -10   0   59.59    2.90
  10  10   0   69.89    3.50
  10  10   0   61.89    3.70
 -11 -10   0   55.29    2.80
  11  10   0   60.59    4.10
  11  10   0   66.99    3.60
   5 -11   0    0.30    2.30
  -5  11   0    0.30    1.20
  -5  11   0    1.90    2.00
   4 -11   0    2.80    2.10
  -4  11   0    1.80    1.10
  -4  11   0    2.20    1.70
   3 -11   0   24.00    2.30
  -3  11   0   22.90    2.10
  -3  11   0   26.10    2.00
   2 -11   0   38.30    3.10
  -2  11   0   41.60    2.40
  -2  11   0   42.80    2.80
   1 -11   0   10.90    1.70
  -1  11   0    6.70    1.50
  -1  11   0   11.10    1.20
   0 -11   0   19.50    1.90
   0  11   0   20.90    2.10
   0  11   0   23.50    1.80
  -1 -11   0   52.49    3.40
   1  11   0   65.19    2.90
   1  11   0   61.49    3.20
  -2 -11   0   20.90    1.50
  -2 -11   0   23.00    2.40
   2  11   0   22.10    2.10
  -3 -11   0    8.60    1.10
  -3 -11   0    5.80    1.50
   3  11   0    7.60    1.40
  -4 -11   0    0.10    1.40
  -4 -11   0    1.40    0.90
   4  11   0    1.40    1.20
  -5 -11   0    6.00    1.50
  -5 -11   0    5.40    1.00
   5  11   0    5.80    1.30
  -6 -11   0   24.30    1.70
  -6 -11   0   25.90    2.60
   6  11   0   21.90    2.20
  -7 -11   0   -0.50    0.90
   7  11   0    0.30    1.50
  -8 -11   0    3.60    1.00
   8  11   0    2.50    1.60
  -9 -11   0    7.20    1.10
   9  11   0    7.20    1.80
 -10 -11   0    1.10    1.10
  10  11   0    2.50    2.00
   4 -12   0   -0.60    2.60
  -4  12   0    0.00    1.40
   3 -12   0    0.60    2.30
  -3  12   0    0.60    1.90
  -3  12   0    0.80    1.30
   2 -12   0    4.30    2.10
  -2  12   0    4.20    1.70
  -2  12   0    4.60    1.30
   1 -12   0    1.30    1.90
  -1  12   0    1.70    1.60
  -1  12   0    2.20    1.20
   0 -12   0    2.80    1.80
   0  12   0    3.00    1.20
   0  12   0    3.20    1.50
  -1 -12   0    4.40    1.80
   1  12   0    4.10    1.50
  -2 -12   0   17.40    2.10
   2  12   0   18.10    1.90
  -3 -12   0   86.59    3.60
  -3 -12   0   74.29    4.20
   3  12   0   79.39    4.10
  -4 -12   0   45.40    3.20
  -4 -12   0   42.30    2.40
   4  12   0   39.80    2.90
  -5 -12   0   48.70    3.40
  -5 -12   0   50.79    2.60
   5  12   0   45.70    3.10
  -6 -12   0    4.10    1.80
  -6 -12   0    4.50    1.20
   6  12   0    5.80    1.70
  -7 -12   0    1.40    1.10
   7  12   0    2.00    1.70
  -8 -12   0    1.40    1.20
   8  12   0    0.40    1.70
  -9 -12   0    3.30    1.30
   9  12   0    2.60    2.10
   2 -13   0   14.50    3.50
  -2  13   0   23.00    1.90
   1 -13   0    3.30    2.40
  -1  13   0    2.80    1.50
  -1  13   0    3.20    1.90
   0 -13   0   -0.70    2.20
   0  13   0    0.20    1.80
   0  13   0    2.20    1.90
  -1 -13   0   13.90    2.40
   1  13   0   12.10    2.00
  -2 -13   0    6.70    2.20
   2  13   0    8.70    1.90
  -3 -13   0   16.30    2.40
   3  13   0   17.70    2.10
  -4 -13   0   13.30    1.50
  -4 -13   0   12.20    2.30
   4  13   0   15.00    2.10
  -5 -13   0    0.70    2.10
  -5 -13   0    0.30    1.30
   5  13   0    1.90    1.80
  -6 -13   0    1.40    1.40
  -6 -13   0   -0.10    2.10
   6  13   0    2.00    1.90
  -7 -13   0    1.80    1.40
   7  13   0    2.90    2.00
  -3 -14   0    5.00    3.20
  -4 -14   0    1.20    1.60
  -4 -14   0    1.30    2.60
  -5 -14   0   67.29    4.90
  -5 -14   0   82.79    3.90
  -4 -14   1   31.40    2.20
  -3 -14   1    4.80    1.70
   7  13  -1    3.30    2.20
  -7 -13   1    3.10    1.40
   6  13  -1   -0.30    1.90
  -6 -13   1    0.80    1.30
  -6 -13   1   -0.30    2.30
   5  13  -1    3.80    1.90
  -5 -13   1    3.90    2.30
  -5 -13   1    6.10    1.30
   4  13  -1   22.10    2.30
  -4 -13   1   21.30    1.70
  -4 -13   1   20.10    2.50
   3  13  -1   26.30    2.50
  -3 -13   1   29.00    2.30
  -3 -13   1   23.70    2.60
   2  13  -1   44.00    3.30
  -2 -13   1   44.80    3.80
  -2 -13   1   39.20    3.20
   1  13  -1   25.20    2.40
  -1 -13   1   19.80    2.60
   0  13  -1   -0.20    1.90
   0 -13   1    0.30    2.30
  -1  13  -1   15.50    2.30
   1 -13   1   18.90    2.80
  -2  13  -1    0.60    1.60
   9  12  -1    0.30    2.20
   8  12  -1    1.10    1.90
  -8 -12   1    0.60    1.20
   7  12  -1    5.70    1.80
  -7 -12   1    7.80    1.30
   6  12  -1    0.80    1.60
  -6 -12   1    1.40    1.10
  -6 -12   1    1.50    1.90
   5  12  -1    2.40    1.60
  -5 -12   1    1.70    1.10
  -5 -12   1    1.10    1.80
   4  12  -1   35.70    3.00
  -4 -12   1   37.30    3.10
  -4 -12   1   37.80    2.30
   3  12  -1   70.99    3.80
  -3 -12   1   69.79    4.00
  -3 -12   1   68.69    3.30
   2  12  -1   82.09    4.10
  -2 -12   1   73.69    4.30
  -2 -12   1   78.39    3.60
   1  12  -1   20.60    2.00
  -1 -12   1   20.90    2.30
   0  12  -1   27.80    2.60
   0 -12   1   22.70    2.40
  -1  12  -1   48.10    3.20
  -1  12  -1   45.80    2.70
   1 -12   1   44.40    3.60
  -2  12  -1    3.50    1.30
  -2  12  -1    1.80    1.80
   2 -12   1    0.20    2.10
  -3  12  -1   -0.50    1.40
  -3  12  -1    0.20    1.80
   3 -12   1    0.40    2.30
  -4  12  -1    1.80    1.50
   4 -12   1    0.50    2.50
  10  11  -1    6.30    2.10
  10  11  -1    6.40    1.70
 -10 -11   1    6.60    1.10
   9  11  -1    8.60    1.60
   9  11  -1    9.10    2.00
  -9 -11   1    8.70    1.10
   8  11  -1    0.40    1.60
   8  11  -1   -0.50    1.60
  -8 -11   1    0.50    1.00
   7  11  -1   -0.40    1.50
  -7 -11   1    0.20    0.90
   6  11  -1    5.50    1.50
  -6 -11   1    5.00    1.60
  -6 -11   1    6.30    1.00
   5  11  -1    5.00    1.40
  -5 -11   1    5.60    1.60
  -5 -11   1    5.40    1.00
   4  11  -1    1.10    1.20
  -4 -11   1    2.30    1.50
  -4 -11   1    1.00    0.90
   3  11  -1   14.90    1.60
  -3 -11   1   17.50    1.30
  -3 -11   1   15.10    1.80
   2  11  -1   35.50    2.50
  -2 -11   1   38.70    2.10
  -2 -11   1   35.20    2.80
   1  11  -1  126.69    5.50
  -1 -11   1  131.19    5.20
  -1 -11   1  129.69    5.70
   0  11  -1   76.79    3.60
   0 -11   1   68.39    3.90
  -1  11  -1    2.80    1.10
  -1  11  -1    2.00    1.30
   1 -11   1    2.10    1.60
  -2  11  -1    3.90    1.50
  -2  11  -1    6.90    1.20
   2 -11   1    4.10    1.80
  -3  11  -1    2.90    1.10
  -3  11  -1    1.50    1.50
   3 -11   1    4.10    1.90
  -4  11  -1    3.00    1.70
  -4  11  -1    3.40    1.20
   4 -11   1    2.30    2.00
  -5  11  -1    4.30    1.30
  -5  11  -1    5.70    2.00
   5 -11   1    4.30    2.30
  11  10  -1    1.90    1.60
  11  10  -1    2.20    2.10
 -11 -10   1    2.00    0.90
  10  10  -1   13.30    1.70
  10  10  -1   14.70    2.10
 -10 -10   1   11.60    1.10
   9  10  -1    0.20    1.60
   9  10  -1   -0.60    1.30
  -9 -10   1    0.30    0.90
   8  10  -1    6.50    1.50
   8  10  -1    7.90    1.30
  -8 -10   1    9.00    1.00
   7  10  -1   12.80    1.30
   7  10  -1   14.30    1.60
  -7 -10   1   13.30    1.10
   6  10  -1    3.80    1.10
   6  10  -1    4.40    1.30
  -6 -10   1    3.60    0.80
  -6 -10   1    3.30    1.30
   5  10  -1   61.09    2.90
   5  10  -1   59.49    3.00
  -5 -10   1   56.19    3.10
  -5 -10   1   60.59    2.60
   4  10  -1    5.00    1.10
  -4 -10   1    3.80    1.30
  -4 -10   1    4.10    0.80
   3  10  -1    1.60    1.00
  -3 -10   1    2.70    0.80
  -3 -10   1    2.80    1.30
   2  10  -1   96.79    4.40
  -2 -10   1  106.79    4.10
  -2 -10   1  100.89    4.60
   1  10  -1  270.17   10.80
  -1 -10   1  278.17   10.90
  -1 -10   1  288.87   10.50
   0  10  -1    2.90    0.90
   0  10  -1    2.30    1.10
   0 -10   1    2.50    0.90
   0 -10   1    4.00    1.30
  -1  10  -1    7.60    1.20
  -1  10  -1    7.40    1.00
   1 -10   1    8.00    1.50
  -2  10  -1    3.90    1.20
  -2  10  -1    6.00    1.00
   2 -10   1    5.80    1.50
  -3  10  -1   23.30    2.20
  -3  10  -1   24.50    1.80
   3 -10   1   27.00    2.60
  -4  10  -1    2.70    1.00
  -4  10  -1    1.30    1.40
   4 -10   1    0.90    1.70
  -5  10  -1   10.90    1.80
  -5  10  -1   13.20    1.30
   5 -10   1   10.30    2.00
  -6  10  -1    0.70    1.80
  -6  10  -1    0.50    1.20
  12   9  -1   11.40    1.80
  11   9  -1   10.80    2.00
  11   9  -1   11.10    1.60
 -11  -9   1    9.70    0.90
  10   9  -1    1.60    1.50
  10   9  -1    4.00    1.30
 -10  -9   1    2.00    0.80
   9   9  -1    0.00    1.10
   9   9  -1    0.00    1.30
  -9  -9   1    0.30    0.70
   8   9  -1    1.70    1.30
   8   9  -1    0.30    1.00
  -8  -9   1    0.10    0.70
   7   9  -1    2.20    1.10
   7   9  -1    1.60    0.90
  -7  -9   1    2.10    0.70
   6   9  -1    4.60    1.10
   6   9  -1    3.30    0.90
  -6  -9   1    3.90    1.10
  -6  -9   1    3.10    0.70
   5   9  -1   67.69    3.00
   5   9  -1   67.69    3.10
  -5  -9   1   66.99    2.80
  -5  -9   1   63.99    3.20
   4   9  -1   24.30    1.60
   4   9  -1   22.90    1.70
  -4  -9   1   23.00    1.90
  -4  -9   1   25.20    1.40
   3   9  -1   26.50    1.70
   3   9  -1   29.00    1.90
  -3  -9   1   25.90    2.00
  -3  -9   1   29.30    1.60
   2   9  -1    4.50    1.10
   2   9  -1    4.60    0.90
  -2  -9   1    3.30    1.10
  -2  -9   1    6.80    0.80
   1   9  -1    0.80    0.70
   1   9  -1    0.70    0.80
  -1  -9   1    0.70    1.00
  -1  -9   1    1.00    0.70
   0   9  -1   66.49    2.90
   0   9  -1   72.89    3.20
   0  -9   1   66.29    3.00
   0  -9   1   74.19    3.30
  -1   9  -1  261.57    9.60
  -1   9  -1  248.08    9.80
   1  -9   1  255.77    9.90
  -2   9  -1  230.48    9.10
  -2   9  -1  240.18    8.80
   2  -9   1  228.18    9.10
  -3   9  -1   27.40    1.70
  -3   9  -1   23.10    2.00
   3  -9   1   25.90    2.30
  -4   9  -1    0.40    0.80
  -4   9  -1    0.60    1.20
   4  -9   1    1.50    1.40
  -5   9  -1    2.50    1.30
  -5   9  -1    1.80    0.90
   5  -9   1    1.80    1.40
   5  -9   1    1.80    1.60
  -6   9  -1   12.00    1.80
  -6   9  -1    9.20    1.10
   6  -9   1    8.50    1.70
  -7   9  -1    0.70    1.10
  -7   9  -1    1.50    1.70
   7  -9   1    0.20    1.90
  -8   9  -1    3.00    2.50
   8  -9   1    5.20    2.20
  12   8  -1    2.70    1.50
  12   8  -1    1.20    2.00
  11   8  -1    8.60    1.90
  11   8  -1    8.60    1.40
  10   8  -1   43.10    3.00
  10   8  -1   50.59    2.50
 -10  -8   1   43.70    2.00
   9   8  -1    1.20    0.90
   9   8  -1    1.60    1.20
  -9  -8   1    1.60    0.60
   8   8  -1    2.30    0.90
   8   8  -1    2.00    1.10
  -8  -8   1    2.60    0.60
   7   8  -1    8.00    0.90
   7   8  -1    8.80    1.20
  -7  -8   1    9.20    0.80
   6   8  -1   30.10    1.70
   6   8  -1   32.80    1.90
  -6  -8   1   27.70    1.90
  -6  -8   1   29.60    1.50
   5   8  -1   17.20    1.40
   5   8  -1   16.40    1.30
  -5  -8   1   17.00    1.50
  -5  -8   1   15.50    1.10
   4   8  -1   15.40    1.40
   4   8  -1   14.00    1.20
  -4  -8   1   15.10    1.10
  -4  -8   1   14.40    1.50
   3   8  -1   22.90    1.40
   3   8  -1   22.10    1.50
  -3  -8   1   22.50    1.30
  -3  -8   1   23.60    1.70
   2   8  -1   41.10    1.90
   2   8  -1   40.10    2.00
   2   8  -1   38.20    1.90
  -2  -8   1   40.90    2.20
  -2  -8   1   38.30    1.80
   1   8  -1   12.40    1.20
   1   8  -1   13.20    0.90
   1   8  -1   12.10    0.90
  -1  -8   1   10.80    0.80
  -1  -8   1   10.80    1.10
   0   8  -1  113.39    4.40
   0   8  -1  100.89    4.20
   0  -8   1  107.89    4.20
   0  -8   1  107.09    4.50
  -1   8  -1   26.80    1.60
  -1   8  -1   24.90    1.40
   1  -8   1   25.60    1.50
   1  -8   1   25.10    1.90
   1  -8   1   27.00    1.70
  -2   8  -1   27.10    1.80
  -2   8  -1   27.90    1.50
   2  -8   1   29.20    1.90
   2  -8   1   27.70    1.70
   2  -8   1   26.10    1.70
  -3   8  -1    4.30    1.00
  -3   8  -1    4.20    0.70
   3  -8   1    3.20    1.10
   3  -8   1    4.30    0.90
   3  -8   1    3.90    0.90
  -4   8  -1   51.59    2.70
  -4   8  -1   55.39    2.40
   4  -8   1   53.09    2.70
   4  -8   1   57.39    2.90
  -5   8  -1   39.70    2.50
  -5   8  -1   40.40    2.10
   5  -8   1   45.60    2.70
   5  -8   1   39.50    2.30
   5  -8   1   39.70    2.40
  -6   8  -1    4.00    0.90
  -6   8  -1    3.70    1.30
   6  -8   1    4.80    1.40
   6  -8   1    3.50    1.40
  -7   8  -1   17.60    1.30
  -7   8  -1   19.20    1.90
   7  -8   1   18.30    2.00
  -8   8  -1   23.40    2.20
  -8   8  -1   22.10    1.50
   8  -8   1   23.10    2.30
  -9   8  -1   16.70    2.70
   9  -8   1   18.40    2.50
  12   7  -1    0.40    1.40
  12   7  -1    0.30    1.80
  11   7  -1    3.20    1.60
  11   7  -1    3.80    1.20
  10   7  -1   -1.50    1.20
  10   7  -1    0.10    1.00
 -10  -7   1    0.30    0.60
   9   7  -1    0.20    1.10
   9   7  -1    0.50    0.90
  -9  -7   1    0.30    0.50
   8   7  -1   30.90    1.80
   8   7  -1   30.90    2.00
  -8  -7   1   29.70    1.50
   7   7  -1   20.90    1.60
   7   7  -1   20.60    1.40
  -7  -7   1   21.60    1.20
   6   7  -1   87.69    3.50
   6   7  -1   88.89    3.70
  -6  -7   1   84.09    3.60
  -6  -7   1   88.69    3.40
   5   7  -1    6.10    0.70
   5   7  -1    4.70    0.80
  -5  -7   1    5.00    0.80
  -5  -7   1    4.20    0.50
   4   7  -1    2.20    0.60
   4   7  -1    3.70    0.70
  -4  -7   1    3.10    0.70
  -4  -7   1    2.60    0.50
   3   7  -1   16.50    1.10
   3   7  -1   18.70    1.20
   3   7  -1   16.10    1.10
  -3  -7   1   14.80    1.00
  -3  -7   1   18.50    1.30
   2   7  -1    1.80    0.60
   2   7  -1    1.40    0.50
   2   7  -1    0.60    0.50
  -2  -7   1    1.80    0.50
  -2  -7   1    1.60    0.70
   1   7  -1   37.50    1.60
   1   7  -1   32.20    1.70
   1   7  -1   32.00    1.50
   1   7  -1   34.00    1.60
  -1  -7   1   35.70    1.50
  -1  -7   1   35.20    1.60
  -1  -7   1   29.60    1.50
  -1  -7   1   34.60    1.80
   0   7  -1    9.60    0.90
   0   7  -1    9.90    0.80
   0   7  -1    8.40    0.70
   0   7  -1    8.50    0.90
   0  -7   1    9.30    0.70
   0  -7   1    9.40    1.00
   0  -7   1   11.60    0.90
   0  -7   1   10.50    0.80
  -1   7  -1    5.10    0.60
  -1   7  -1    4.50    0.70
   1  -7   1    6.70    0.70
   1  -7   1    5.60    0.60
   1  -7   1    5.30    0.80
   1  -7   1    7.30    0.70
  -2   7  -1  343.17   13.00
  -2   7  -1  351.16   13.20
   2  -7   1  357.96   13.00
   2  -7   1  347.67   13.00
   2  -7   1  353.86   13.20
   2  -7   1  343.67   13.00
  -3   7  -1  447.26   16.50
  -3   7  -1  452.75   16.70
   3  -7   1  451.85   16.70
   3  -7   1  431.06   16.60
   3  -7   1  445.56   16.60
  -4   7  -1   56.19    2.40
  -4   7  -1   54.89    2.70
   4  -7   1   53.99    2.60
   4  -7   1   57.59    2.50
   4  -7   1   61.79    2.80
  -5   7  -1   33.90    1.80
  -5   7  -1   35.80    2.20
   5  -7   1   36.30    2.20
   5  -7   1   31.30    1.90
   5  -7   1   39.80    2.30
  -6   7  -1    4.80    1.20
  -6   7  -1    4.40    0.80
   6  -7   1    6.00    1.30
   6  -7   1    5.00    1.00
  -7   7  -1    5.20    0.80
  -7   7  -1    4.50    1.30
   7  -7   1    6.20    1.20
   7  -7   1    5.50    1.50
  -8   7  -1   11.40    1.70
  -8   7  -1    9.80    1.00
   8  -7   1   10.50    1.40
   8  -7   1   11.80    1.80
  -9   7  -1   13.00    1.20
  -9   7  -1   13.00    2.00
   9  -7   1   14.90    2.20
   9  -7   1    8.90    1.60
  13   6  -1   18.00    2.50
  13   6  -1   14.00    1.80
  12   6  -1   -0.90    1.80
  12   6  -1   -1.00    1.20
  11   6  -1    1.60    1.50
  11   6  -1    1.90    1.10
  10   6  -1   23.80    1.80
  10   6  -1   28.00    2.20
   9   6  -1    7.30    1.20
   9   6  -1    8.30    0.90
  -9  -6   1    7.60    0.60
   8   6  -1   15.80    1.60
   8   6  -1   20.70    1.30
  -8  -6   1   15.40    1.00
   7   6  -1  107.69    4.20
   7   6  -1  105.09    4.40
  -7  -6   1  105.39    4.00
   6   6  -1    5.10    0.80
   6   6  -1    3.80    0.60
  -6  -6   1    5.40    0.50
  -6  -6   1    4.70    0.70
   5   6  -1    0.50    0.60
   5   6  -1    0.10    0.40
  -5  -6   1   -0.30    0.40
  -5  -6   1   -0.30    0.50
   4   6  -1    4.30    0.50
   4   6  -1    4.30    0.50
   4   6  -1    4.20    0.70
  -4  -6   1    4.10    0.60
  -4  -6   1    4.10    0.40
   3   6  -1  110.49    4.30
   3   6  -1  110.89    4.10
   3   6  -1  107.69    4.20
   3   6  -1  109.49    4.10
  -3  -6   1  112.39    4.30
  -3  -6   1   99.69    4.10
   2   6  -1    0.70    0.40
   2   6  -1    0.80    0.50
   2   6  -1    0.40    0.30
   2   6  -1    0.70    0.40
  -2  -6   1    0.20    0.30
  -2  -6   1    0.90    0.40
  -2  -6   1    0.80    0.50
   1   6  -1  183.98    6.90
   1   6  -1  177.08    6.90
   1   6  -1  180.98    6.80
   1   6  -1  179.98    6.80
  -1  -6   1  181.38    6.80
  -1  -6   1  187.78    7.00
  -1  -6   1  185.88    6.80
   0   6  -1    2.20    0.40
   0   6  -1    2.50    0.50
   0   6  -1    2.50    0.40
   0   6  -1    3.50    0.50
   0  -6   1    2.60    0.60
   0  -6   1    2.40    0.40
   0  -6   1    3.20    0.40
   0  -6   1    2.60    0.50
  -1   6  -1   51.09    2.10
  -1   6  -1   46.70    2.20
  -1   6  -1   53.79    2.20
   1  -6   1   54.69    2.10
   1  -6   1   48.10    2.30
   1  -6   1   54.99    2.10
   1  -6   1   47.60    2.10
  -2   6  -1   94.79    3.80
  -2   6  -1   96.89    4.00
  -2   6  -1   99.19    3.90
   2  -6   1  100.89    3.80
   2  -6   1  104.29    3.90
   2  -6   1  101.89    3.90
   2  -6   1   94.49    4.00
  -3   6  -1   66.49    2.80
  -3   6  -1   69.39    3.00
   3  -6   1   70.59    3.00
   3  -6   1   72.29    2.90
   3  -6   1   72.59    2.90
   3  -6   1   68.69    2.80
  -4   6  -1   87.19    3.40
  -4   6  -1   91.09    3.60
   4  -6   1   82.89    3.50
   4  -6   1   82.29    3.50
   4  -6   1   86.29    3.60
  -5   6  -1   -0.40    0.80
  -5   6  -1    0.10    0.50
   5  -6   1    0.70    0.90
   5  -6   1    0.60    0.80
   5  -6   1    0.40    0.70
  -6   6  -1   31.60    2.10
  -6   6  -1   32.70    1.70
   6  -6   1   32.80    3.10
   6  -6   1   31.40    2.10
   6  -6   1   35.00    1.80
  -7   6  -1   24.30    2.10
  -7   6  -1   26.00    1.50
   7  -6   1   28.10    1.90
   7  -6   1   24.50    2.10
  -8   6  -1   24.20    1.60
  -8   6  -1   29.50    2.20
   8  -6   1   28.60    2.40
   8  -6   1   26.80    2.10
  -9   6  -1   20.70    2.00
  -9   6  -1   23.30    1.60
   9  -6   1   17.90    2.10
   9  -6   1   21.80    1.70
 -10   6  -1    2.00    0.90
 -10   6  -1    0.60    1.80
  10  -6   1    0.20    2.00
  10  -6   1    1.80    1.50
  13   5  -1   -2.00    2.10
  13   5  -1   -0.90    1.40
  12   5  -1    0.40    1.20
  12   5  -1    3.30    1.80
  11   5  -1   37.80    2.70
  11   5  -1   36.90    2.20
  10   5  -1   27.60    2.20
  10   5  -1   28.30    1.80
   9   5  -1   45.50    2.60
   9   5  -1   48.40    2.20
  -9  -5   1   49.30    2.00
   8   5  -1   13.80    1.20
   8   5  -1   13.20    1.30
   8   5  -1   14.00    1.10
  -8  -5   1   13.50    0.80
   7   5  -1    0.50    0.60
   7   5  -1    0.40    0.50
   7   5  -1    1.20    0.70
  -7  -5   1    0.90    0.40
   6   5  -1   55.09    2.30
   6   5  -1   53.29    2.30
   6   5  -1   52.99    2.40
  -6  -5   1   57.69    2.20
  -6  -5   1   55.59    2.30
   5   5  -1  134.09    5.20
   5   5  -1  133.89    5.10
   5   5  -1  139.39    5.10
  -5  -5   1  138.89    5.20
  -5  -5   1  128.79    5.00
   4   5  -1   39.40    1.60
   4   5  -1   41.40    1.70
   4   5  -1   42.20    1.80
   4   5  -1   40.60    1.70
  -4  -5   1   38.80    1.60
  -4  -5   1   42.30    1.80
   3   5  -1  408.76   14.60
   3   5  -1  409.36   14.70
   3   5  -1  395.86   14.70
   3   5  -1  395.26   14.80
  -3  -5   1  394.46   14.80
  -3  -5   1  382.86   14.70
   2   5  -1    0.00    0.30
   2   5  -1    0.20    0.30
   2   5  -1    0.40    0.40
   2   5  -1    0.70    0.30
  -2  -5   1    0.40    0.30
  -2  -5   1    0.30    0.40
  -2  -5   1    0.40    0.40
   1   5  -1    0.30    0.30
   1   5  -1    0.20    0.30
   1   5  -1    0.50    0.30
   1   5  -1    0.60    0.30
  -1  -5   1    2.80    0.50
  -1  -5   1    0.50    0.30
  -1  -5   1    0.20    0.30
   0   5  -1   22.30    1.10
   0   5  -1   23.90    1.20
   0   5  -1   27.50    1.20
   0   5  -1   24.50    1.10
   0  -5   1   27.20    1.20
   0  -5   1   27.40    1.10
   0  -5   1   24.00    1.10
   0  -5   1   24.80    1.30
  -1   5  -1   75.79    3.10
  -1   5  -1   77.49    3.00
  -1   5  -1   74.99    3.00
  -1   5  -1   74.39    2.90
   1  -5   1   78.89    3.00
   1  -5   1   76.19    2.90
   1  -5   1   76.99    3.10
   1  -5   1   76.19    3.00
  -2   5  -1  242.18    8.80
  -2   5  -1  234.78    8.80
  -2   5  -1  228.78    8.90
   2  -5   1  240.28    8.80
   2  -5   1  235.08    8.80
   2  -5   1  240.38    9.00
   2  -5   1  235.08    8.80
  -3   5  -1    9.70    0.90
  -3   5  -1    8.20    0.60
   3  -5   1    9.90    0.80
   3  -5   1    9.70    1.00
   3  -5   1   10.50    0.90
   3  -5   1    9.70    0.70
  -4   5  -1  102.89    4.20
  -4   5  -1  101.99    4.00
   4  -5   1  108.59    4.10
   4  -5   1  103.59    4.20
   4  -5   1  109.09    4.20
  -5   5  -1  694.93   26.10
  -5   5  -1  706.33   25.90
   5  -5   1  681.03   25.90
   5  -5   1  704.93   26.00
   5  -5   1  725.43   26.00
  -6   5  -1  196.88    7.40
  -6   5  -1  191.68    7.10
   6  -5   1  193.78    7.40
   6  -5   1  187.88    7.60
   6  -5   1  178.38    7.20
  -7   5  -1   53.49    2.20
  -7   5  -1   48.20    2.60
   7  -5   1   44.80    2.40
   7  -5   1   52.49    2.70
  -8   5  -1   -0.50    1.10
  -8   5  -1    0.10    0.60
   8  -5   1    0.00    1.20
   8  -5   1    0.00    0.90
  -9   5  -1   15.50    1.00
  -9   5  -1   15.50    1.70
   9  -5   1   12.90    1.70
   9  -5   1   15.00    1.40
 -10   5  -1    1.60    1.60
 -10   5  -1    3.70    0.80
  10  -5   1    3.60    1.30
  10  -5   1    2.50    1.80
 -11   5  -1   10.00    2.20
 -11   5  -1   13.30    1.10
  11  -5   1   12.20    1.80
  11  -5   1    9.30    2.30
  13   4  -1    0.40    1.40
  13   4  -1    1.00    2.00
 -13  -4   1   -1.80    1.90
  12   4  -1   -0.20    1.20
  12   4  -1   -0.10    1.70
 -12  -4   1    0.00    1.60
  11   4  -1   31.90    2.00
  11   4  -1   33.10    2.40
  11   4  -1   33.00    2.50
 -11  -4   1   30.80    2.40
  10   4  -1    0.20    1.00
  10   4  -1    0.20    0.80
  10   4  -1   -0.90    1.10
 -10  -4   1   -0.30    1.10
   9   4  -1   82.39    3.60
   9   4  -1   83.79    3.50
   9   4  -1   80.19    3.30
  -9  -4   1   75.99    3.60
   8   4  -1  261.97    9.60
   8   4  -1  254.57    9.70
   8   4  -1  261.57    9.80
  -8  -4   1  251.47    9.50
  -8  -4   1  257.47    9.80
   7   4  -1    1.80    0.70
   7   4  -1    2.40    0.50
   7   4  -1    2.00    0.60
  -7  -4   1    2.00    0.30
  -7  -4   1    3.10    0.70
   6   4  -1   20.80    1.30
   6   4  -1   20.60    1.10
   6   4  -1   20.60    1.10
  -6  -4   1   22.00    1.10
  -6  -4   1   20.50    0.90
   5   4  -1   16.70    1.00
   5   4  -1   27.40    1.00
   5   4  -1   20.10    1.20
  -5  -4   1   21.20    0.90
  -5  -4   1   18.60    1.00
  -5  -4   1   18.10    0.90
   4   4  -1   91.69    3.40
   4   4  -1   90.69    3.40
   4   4  -1   93.99    3.60
  -4  -4   1   87.99    3.40
  -4  -4   1   88.09    3.50
   3   4  -1    6.90    0.50
   3   4  -1    7.70    0.60
   3   4  -1    6.50    0.50
   3   4  -1    5.50    0.50
  -3  -4   1    6.30    0.50
  -3  -4   1    7.50    0.50
   2   4  -1    1.00    0.30
   2   4  -1    1.20    0.20
   2   4  -1    0.50    0.30
   2   4  -1    0.80    0.30
  -2  -4   1    1.30    0.20
  -2  -4   1    1.20    0.30
   1   4  -1  249.48    9.30
   1   4  -1  254.47    9.30
   1   4  -1  244.38    9.40
   1   4  -1  258.67    9.30
  -1  -4   1  249.38    9.30
  -1  -4   1  253.47    9.40
  -1  -4   1  249.48    9.30
   0   4  -1   -0.10    0.30
   0   4  -1   -0.10    0.20
   0   4  -1    0.10    0.20
   0   4  -1    0.10    0.30
   0  -4   1    0.00    0.30
   0  -4   1   -0.10    0.20
   0  -4   1    0.00    0.30
   0  -4   1    0.00    0.20
  -1   4  -1  351.26   12.90
  -1   4  -1  341.47   13.00
  -1   4  -1  347.27   12.90
   1  -4   1  353.06   12.90
   1  -4   1  360.86   12.90
   1  -4   1  354.16   12.90
   1  -4   1  345.57   13.00
  -2   4  -1  154.58    6.00
  -2   4  -1  165.08    6.00
  -2   4  -1  156.08    5.90
   2  -4   1  162.28    6.00
   2  -4   1  159.08    6.00
   2  -4   1  161.48    5.90
   2  -4   1  154.78    6.00
  -3   4  -1    8.20    0.80
  -3   4  -1    9.10    0.80
  -3   4  -1    7.30    0.60
   3  -4   1    8.00    0.70
   3  -4   1    7.00    0.50
   3  -4   1    6.80    0.60
   3  -4   1    7.90    0.80
  -4   4  -1   20.20    1.00
  -4   4  -1   20.40    1.20
   4  -4   1   20.80    1.20
   4  -4   1   21.30    1.10
   4  -4   1   21.60    1.20
   4  -4   1   22.10    1.10
  -5   4  -1   74.39    3.20
  -5   4  -1   72.79    2.90
   5  -4   1   74.19    3.10
   5  -4   1   77.29    3.00
   5  -4   1   78.99    3.10
  -6   4  -1   96.39    3.90
  -6   4  -1   93.99    3.70
   6  -4   1   96.99    4.00
   6  -4   1   92.59    3.90
   6  -4   1   95.29    3.80
  -7   4  -1   24.40    1.30
  -7   4  -1   24.30    1.80
   7  -4   1   24.30    1.50
   7  -4   1   25.70    1.80
  -8   4  -1   -0.50    1.00
  -8   4  -1   -0.30    0.60
   8  -4   1    0.30    0.80
   8  -4   1    0.70    1.00
  -9   4  -1   14.40    1.50
  -9   4  -1   13.60    0.90
   9  -4   1   12.60    1.20
   9  -4   1   13.40    1.60
 -10   4  -1   11.40    0.90
 -10   4  -1    9.50    1.60
  10  -4   1    8.40    1.80
  10  -4   1   10.60    1.30
 -11   4  -1    5.10    1.90
 -11   4  -1    4.80    0.90
  11  -4   1    7.00    2.00
  11  -4   1    3.60    1.50
  12  -4   1    1.30    1.70
  13   3  -1   12.20    2.20
  13   3  -1   13.20    2.20
  13   3  -1    9.80    1.50
 -13  -3   1    8.70    2.10
  12   3  -1    0.40    1.10
  12   3  -1    0.70    1.50
  12   3  -1    0.80    1.60
 -12  -3   1    1.00    1.50
  11   3  -1   16.60    1.30
  11   3  -1   18.70    1.80
  11   3  -1   16.40    1.60
 -11  -3   1   17.30    1.70
  10   3  -1    4.90    0.90
  10   3  -1    5.00    1.20
  10   3  -1    4.70    1.10
 -10  -3   1    3.40    1.10
   9   3  -1    1.00    0.80
   9   3  -1   -0.20    0.90
   9   3  -1    0.60    0.60
  -9  -3   1    0.20    0.90
   8   3  -1  661.33   24.50
   8   3  -1  667.03   24.40
   8   3  -1  667.73   24.60
  -8  -3   1  650.73   24.60
   7   3  -1   16.10    1.20
   7   3  -1   11.80    1.00
   7   3  -1   13.20    0.90
  -7  -3   1   10.20    1.00
  -7  -3   1   16.10    0.70
   6   3  -1   49.50    2.20
   6   3  -1   47.00    2.10
   6   3  -1   49.50    2.00
  -6  -3   1   44.70    2.20
  -6  -3   1   53.59    2.00
  -6  -3   1   52.99    2.00
  -6  -3   1   54.09    2.00
   5   3  -1    8.10    0.60
   5   3  -1    8.50    0.60
   5   3  -1    9.80    0.80
  -5  -3   1    9.00    0.80
  -5  -3   1    9.10    0.50
  -5  -3   1    8.30    0.60
  -5  -3   1    9.80    0.50
   4   3  -1  223.08    8.40
   4   3  -1  223.08    8.30
   4   3  -1  220.18    8.40
  -4  -3   1  223.28    8.40
  -4  -3   1  226.08    8.30
  -4  -3   1  234.68    8.30
   3   3  -1  488.25   18.30
   3   3  -1  508.85   18.30
   3   3  -1  494.05   18.40
  -3  -3   1  506.55   18.30
  -3  -3   1  487.15   18.20
   2   3  -1   25.10    1.00
   2   3  -1   24.00    1.10
   2   3  -1   25.70    1.00
  -2  -3   1   24.80    1.10
  -2  -3   1   24.00    1.00
   1   3  -1   79.79    3.00
   1   3  -1   83.29    2.90
   1   3  -1   77.89    3.00
   1   3  -1   74.19    3.00
  -1  -3   1   78.09    3.00
  -1  -3   1   77.59    3.10
  -1  -3   1   78.99    2.90
   0   3  -1   24.40    1.00
   0   3  -1   22.50    0.90
   0   3  -1   23.70    0.90
   0  -3   1   21.20    1.00
   0  -3   1   23.40    0.90
   0  -3   1   23.00    1.00
   0  -3   1   21.70    0.90
  -1   3  -1  276.07   10.10
  -1   3  -1  268.37   10.10
  -1   3  -1  271.57   10.20
   1  -3   1  277.77   10.20
   1  -3   1  277.37   10.20
   1  -3   1  271.27   10.10
   1  -3   1  281.37   10.10
  -2   3  -1    0.30    0.20
  -2   3  -1    0.60    0.30
  -2   3  -1    0.60    0.30
   2  -3   1    0.40    0.30
   2  -3   1    0.30    0.30
   2  -3   1    0.50    0.30
   2  -3   1    0.20    0.30
  -3   3  -1   13.70    0.80
  -3   3  -1   13.20    0.80
  -3   3  -1   13.00    0.70
   3  -3   1   14.30    0.80
   3  -3   1   13.90    0.80
   3  -3   1   11.60    0.80
   3  -3   1   14.20    0.70
  -4   3  -1   78.79    3.30
  -4   3  -1   89.09    3.20
  -4   3  -1   80.89    3.20
   4  -3   1   87.59    3.30
   4  -3   1   86.19    3.20
   4  -3   1   80.09    3.30
   4  -3   1   84.29    3.20
  -5   3  -1   54.39    2.20
  -5   3  -1   52.59    2.40
   5  -3   1   59.69    2.30
   5  -3   1   54.29    2.30
   5  -3   1   55.59    2.40
  -6   3  -1  840.02   31.80
  -6   3  -1  844.82   31.70
   6  -3   1  857.71   31.70
   6  -3   1  843.92   31.80
   6  -3   1  922.21   31.90
  -7   3  -1  263.87    9.60
  -7   3  -1  261.17    9.80
   7  -3   1  254.47    9.80
   7  -3   1  252.07    9.70
  -8   3  -1   82.59    3.60
  -8   3  -1   83.89    3.30
   8  -3   1   85.59    3.70
   8  -3   1   81.09    3.50
  -9   3  -1   34.90    1.70
  -9   3  -1   39.20    2.30
   9  -3   1   40.30    2.40
   9  -3   1   36.50    2.10
 -10   3  -1    6.80    1.40
 -10   3  -1    5.60    0.70
  10  -3   1    5.20    1.50
  10  -3   1    5.60    1.10
 -11   3  -1   35.40    1.90
 -11   3  -1   43.50    3.00
  11  -3   1   43.00    3.10
  11  -3   1   38.80    2.60
 -12   3  -1    2.20    2.00
  12  -3   1    2.50    1.60
  12  -3   1    1.00    2.10
  13   2  -1   12.80    1.60
  13   2  -1   11.20    2.10
  13   2  -1   13.70    2.30
 -13  -2   1   11.40    2.20
  12   2  -1    5.00    1.70
  12   2  -1    4.80    1.60
  12   2  -1    5.20    1.20
 -12  -2   1    4.90    1.60
  11   2  -1    0.10    0.90
  11   2  -1    0.20    1.30
  11   2  -1    0.20    1.10
 -11  -2   1    0.60    1.30
  10   2  -1   17.90    1.60
  10   2  -1   16.00    1.40
  10   2  -1   15.70    1.10
 -10  -2   1   14.80    1.50
   9   2  -1  140.59    5.50
   9   2  -1  134.19    5.50
   9   2  -1  132.39    5.30
  -9  -2   1  139.49    5.50
   8   2  -1   15.50    1.30
   8   2  -1   13.30    1.30
   8   2  -1   14.50    1.00
  -8  -2   1   15.90    1.40
   7   2  -1   19.80    1.30
   7   2  -1   17.40    1.20
   7   2  -1   19.30    1.00
  -7  -2   1   17.20    1.30
  -7  -2   1   19.90    0.90
  -7  -2   1   18.40    0.80
   6   2  -1  263.37    9.80
   6   2  -1  264.37    9.90
   6   2  -1  264.67    9.90
  -6  -2   1  272.57    9.70
  -6  -2   1  263.57    9.70
  -6  -2   1  255.17    9.90
   5   2  -1   97.49    3.80
   5   2  -1   92.29    3.70
   5   2  -1   97.69    3.70
  -5  -2   1   99.99    3.60
  -5  -2   1   94.29    3.80
  -5  -2   1   99.09    3.60
   4   2  -1    0.10    0.30
   4   2  -1    0.20    0.20
   4   2  -1    0.10    0.20
  -4  -2   1    0.30    0.30
  -4  -2   1    0.10    0.20
  -4  -2   1    1.10    0.20
   3   2  -1 1363.86   50.19
   3   2  -1 1369.86   50.09
   3   2  -1 1367.86   50.19
  -3  -2   1 1382.56   50.09
  -3  -2   1 1374.86   50.19
  -3  -2   1 1344.57   50.19
  -3  -2   1 1372.86   50.09
   2   2  -1  285.77   10.80
   2   2  -1  291.97   10.90
   2   2  -1  296.67   10.80
  -2  -2   1  304.17   10.90
  -2  -2   1  295.67   10.80
   1   2  -1  131.49    4.90
   1   2  -1  132.69    4.90
  -1  -2   1  134.69    4.90
  -1  -2   1  130.59    4.90
   0   2  -1  233.48    8.70
   0   2  -1  232.58    8.70
   0   2  -1  242.48    8.70
   0  -2   1  238.88    8.70
   0  -2   1  232.48    8.70
   0  -2   1  236.18    8.70
  -1   2  -1   17.60    0.80
  -1   2  -1   18.00    0.80
   1  -2   1   19.50    0.80
   1  -2   1   18.10    0.80
   1  -2   1   19.40    0.80
   1  -2   1   19.40    0.80
  -2   2  -1   63.19    2.40
  -2   2  -1   64.69    2.40
  -2   2  -1   63.89    2.40
   2  -2   1   61.19    2.40
   2  -2   1   62.59    2.40
   2  -2   1   62.69    2.40
   2  -2   1   60.99    2.40
  -3   2  -1    4.20    0.30
  -3   2  -1    5.20    0.40
  -3   2  -1    3.20    0.40
   3  -2   1    5.00    0.40
   3  -2   1    5.10    0.40
   3  -2   1    4.60    0.50
   3  -2   1    4.50    0.40
  -4   2  -1  309.67   11.90
  -4   2  -1  318.87   11.80
   4  -2   1  309.57   11.80
   4  -2   1  327.57   11.80
   4  -2   1  322.87   11.90
   4  -2   1  324.47   11.80
  -5   2  -1   35.90    1.70
  -5   2  -1   34.90    1.50
   5  -2   1   38.50    1.70
   5  -2   1   36.80    1.60
   5  -2   1   35.60    1.60
   5  -2   1   35.70    1.60
  -6   2  -1   51.49    2.10
  -6   2  -1   52.09    2.40
   6  -2   1   55.09    2.50
   6  -2   1   56.79    2.20
   6  -2   1   56.09    2.40
  -7   2  -1  146.79    5.50
  -7   2  -1  148.79    5.70
   7  -2   1  144.99    5.70
   7  -2   1  143.99    5.60
  -8   2  -1  153.28    6.20
  -8   2  -1  158.18    5.90
   8  -2   1  152.48    6.00
   8  -2   1  160.08    6.20
  -9   2  -1    0.90    0.50
  -9   2  -1   -1.00    1.00
   9  -2   1    0.40    0.80
   9  -2   1    2.10    1.10
 -10   2  -1   15.90    1.60
 -10   2  -1   15.80    1.10
  10  -2   1   15.00    1.60
  10  -2   1   15.50    1.30
 -11   2  -1   15.30    1.80
 -11   2  -1   13.80    0.90
  11  -2   1   10.40    1.40
  11  -2   1   13.80    1.80
 -12   2  -1    0.40    1.60
  12  -2   1    0.90    1.50
  12  -2   1    0.60    1.90
  13   1  -1   16.50    1.70
  13   1  -1   14.70    2.30
  13   1  -1   16.10    2.20
 -13  -1   1   14.80    2.30
  12   1  -1    3.60    1.60
  12   1  -1    5.20    1.70
  12   1  -1    6.60    1.30
 -12  -1   1    8.90    1.70
  11   1  -1    0.20    1.00
  11   1  -1    1.20    1.20
 -11  -1   1    1.40    1.20
  10   1  -1    1.00    1.00
  10   1  -1    2.00    0.80
 -10  -1   1    2.80    1.10
   9   1  -1    8.10    0.80
   9   1  -1    6.30    1.00
  -9  -1   1    6.10    1.00
   8   1  -1  166.58    6.50
   8   1  -1  164.58    6.30
  -8  -1   1  170.88    6.50
   7   1  -1   58.39    2.50
   7   1  -1   61.09    2.40
  -7  -1   1   56.99    2.60
   6   1  -1  298.17   11.10
   6   1  -1  287.57   11.20
  -6  -1   1  294.97   11.20
  -6  -1   1  304.57   11.00
  -6  -1   1  311.47   11.00
   5   1  -1   35.30    1.70
   5   1  -1   39.70    1.60
   5   1  -1   35.90    1.60
  -5  -1   1   41.00    1.50
  -5  -1   1   41.40    1.50
  -5  -1   1   39.20    1.70
   4   1  -1   15.50    0.70
   4   1  -1   14.00    0.70
   4   1  -1   13.70    0.70
  -4  -1   1   16.40    0.60
  -4  -1   1   13.60    0.80
  -4  -1   1   15.60    0.60
   3   1  -1    3.80    0.30
   3   1  -1    4.00    0.30
   3   1  -1    3.90    0.30
  -3  -1   1    3.70    0.40
  -3  -1   1    4.30    0.20
  -3  -1   1    4.90    0.30
   2   1  -1 1114.19   41.50
   2   1  -1 1154.58   41.50
   2   1  -1 1098.79   41.50
   2   1  -1 1122.49   41.50
  -2  -1   1 1139.29   41.50
  -2  -1   1 1163.48   41.50
   1   1  -1  124.59    4.70
   1   1  -1  124.19    4.70
  -1  -1   1  128.19    4.70
  -1  -1   1  129.09    4.60
   0   1  -1 2253.37   86.79
   0   1  -1 2360.26   86.89
   0  -1   1 2439.36   86.99
   0  -1   1 2429.96   86.79
  -1   1  -1   75.19    2.70
  -1   1  -1   71.19    2.70
   1  -1   1   71.89    2.70
   1  -1   1   72.79    2.70
   1  -1   1   73.59    2.70
   1  -1   1   71.09    2.70
  -2   1  -1   43.00    1.70
  -2   1  -1   44.40    1.70
   2  -1   1   44.50    1.70
   2  -1   1   47.20    1.70
   2  -1   1   43.40    1.70
   2  -1   1   45.70    1.70
  -3   1  -1 2015.10   73.69
  -3   1  -1 2005.50   73.59
   3  -1   1 2076.69   73.69
   3  -1   1 1931.11   73.69
   3  -1   1 2048.20   73.69
   3  -1   1 1983.70   73.69
  -4   1  -1    0.10    0.20
  -4   1  -1    0.80    0.30
   4  -1   1    0.40    0.30
   4  -1   1    0.50    0.20
   4  -1   1    0.50    0.30
   4  -1   1    0.40    0.30
  -5   1  -1   41.20    1.80
  -5   1  -1   42.30    1.70
   5  -1   1   43.80    1.70
   5  -1   1   43.20    1.80
   5  -1   1   43.10    1.80
   5  -1   1   44.20    1.90
  -6   1  -1  315.97   11.80
  -6   1  -1  307.07   11.60
   6  -1   1  311.07   11.80
   6  -1   1  325.67   11.70
  -7   1  -1   86.19    3.20
  -7   1  -1   76.99    3.40
   7  -1   1   88.39    3.50
   7  -1   1   82.29    3.30
  -8   1  -1   35.00    2.00
  -8   1  -1   39.70    1.70
   8  -1   1   38.70    1.80
   8  -1   1   44.40    2.10
  -9   1  -1  101.19    4.20
  -9   1  -1   94.59    3.80
   9  -1   1   93.89    3.90
   9  -1   1  101.49    4.20
 -10   1  -1  156.28    6.40
 -10   1  -1  155.18    5.90
  10  -1   1  158.98    6.40
  10  -1   1  156.18    6.10
 -11   1  -1   23.60    1.30
 -11   1  -1   20.60    1.90
  11  -1   1   22.50    1.90
  11  -1   1   19.60    1.90
 -12   1  -1    0.10    1.60
 -12   1  -1   -0.40    0.70
  12  -1   1    0.70    1.60
  12  -1   1    0.40    1.30
 -13   1  -1    0.00    1.90
  13  -1   1    0.10    1.60
  13   0  -1   11.00    2.20
  13   0  -1   10.00    1.80
 -13   0   1    8.90    2.40
  12   0  -1    1.10    1.20
  12   0  -1   -0.60    1.60
 -12   0   1    1.40    1.50
  11   0  -1   -0.50    1.30
  11   0  -1    0.40    1.00
 -11   0   1    0.20    1.30
  10   0  -1    1.10    0.80
  10   0  -1    0.90    1.10
 -10   0   1    1.60    1.10
   9   0  -1  118.19    4.60
   9   0  -1  116.19    4.80
  -9   0   1  116.69    4.80
   8   0  -1   46.10    2.20
   8   0  -1   41.60    1.90
  -8   0   1   41.90    2.20
   7   0  -1    0.10    0.40
   7   0  -1    0.60    0.60
  -7   0   1    0.40    0.30
  -7   0   1    0.40    0.60
   6   0  -1    1.50    0.40
   6   0  -1    0.60    0.40
  -6   0   1    1.00    0.20
  -6   0   1    0.70    0.50
   5   0  -1    0.00    0.30
   5   0  -1    0.00    0.30
   5   0  -1    0.00    0.30
  -5   0   1    0.30    0.20
  -5   0   1    0.00    0.20
  -5   0   1    0.30    0.40
   4   0  -1  400.36   14.60
   4   0  -1  382.16   14.60
   4   0  -1  397.66   14.60
   4   0  -1  397.76   14.70
  -4   0   1  409.76   14.60
  -4   0   1  398.96   14.60
  -4   0   1  397.46   14.70
   3   0  -1   30.40    1.20
   3   0  -1   31.80    1.20
   3   0  -1   30.40    1.30
   3   0  -1   31.30    1.20
  -3   0   1   31.40    1.30
   2   0  -1  679.43   24.80
   2   0  -1  675.73   24.80
   2   0  -1  664.33   24.80
   2   0  -1  680.33   24.90
  -2   0   1  685.43   24.80
  -2   0   1  675.33   24.90
  -2   0   1  681.53   24.90
  -1   0   1    1.40    0.10
  -1   0   1    1.30    0.10
  -1   0   1    1.30    0.10
   0   0  -1    0.60    0.10
   0   0   1    0.70    0.10
  -1   0  -1  800.62   28.50
   1   0   1  783.42   28.50
   1   0   1  748.93   28.50
  -2   0  -1  188.88    6.90
   2   0   1  190.38    7.00
   2   0   1  186.48    6.90
   2   0   1  187.18    6.90
  -3   0  -1   29.10    1.10
   3   0   1   29.00    1.10
   3   0   1   29.90    1.20
   3   0   1   27.70    1.20
  -4   0  -1   56.39    2.30
  -4   0  -1   61.29    2.40
   4   0   1   61.79    2.30
   4   0   1   59.59    2.40
   4   0   1   62.69    2.30
  -5   0  -1    0.00    0.20
  -5   0  -1    0.20    0.40
   5   0   1   -0.10    0.40
   5   0   1   -0.20    0.30
   5   0   1    0.10    0.40
  -6   0  -1   12.20    0.70
  -6   0  -1   12.00    0.90
   6   0   1   12.60    0.80
   6   0   1   12.20    0.90
  -7   0  -1   57.09    2.30
  -7   0  -1   56.79    2.50
   7   0   1   58.79    2.60
   7   0   1   63.19    2.40
  -8   0  -1   12.70    1.10
  -8   0  -1   11.20    0.80
   8   0   1   10.20    1.00
   8   0   1   11.50    1.00
  -9   0  -1   78.79    3.40
  -9   0  -1   79.39    3.00
   9   0   1   75.79    3.40
   9   0   1   72.69    3.20
 -10   0  -1   14.20    1.40
 -10   0  -1   16.50    1.10
  10   0   1   15.60    1.50
  10   0   1   16.80    1.20
 -11   0  -1    1.50    0.60
 -11   0  -1    0.70    1.20
  11   0   1    1.40    1.20
  11   0   1    0.90    1.00
 -12   0  -1   11.40    0.90
 -12   0  -1    9.80    1.70
  12   0   1   11.50    1.80
  12   0   1   11.60    1.50
 -13   0  -1    0.20    2.00
  13   0   1    0.90    2.00
  13   0   1   -0.70    1.60
  12  -1  -1   14.40    1.50
  12  -1  -1   14.10    2.00
 -12   1   1   14.70    2.00
  11  -1  -1    0.00    1.30
  11  -1  -1    0.70    1.00
 -11   1   1    0.90    1.30
  10  -1  -1   22.80    2.10
  10  -1  -1   23.10    1.60
 -10   1   1   18.80    1.70
   9  -1  -1  170.28    6.70
   9  -1  -1  165.38    6.50
  -9   1   1  171.88    6.70
   8  -1  -1   10.20    1.10
   8  -1  -1    9.80    0.80
  -8   1   1   10.40    1.10
   7  -1  -1    0.80    0.60
   7  -1  -1    1.50    0.50
  -7   1   1    1.40    0.30
  -7   1   1    0.90    0.70
   6  -1  -1  518.85   19.80
   6  -1  -1  537.15   19.70
  -6   1   1  540.25   19.60
  -6   1   1  538.35   19.90
  -6   1   1  538.15   19.60
   5  -1  -1   59.79    2.30
   5  -1  -1   61.19    2.30
   5  -1  -1   54.99    2.40
  -5   1   1   56.79    2.50
  -5   1   1   59.69    2.20
  -5   1   1   62.19    2.30
   4  -1  -1  566.44   21.60
   4  -1  -1  576.14   21.70
   4  -1  -1  608.44   21.60
  -4   1   1  586.44   21.60
  -4   1   1  599.64   21.60
   3  -1  -1   31.00    1.30
   3  -1  -1   29.50    1.20
   3  -1  -1   29.80    1.30
   3  -1  -1   31.60    1.20
  -3   1   1   31.80    1.20
  -3   1   1   32.50    1.20
  -3   1   1   30.00    1.30
   2  -1  -1 1886.41   70.79
   2  -1  -1 1919.31   70.69
   2  -1  -1 1970.20   70.79
  -2   1   1 1966.40   70.79
  -2   1   1 1997.10   70.69
  -2   1   1 1843.72   70.69
  -2   1   1 1933.21   70.79
   1  -1  -1    7.60    0.30
   1  -1  -1    7.60    0.40
  -1   1   1    7.30    0.40
  -1   1   1    8.50    0.30
  -1   1   1    8.20    0.30
  -1   1   1    8.60    0.40
   0  -1  -1  329.77   11.90
   0  -1  -1  319.87   11.90
   0   1   1  320.87   11.90
   0   1   1  326.27   11.90
   0   1   1  323.97   11.90
  -1  -1  -1  106.89    4.10
  -1  -1  -1  110.19    4.10
  -1  -1  -1  110.29    4.10
   1   1   1  111.09    4.10
   1   1   1  112.59    4.10
   1   1   1  110.49    4.10
  -2  -1  -1  846.12   31.90
  -2  -1  -1  865.51   31.90
  -2  -1  -1  891.71   31.90
  -2  -1  -1  889.31   31.90
   2   1   1  856.81   31.90
   2   1   1  879.91   31.90
   2   1   1  886.91   31.90
   2   1   1  850.11   31.90
  -3  -1  -1   79.19    3.00
  -3  -1  -1   77.59    3.00
   3   1   1   78.39    3.00
   3   1   1   78.89    3.00
   3   1   1   83.09    3.00
  -4  -1  -1  470.05   17.50
  -4  -1  -1  477.05   17.40
   4   1   1  486.45   17.40
   4   1   1  467.75   17.40
   4   1   1  469.65   17.50
  -5  -1  -1  656.53   24.10
  -5  -1  -1  658.83   24.20
   5   1   1  642.44   24.20
   5   1   1  678.33   24.20
   5   1   1  650.63   24.20
  -6  -1  -1   64.79    2.60
  -6  -1  -1   66.69    2.80
   6   1   1   69.39    2.60
   6   1   1   64.99    2.70
   6   1   1   70.89    2.70
  -7  -1  -1   20.90    1.00
  -7  -1  -1   21.20    1.30
   7   1   1   20.50    1.30
   7   1   1   24.20    1.20
  -8  -1  -1   27.10    1.20
  -8  -1  -1   26.50    1.60
   8   1   1   28.50    1.50
   8   1   1   29.60    1.60
  -9  -1  -1   36.30    2.00
  -9  -1  -1   35.60    1.60
   9   1   1   39.90    1.90
   9   1   1   36.30    2.10
 -10  -1  -1   80.49    3.70
 -10  -1  -1   81.19    3.20
  10   1   1   80.69    3.50
  10   1   1   86.29    3.70
 -11  -1  -1    1.60    1.20
 -11  -1  -1    4.60    0.60
  11   1   1    2.40    1.20
  11   1   1    4.30    1.10
 -12  -1  -1   84.39    4.20
  12   1   1   89.89    4.40
  12   1   1   92.59    4.00
 -13  -1  -1   50.39    3.70
  13   1   1   46.70    3.20
  13   1   1   51.79    3.80
  13   1   1   50.59    3.70
  12  -2  -1    5.40    1.50
  12  -2  -1    4.30    1.90
 -12   2   1    8.50    2.00
  11  -2  -1    1.60    1.50
  11  -2  -1    0.80    1.10
 -11   2   1    1.20    1.40
  10  -2  -1   -1.10    1.20
  10  -2  -1    0.20    0.90
 -10   2   1    0.00    1.20
   9  -2  -1    2.50    0.80
   9  -2  -1    5.00    1.10
  -9   2   1    2.30    1.00
   8  -2  -1    1.00    0.60
   8  -2  -1    0.80    0.80
  -8   2   1    0.50    0.80
   7  -2  -1   39.60    1.80
   7  -2  -1   42.40    2.10
  -7   2   1   41.60    2.00
  -7   2   1   42.10    1.70
   6  -2  -1  256.07    9.40
   6  -2  -1  250.47    9.50
  -6   2   1  245.48    9.50
  -6   2   1  252.67    9.30
   5  -2  -1   47.70    2.10
   5  -2  -1   50.99    2.00
   5  -2  -1   49.00    2.00
  -5   2   1   50.09    1.90
  -5   2   1   43.70    2.10
  -5   2   1   50.29    1.90
   4  -2  -1   27.20    1.30
   4  -2  -1   29.80    1.20
   4  -2  -1   29.00    1.30
  -4   2   1   27.80    1.10
  -4   2   1   29.00    1.40
  -4   2   1   30.10    1.20
   3  -2  -1  254.27    9.70
   3  -2  -1  260.87    9.80
   3  -2  -1  267.57    9.80
  -3   2   1  265.37    9.80
  -3   2   1  253.77    9.80
  -3   2   1  264.77    9.70
  -3   2   1  275.67    9.70
   2  -2  -1  405.96   14.50
   2  -2  -1  386.76   14.60
   2  -2  -1  390.76   14.50
  -2   2   1  395.36   14.60
  -2   2   1  394.56   14.50
  -2   2   1  391.46   14.60
   1  -2  -1  189.08    7.10
   1  -2  -1  192.98    7.10
  -1   2   1  193.98    7.10
  -1   2   1  191.98    7.10
  -1   2   1  191.18    7.10
   0  -2  -1 2128.19   77.99
   0  -2  -1 2116.19   77.99
   0   2   1 2125.69   77.99
   0   2   1 2128.89   77.99
   0   2   1 2149.08   77.99
  -1  -2  -1   17.10    0.70
  -1  -2  -1   16.80    0.70
  -1  -2  -1   19.00    0.70
   1   2   1   16.30    0.70
   1   2   1   17.20    0.70
   1   2   1   16.70    0.70
   1   2   1   16.70    0.70
  -2  -2  -1 3554.84  129.09
  -2  -2  -1 3521.75  129.09
  -2  -2  -1 3483.75  129.19
   2   2   1 3531.75  129.09
   2   2   1 3575.04  129.19
   2   2   1 3508.75  129.19
   2   2   1 3506.75  129.09
  -3  -2  -1 1351.16   48.70
  -3  -2  -1 1353.86   48.80
  -3  -2  -1 1375.16   48.70
  -3  -2  -1 1289.97   48.80
   3   2   1 1294.27   48.80
   3   2   1 1307.77   48.80
   3   2   1 1351.66   48.70
   3   2   1 1315.67   48.80
  -4  -2  -1  142.59    5.10
  -4  -2  -1  135.89    5.10
  -4  -2  -1  138.59    5.20
   4   2   1  138.89    5.10
   4   2   1  138.89    5.20
   4   2   1  132.39    5.20
   4   2   1  138.59    5.20
  -5  -2  -1   24.50    1.20
  -5  -2  -1   25.90    1.10
   5   2   1   26.80    1.10
   5   2   1   25.70    1.10
   5   2   1   28.30    1.20
   5   2   1   24.60    1.20
  -6  -2  -1   42.80    1.70
  -6  -2  -1   41.00    1.90
   6   2   1   42.50    1.90
   6   2   1   40.10    1.80
   6   2   1   42.70    1.80
   6   2   1   42.50    1.70
  -7  -2  -1  104.89    4.10
  -7  -2  -1  100.19    3.90
   7   2   1  105.59    4.00
   7   2   1   98.59    4.10
  -8  -2  -1    9.50    0.60
  -8  -2  -1    8.80    0.90
   8   2   1    7.30    0.70
   8   2   1    6.70    0.80
  -9  -2  -1   26.80    1.30
  -9  -2  -1   27.10    1.70
   9   2   1   25.50    1.70
   9   2   1   25.20    1.70
   9   2   1   28.10    1.60
 -10  -2  -1   21.80    1.80
 -10  -2  -1   21.70    1.20
  10   2   1   21.80    1.60
  10   2   1   21.80    1.80
  10   2   1   23.30    1.90
 -11  -2  -1   15.50    1.70
 -11  -2  -1   14.60    1.10
  11   2   1   16.70    1.30
  11   2   1   15.40    1.60
  11   2   1   17.40    1.70
 -12  -2  -1    9.00    1.70
 -12  -2  -1    5.50    0.70
  12   2   1    6.40    1.70
  12   2   1    5.90    1.30
  12   2   1    7.80    1.60
 -13  -2  -1   13.80    2.00
  13   2   1   19.00    2.30
  13   2   1   15.40    1.70
  13   2   1   16.80    2.20
  12  -3  -1   -0.40    1.50
 -12   3   1   -0.10    2.10
  11  -3  -1    5.20    1.30
  11  -3  -1    1.90    1.70
 -11   3   1    4.60    1.70
  10  -3  -1    2.90    1.00
  10  -3  -1    0.90    1.30
 -10   3   1    4.30    1.40
   9  -3  -1   16.00    1.20
   9  -3  -1   17.70    1.60
  -9   3   1   18.20    1.80
   8  -3  -1   12.50    1.30
   8  -3  -1   11.40    1.00
  -8   3   1   12.40    0.80
  -8   3   1   12.60    1.20
   7  -3  -1   51.99    2.20
   7  -3  -1   51.19    2.40
  -7   3   1   48.10    2.00
  -7   3   1   50.49    2.40
   6  -3  -1    0.10    0.50
   6  -3  -1   -0.30    0.60
  -6   3   1    0.40    0.60
  -6   3   1   -0.10    0.30
   5  -3  -1   34.10    1.60
   5  -3  -1   36.80    1.70
   5  -3  -1   35.10    1.50
  -5   3   1   34.60    1.40
  -5   3   1   32.50    1.70
   4  -3  -1  607.94   22.90
   4  -3  -1  626.24   23.00
   4  -3  -1  622.64   23.00
  -4   3   1  643.74   22.90
  -4   3   1  621.84   22.90
  -4   3   1  611.24   23.00
   3  -3  -1  171.68    6.50
   3  -3  -1  175.18    6.60
   3  -3  -1  174.38    6.50
  -3   3   1  174.48    6.60
  -3   3   1  178.18    6.40
  -3   3   1  172.68    6.60
  -3   3   1  170.78    6.40
   2  -3  -1   68.89    2.60
   2  -3  -1   67.89    2.70
   2  -3  -1   68.39    2.70
  -2   3   1   64.79    2.50
  -2   3   1   70.49    2.70
  -2   3   1   65.79    2.60
   1  -3  -1  319.97   11.90
   1  -3  -1  323.87   12.00
  -1   3   1  327.37   11.90
  -1   3   1  323.67   12.00
  -1   3   1  318.87   11.90
   0  -3  -1  837.22   30.70
   0  -3  -1  826.62   30.60
   0  -3  -1  863.91   30.60
   0   3   1  825.82   30.60
   0   3   1  808.92   30.60
   0   3   1  857.31   30.60
   0   3   1  821.22   30.70
  -1  -3  -1   49.30    1.80
  -1  -3  -1   49.30    1.80
  -1  -3  -1   47.20    1.90
   1   3   1   47.20    1.90
   1   3   1   47.30    1.80
   1   3   1   45.60    1.80
   1   3   1   47.70    1.80
  -2  -3  -1   30.20    1.20
  -2  -3  -1   30.40    1.20
  -2  -3  -1   28.70    1.20
   2   3   1   28.00    1.20
   2   3   1   29.00    1.20
   2   3   1   30.30    1.20
   2   3   1   29.60    1.20
  -3  -3  -1   18.10    0.80
  -3  -3  -1   17.00    0.80
  -3  -3  -1   17.90    0.80
   3   3   1   18.00    0.80
   3   3   1   18.50    0.80
   3   3   1   18.10    0.90
  -4  -3  -1  121.49    4.50
  -4  -3  -1  118.89    4.50
  -4  -3  -1  118.69    4.40
   4   3   1  115.49    4.50
   4   3   1  124.09    4.50
   4   3   1  115.19    4.50
   4   3   1  118.29    4.50
  -5  -3  -1  274.17    9.90
  -5  -3  -1  263.07   10.00
  -5  -3  -1  266.97    9.90
   5   3   1  265.37   10.00
   5   3   1  267.87    9.90
   5   3   1  259.17   10.00
   5   3   1  272.97    9.90
  -6  -3  -1   23.40    1.10
  -6  -3  -1   24.30    1.30
   6   3   1   24.60    1.20
   6   3   1   24.70    1.10
   6   3   1   20.20    1.20
   6   3   1   25.30    1.30
  -7  -3  -1  696.83   25.80
  -7  -3  -1  687.13   25.70
   7   3   1  701.13   25.70
   7   3   1  716.13   25.90
   7   3   1  691.73   25.80
  -8  -3  -1    0.90    0.40
  -8  -3  -1    0.60    0.70
   8   3   1    0.50    0.60
   8   3   1    0.30    0.60
   8   3   1    1.40    0.80
  -9  -3  -1   33.40    1.60
  -9  -3  -1   34.00    2.00
   9   3   1   37.90    2.00
   9   3   1   37.50    2.00
   9   3   1   34.60    1.80
 -10  -3  -1   16.30    1.10
 -10  -3  -1   15.70    1.40
  10   3   1   17.30    1.50
  10   3   1   16.10    1.40
  10   3   1   17.20    1.50
 -11  -3  -1   19.90    1.70
 -11  -3  -1   17.90    1.20
  11   3   1   17.90    1.70
  11   3   1   18.00    1.40
  11   3   1   19.40    1.80
 -12  -3  -1    0.20    0.60
 -12  -3  -1    0.00    1.50
  12   3   1    1.00    1.60
  12   3   1    0.50    1.50
  12   3   1   -0.40    1.20
 -13  -3  -1    3.30    1.80
  13   3   1    4.20    2.00
  13   3   1    3.80    1.90
  13   3   1    4.40    1.40
  11  -4  -1   16.70    2.20
  11  -4  -1   18.00    1.70
 -11   4   1   16.40    2.10
  10  -4  -1    1.00    1.10
  10  -4  -1    0.00    1.60
 -10   4   1    0.60    1.40
   9  -4  -1    1.00    1.30
   9  -4  -1    1.10    0.90
  -9   4   1    1.30    1.20
   8  -4  -1   62.09    3.10
   8  -4  -1   58.59    2.70
  -8   4   1   59.79    2.40
  -8   4   1   64.79    3.00
   7  -4  -1    8.10    0.80
   7  -4  -1    9.50    1.10
  -7   4   1    9.00    0.60
  -7   4   1    9.70    1.10
   6  -4  -1  134.79    5.40
   6  -4  -1  137.89    5.20
  -6   4   1  135.99    5.10
  -6   4   1  136.19    5.40
   5  -4  -1  106.69    4.20
   5  -4  -1  104.49    4.10
   5  -4  -1  104.49    4.20
  -5   4   1  104.09    4.20
  -5   4   1  105.39    4.00
   4  -4  -1    3.50    0.60
   4  -4  -1    4.70    0.50
   4  -4  -1    3.40    0.60
  -4   4   1    3.50    0.40
  -4   4   1    3.50    0.60
   3  -4  -1   46.00    1.90
   3  -4  -1   42.90    2.00
   3  -4  -1   47.00    1.90
   3  -4  -1   46.20    2.00
  -3   4   1   47.30    1.80
  -3   4   1   46.00    2.00
  -3   4   1   43.70    2.00
   2  -4  -1    0.30    0.30
   2  -4  -1    0.20    0.30
   2  -4  -1    0.10    0.40
   2  -4  -1    0.10    0.40
  -2   4   1    0.50    0.40
  -2   4   1    0.10    0.30
  -2   4   1   -0.10    0.20
   1  -4  -1   18.70    0.90
   1  -4  -1   18.60    1.00
   1  -4  -1   18.70    0.90
  -1   4   1   17.90    1.00
  -1   4   1   19.00    0.90
  -1   4   1   18.70    0.90
  -1   4   1   18.40    0.80
   0  -4  -1  411.16   15.50
   0  -4  -1  415.96   15.40
   0  -4  -1  435.06   15.40
   0   4   1  429.26   15.40
   0   4   1  412.96   15.50
   0   4   1  417.56   15.50
   0   4   1  408.96   15.40
  -1  -4  -1   13.80    0.70
  -1  -4  -1   13.80    0.70
  -1  -4  -1   14.50    0.80
   1   4   1   12.90    0.60
   1   4   1   13.50    0.70
   1   4   1   13.20    0.70
   1   4   1   12.50    0.70
  -2  -4  -1   59.49    2.30
  -2  -4  -1   60.19    2.40
  -2  -4  -1   61.79    2.30
   2   4   1   59.79    2.30
   2   4   1   61.19    2.30
   2   4   1   60.99    2.40
   2   4   1   59.49    2.30
  -3  -4  -1   69.19    2.60
  -3  -4  -1   69.59    2.70
  -3  -4  -1   70.69    2.70
   3   4   1   66.69    2.70
   3   4   1   71.09    2.70
   3   4   1   69.99    2.60
   3   4   1   67.39    2.70
  -4  -4  -1  671.03   24.50
  -4  -4  -1  655.83   24.50
  -4  -4  -1  677.33   24.60
   4   4   1  665.63   24.50
   4   4   1  673.43   24.50
   4   4   1  659.33   24.60
   4   4   1  668.03   24.60
  -5  -4  -1 1218.08   44.20
  -5  -4  -1 1198.68   44.20
  -5  -4  -1 1186.38   44.30
   5   4   1 1221.88   44.30
   5   4   1 1199.18   44.30
   5   4   1 1215.48   44.20
   5   4   1 1191.88   44.20
  -6  -4  -1    0.50    0.30
  -6  -4  -1    1.00    0.40
   6   4   1    1.30    0.40
   6   4   1    0.60    0.40
   6   4   1    0.50    0.50
  -7  -4  -1   48.20    2.10
   7   4   1   52.09    2.40
   7   4   1   52.19    2.30
   7   4   1   54.99    2.20
  -8  -4  -1  186.98    7.20
  -8  -4  -1  182.78    6.90
   8   4   1  183.18    7.10
   8   4   1  186.78    7.20
   8   4   1  184.38    7.00
  -9  -4  -1    0.50    0.50
  -9  -4  -1    0.80    0.90
   9   4   1    0.50    0.90
   9   4   1    0.90    0.70
   9   4   1    0.40    0.80
 -10  -4  -1   -0.40    1.00
 -10  -4  -1   -0.10    0.50
  10   4   1   -0.40    1.00
  10   4   1    0.70    1.00
  10   4   1   -0.60    0.80
 -11  -4  -1   24.10    1.40
 -11  -4  -1   24.50    2.10
  11   4   1   26.80    2.20
  11   4   1   27.00    2.30
  11   4   1   24.30    1.90
 -12  -4  -1    0.70    1.40
 -12  -4  -1   -0.10    0.70
  12   4   1   -0.50    1.50
  12   4   1   -0.70    1.50
  12   4   1    0.10    1.20
 -13  -4  -1    0.50    1.90
  13   4   1    1.00    1.50
  13   4   1   -0.50    2.00
  13   4   1   -0.40    1.80
  11  -5  -1    5.40    1.60
 -11   5   1    6.00    3.00
  10  -5  -1   49.10    3.40
  10  -5  -1   43.90    2.80
 -10   5   1   50.39    3.20
   9  -5  -1   31.00    2.80
   9  -5  -1   33.40    2.10
  -9   5   1   29.30    2.40
   8  -5  -1    0.80    1.20
   8  -5  -1    1.30    0.90
  -8   5   1    0.40    1.10
  -8   5   1    1.00    0.50
   7  -5  -1    1.50    0.80
   7  -5  -1    1.00    1.00
  -7   5   1    0.70    1.00
  -7   5   1    0.90    0.50
   6  -5  -1    3.30    0.90
   6  -5  -1    2.80    0.70
  -6   5   1    2.90    0.90
  -6   5   1    3.20    0.50
   5  -5  -1   59.29    2.50
   5  -5  -1   56.79    2.70
   5  -5  -1   58.99    2.70
  -5   5   1   62.09    2.40
  -5   5   1   61.39    2.70
   4  -5  -1   14.90    1.00
   4  -5  -1   14.40    1.10
   4  -5  -1   13.40    1.20
  -4   5   1   14.10    0.80
  -4   5   1   14.40    1.10
   3  -5  -1    0.80    0.50
   3  -5  -1    0.60    0.40
   3  -5  -1    0.00    0.50
  -3   5   1    0.50    0.50
  -3   5   1    0.50    0.30
  -3   5   1    0.60    0.50
   2  -5  -1  304.47   11.20
   2  -5  -1  301.07   11.10
   2  -5  -1  293.67   11.20
   2  -5  -1  304.67   11.10
  -2   5   1  296.77   11.10
  -2   5   1  299.57   11.20
  -2   5   1  297.77   11.20
   1  -5  -1  102.89    3.90
   1  -5  -1   99.39    4.00
   1  -5  -1  104.89    3.90
  -1   5   1  103.59    3.90
  -1   5   1  104.39    4.00
  -1   5   1   98.99    3.90
  -1   5   1  100.99    3.90
   0  -5  -1  103.59    3.90
   0  -5  -1  107.89    4.00
   0  -5  -1  103.89    4.10
   0   5   1  105.39    4.00
   0   5   1  103.09    4.00
   0   5   1  101.39    3.90
   0   5   1  102.79    4.00
  -1  -5  -1    4.70    0.40
  -1  -5  -1    4.10    0.40
  -1  -5  -1    5.60    0.50
   1   5   1    4.60    0.40
   1   5   1    5.80    0.60
   1   5   1    4.80    0.40
   1   5   1    5.90    0.50
  -2  -5  -1   70.99    2.70
  -2  -5  -1   70.89    2.80
  -2  -5  -1   69.79    2.70
   2   5   1   67.29    2.70
   2   5   1   69.99    2.80
   2   5   1   74.19    2.70
   2   5   1   67.89    2.70
  -3  -5  -1   82.19    3.20
  -3  -5  -1   78.79    3.10
  -3  -5  -1   79.49    3.00
   3   5   1   79.19    3.10
   3   5   1   77.79    3.10
   3   5   1   79.29    3.10
   3   5   1   80.29    3.10
  -4  -5  -1  134.49    5.10
  -4  -5  -1  131.79    5.10
  -4  -5  -1  131.49    5.00
   4   5   1  137.39    5.10
   4   5   1  138.09    5.10
   4   5   1  130.39    5.10
   4   5   1  133.69    5.00
  -5  -5  -1    1.00    0.70
  -5  -5  -1    0.80    0.30
  -5  -5  -1    2.90    0.50
   5   5   1    1.40    0.40
   5   5   1    0.80    0.50
   5   5   1    1.40    0.40
   5   5   1    0.80    0.40
  -6  -5  -1   94.09    3.70
  -6  -5  -1   89.29    3.60
   6   5   1   94.39    3.80
   6   5   1   92.79    3.70
   6   5   1   98.79    3.70
  -7  -5  -1  443.36   16.40
   7   5   1  435.66   16.40
   7   5   1  450.95   16.60
   7   5   1  445.86   16.50
  -8  -5  -1  150.28    5.60
   8   5   1  151.78    5.70
   8   5   1  149.79    5.90
   8   5   1  143.69    5.80
  -9  -5  -1    0.40    0.50
   9   5   1    0.20    0.90
   9   5   1    0.40    0.80
   9   5   1    2.60    0.90
 -10  -5  -1    6.90    0.70
  10   5   1    7.70    1.00
  10   5   1    6.80    1.20
  10   5   1    7.50    1.30
 -11  -5  -1    9.20    0.80
  11   5   1    6.60    1.50
  11   5   1    7.00    1.20
  11   5   1    9.10    1.40
 -12  -5  -1    1.50    0.70
  12   5   1    0.10    1.70
  12   5   1    1.50    1.30
  12   5   1    0.90    1.70
  13   5   1    0.00    2.00
  13   5   1    0.70    1.50
  10  -6  -1   -1.20    1.50
  10  -6  -1   -1.00    2.00
 -10   6   1   -1.40    1.80
   9  -6  -1   16.10    1.50
   9  -6  -1   16.50    2.00
  -9   6   1   17.50    1.90
  -9   6   1   16.30    1.20
   8  -6  -1   89.69    4.30
   8  -6  -1   86.99    3.90
  -8   6   1   94.69    4.20
  -8   6   1   89.89    3.50
   7  -6  -1    2.80    1.20
   7  -6  -1    3.40    0.90
  -7   6   1    2.10    1.10
  -7   6   1    2.60    0.60
   6  -6  -1    7.30    1.20
   6  -6  -1    9.50    1.00
  -6   6   1   12.30    1.30
  -6   6   1   12.30    0.80
   5  -6  -1    2.10    0.90
   5  -6  -1    0.50    0.90
   5  -6  -1    1.00    0.70
  -5   6   1    1.50    0.80
  -5   6   1    1.20    0.50
   4  -6  -1   12.60    1.10
   4  -6  -1   11.20    1.10
   4  -6  -1   12.70    1.20
  -4   6   1   13.10    0.90
  -4   6   1   13.00    1.20
   3  -6  -1   21.80    1.30
   3  -6  -1   23.10    1.40
   3  -6  -1   23.50    1.50
  -3   6   1   21.70    1.40
  -3   6   1   21.90    1.40
  -3   6   1   21.90    1.10
   2  -6  -1    0.20    0.50
   2  -6  -1    0.60    0.60
   2  -6  -1    0.40    0.50
  -2   6   1    0.40    0.40
  -2   6   1    0.30    0.50
  -2   6   1    0.40    0.50
   1  -6  -1  105.09    3.90
   1  -6  -1  100.59    4.10
   1  -6  -1  101.49    3.90
  -1   6   1  100.89    3.90
  -1   6   1  107.89    4.00
  -1   6   1   98.29    4.00
  -1   6   1   98.59    4.00
   0  -6  -1   99.69    3.70
   0  -6  -1   92.29    3.90
   0  -6  -1   95.99    3.70
   0   6   1   98.99    3.80
   0   6   1   97.19    3.80
   0   6   1   96.79    3.70
   0   6   1   99.09    3.80
  -1  -6  -1  143.79    5.50
  -1  -6  -1  150.58    5.70
  -1  -6  -1  145.49    5.50
   1   6   1  143.09    5.50
   1   6   1  145.79    5.50
   1   6   1  148.69    5.50
   1   6   1  145.99    5.60
  -2  -6  -1  155.48    5.90
  -2  -6  -1  157.98    6.00
  -2  -6  -1  158.78    5.90
   2   6   1  158.08    5.90
   2   6   1  156.08    5.90
   2   6   1  153.48    5.90
   2   6   1  154.68    6.00
  -3  -6  -1  343.17   12.90
  -3  -6  -1  348.07   12.80
  -3  -6  -1  332.67   12.80
   3   6   1  353.36   12.80
   3   6   1  347.87   12.80
   3   6   1  339.67   12.90
   3   6   1  349.67   12.80
  -4  -6  -1  115.49    4.40
  -4  -6  -1  116.39    4.50
  -4  -6  -1  108.39    4.30
   4   6   1  116.59    4.40
   4   6   1  113.29    4.50
   4   6   1  114.49    4.40
   4   6   1  113.49    4.40
  -5  -6  -1  182.48    6.80
  -5  -6  -1  172.88    6.70
   5   6   1  181.68    6.70
   5   6   1  179.78    6.70
   5   6   1  177.18    6.70
   5   6   1  173.78    6.80
  -6  -6  -1  424.76   16.00
  -6  -6  -1  431.46   16.10
   6   6   1  436.16   16.00
   6   6   1  437.36   16.10
   6   6   1  430.86   16.00
  -7  -6  -1  392.46   14.60
   7   6   1  393.46   14.80
   7   6   1  402.36   14.70
   7   6   1  386.26   14.60
  -8  -6  -1    1.40    0.50
   8   6   1    0.40    0.80
   8   6   1    1.00    0.80
   8   6   1    1.70    0.70
  -9  -6  -1   37.50    1.80
   9   6   1   36.10    2.20
   9   6   1   41.80    2.20
   9   6   1   37.00    2.00
 -10  -6  -1   45.20    2.00
  10   6   1   42.30    2.30
  10   6   1   44.30    2.60
 -11  -6  -1   15.90    1.30
  11   6   1   17.90    1.80
  11   6   1   17.70    1.50
 -12  -6  -1    8.10    0.90
  12   6   1    8.30    1.80
  12   6   1    5.20    1.40
 -13  -6  -1    1.00    0.80
  13   6   1    0.60    2.10
  13   6   1   -0.60    1.60
  10  -7  -1    0.20    1.70
   9  -7  -1   40.40    3.30
   9  -7  -1   37.50    2.70
  -9   7   1   34.10    3.00
  -9   7   1   35.60    1.80
   8  -7  -1   26.90    2.20
   8  -7  -1   22.20    2.20
  -8   7   1   26.20    2.50
  -8   7   1   25.60    1.50
   7  -7  -1   16.10    1.30
   7  -7  -1   18.50    1.80
  -7   7   1   17.10    1.70
  -7   7   1   15.60    1.30
   6  -7  -1   16.70    1.60
   6  -7  -1   16.40    1.30
  -6   7   1   17.10    1.50
  -6   7   1   17.10    1.20
   5  -7  -1   25.10    2.00
   5  -7  -1   25.20    1.70
   5  -7  -1   25.10    1.90
  -5   7   1   25.60    1.40
  -5   7   1   23.90    1.70
   4  -7  -1    0.30    0.80
   4  -7  -1   -0.40    0.70
   4  -7  -1   -0.20    0.90
  -4   7   1   -0.20    0.50
  -4   7   1   -0.50    0.80
   3  -7  -1   46.60    2.30
   3  -7  -1   47.60    2.40
   3  -7  -1   48.10    2.20
  -3   7   1   50.99    2.00
  -3   7   1   48.10    2.30
  -3   7   1   47.10    2.30
   2  -7  -1    6.50    0.70
   2  -7  -1    7.50    0.80
   2  -7  -1    6.50    0.90
  -2   7   1    7.10    0.60
  -2   7   1    6.70    0.80
  -2   7   1    6.50    0.80
   1  -7  -1    0.50    0.50
   1  -7  -1    0.50    0.60
   1  -7  -1    0.00    0.70
   1  -7  -1   -0.20    0.60
  -1   7   1    0.70    0.60
  -1   7   1    0.30    0.50
  -1   7   1    0.70    0.60
   0  -7  -1  222.48    8.40
   0  -7  -1  219.98    8.60
   0  -7  -1  232.48    8.40
   0   7   1  217.28    8.30
   0   7   1  222.78    8.40
   0   7   1  226.38    8.50
  -1  -7  -1    5.40    0.60
  -1  -7  -1    4.30    0.80
  -1  -7  -1    3.80    0.50
   1   7   1    3.10    0.60
   1   7   1    3.20    0.60
   1   7   1    3.50    0.50
   1   7   1    4.20    0.60
  -2  -7  -1   29.00    1.60
  -2  -7  -1   30.50    1.40
  -2  -7  -1   30.20    1.50
   2   7   1   30.70    1.50
   2   7   1   28.80    1.40
   2   7   1   32.50    1.60
   2   7   1   29.10    1.40
  -3  -7  -1   38.40    1.90
  -3  -7  -1   37.70    1.70
  -3  -7  -1   36.80    1.70
   3   7   1   36.90    1.70
   3   7   1   39.50    1.80
   3   7   1   37.60    1.70
   3   7   1   38.00    1.80
  -4  -7  -1    0.50    0.40
  -4  -7  -1    0.20    0.60
   4   7   1   -0.20    0.50
   4   7   1    0.20    0.50
   4   7   1    0.40    0.60
   4   7   1   -0.10    0.60
  -5  -7  -1    0.20    0.50
  -5  -7  -1    0.70    0.70
   5   7   1    0.70    0.50
   5   7   1   -0.50    0.60
   5   7   1    0.70    0.60
  -6  -7  -1    1.30    0.50
  -6  -7  -1    1.10    0.70
   6   7   1    0.40    0.60
   6   7   1    0.60    0.70
   6   7   1    0.70    0.60
  -7  -7  -1   82.49    3.30
   7   7   1   86.29    3.50
   7   7   1   85.89    3.70
  -8  -7  -1  146.49    5.50
   8   7   1  147.39    5.80
   8   7   1  136.69    5.60
  -9  -7  -1   44.60    2.00
   9   7   1   46.20    2.30
   9   7   1   44.70    2.50
 -10  -7  -1   19.80    1.30
  10   7   1   20.40    2.00
  10   7   1   18.90    1.40
 -11  -7  -1    5.50    0.80
  11   7   1    7.50    1.30
  11   7   1    4.10    1.50
 -12  -7  -1   18.50    1.50
  12   7   1   18.30    1.70
  12   7   1   16.60    2.10
 -13  -7  -1    1.50    0.90
  13   7   1    1.50    1.70
  13   7   1    0.80    2.10
   9  -8  -1    0.80    1.70
   9  -8  -1   -0.60    2.50
  -9   8   1   -0.10    1.20
   8  -8  -1    6.20    2.00
   8  -8  -1    7.90    1.60
  -8   8   1    7.00    1.90
  -8   8   1    7.00    0.90
   7  -8  -1   39.90    2.40
   7  -8  -1   34.80    2.80
  -7   8   1   35.10    1.90
  -7   8   1   35.80    2.70
   6  -8  -1   34.50    2.70
   6  -8  -1   40.40    2.30
  -6   8   1   35.20    1.90
  -6   8   1   35.30    2.50
   5  -8  -1    4.50    1.20
   5  -8  -1    3.20    1.00
   5  -8  -1    2.70    1.30
  -5   8   1    4.40    0.80
  -5   8   1    4.60    1.20
   4  -8  -1   31.20    1.80
   4  -8  -1   25.20    2.00
   4  -8  -1   29.90    2.20
  -4   8   1   28.40    2.00
  -4   8   1   29.80    1.60
   3  -8  -1    3.50    0.90
   3  -8  -1    2.30    1.10
   3  -8  -1    3.20    0.80
  -3   8   1    2.60    0.90
  -3   8   1    3.40    0.90
  -3   8   1    2.60    0.60
   2  -8  -1   46.30    2.30
   2  -8  -1   50.19    2.50
   2  -8  -1   43.60    2.20
  -2   8   1   50.39    2.40
  -2   8   1   44.50    2.30
  -2   8   1   49.30    2.10
   1  -8  -1    0.10    0.80
   1  -8  -1   -0.70    0.70
   1  -8  -1    0.00    0.70
  -1   8   1   -0.10    0.70
  -1   8   1    0.20    0.70
  -1   8   1   -0.50    0.60
   0  -8  -1    2.00    0.60
   0  -8  -1    3.40    0.90
   0  -8  -1    3.40    0.70
   0   8   1    3.20    0.70
   0   8   1    2.70    0.70
   0   8   1    2.50    0.60
  -1  -8  -1  208.68    7.90
  -1  -8  -1  212.38    7.90
  -1  -8  -1  213.48    8.10
   1   8   1  208.58    7.90
   1   8   1  207.38    8.10
   1   8   1  207.68    7.90
  -2  -8  -1    0.90    0.60
  -2  -8  -1    1.30    0.60
  -2  -8  -1    0.70    0.80
   2   8   1    1.20    0.60
   2   8   1    1.30    1.00
   2   8   1    0.80    0.60
   2   8   1    1.20    0.70
  -3  -8  -1  210.08    7.90
  -3  -8  -1  200.18    7.70
   3   8   1  211.48    7.90
   3   8   1  202.48    7.70
   3   8   1  200.48    7.80
  -4  -8  -1  105.39    4.40
  -4  -8  -1  102.49    4.20
   4   8   1  106.09    4.20
   4   8   1  111.89    4.40
   4   8   1  110.59    4.30
  -5  -8  -1    9.70    1.00
  -5  -8  -1    8.60    0.80
   5   8   1   10.40    1.00
   5   8   1    9.80    0.90
  -6  -8  -1    0.90    0.60
  -6  -8  -1    0.00    0.80
   6   8   1    0.50    0.70
   6   8   1    0.70    0.80
  -7  -8  -1  254.67    9.50
   7   8   1  258.07    9.80
   7   8   1  250.37    9.60
  -8  -8  -1   20.00    1.30
   8   8   1   18.70    1.60
   8   8   1   15.20    1.40
  -9  -8  -1  133.49    5.20
   9   8   1  138.39    5.40
   9   8   1  127.19    5.50
 -10  -8  -1    0.70    0.80
  10   8   1    0.80    1.30
  10   8   1    0.80    1.10
 -11  -8  -1    0.20    0.80
  11   8   1   -0.70    1.60
  11   8   1   -0.30    1.30
 -12  -8  -1    2.00    1.00
  12   8   1    3.10    1.90
  12   8   1    2.90    1.60
  13   8   1    0.30    2.20
  13   8   1    0.10    1.80
   8  -9  -1   11.50    2.50
   8  -9  -1   15.80    2.00
   7  -9  -1   14.20    2.10
   7  -9  -1   14.60    1.70
  -7   9   1   15.70    2.10
  -7   9   1   15.90    1.20
   6  -9  -1   21.70    1.70
   6  -9  -1   18.70    2.00
  -6   9   1   23.40    1.60
  -6   9   1   20.00    2.00
   5  -9  -1   27.10    2.20
   5  -9  -1   28.10    2.50
   5  -9  -1   27.60    2.60
  -5   9   1   27.70    2.30
  -5   9   1   26.60    1.70
   4  -9  -1    5.50    1.30
   4  -9  -1    5.00    1.10
   4  -9  -1    6.40    1.50
  -4   9   1    5.30    1.30
  -4   9   1    5.50    0.80
   3  -9  -1    2.00    1.00
   3  -9  -1    2.20    1.10
   3  -9  -1    1.00    1.20
  -3   9   1    3.80    1.10
  -3   9   1    2.70    0.70
   2  -9  -1    0.70    0.80
   2  -9  -1   -0.30    1.10
   2  -9  -1    0.90    0.90
  -2   9   1    0.40    0.90
  -2   9   1    0.30    0.70
  -2   9   1    0.60    1.00
   1  -9  -1   10.70    1.10
   1  -9  -1    9.60    1.30
   1  -9  -1    8.80    1.00
  -1   9   1   10.30    0.90
  -1   9   1    7.80    1.10
  -1   9   1   11.90    1.20
   0  -9  -1    1.00    0.80
   0  -9  -1   -0.40    0.90
   0  -9  -1   -0.10    0.80
   0   9   1    1.30    0.90
   0   9   1    0.80    0.60
  -1  -9  -1   22.40    1.50
  -1  -9  -1   21.40    1.80
   1   9   1   24.60    1.40
   1   9   1   21.60    1.60
  -2  -9  -1   -0.40    0.60
  -2  -9  -1   -0.60    0.90
   2   9   1    0.10    0.70
   2   9   1    0.30    0.80
  -3  -9  -1   38.40    2.20
  -3  -9  -1   38.30    1.90
   3   9   1   42.70    2.10
   3   9   1   33.90    1.90
  -4  -9  -1   15.20    1.00
  -4  -9  -1   15.10    1.60
   4   9   1   12.70    1.20
  -5  -9  -1   -1.50    0.90
  -5  -9  -1    0.40    0.70
   5   9   1    0.20    0.80
   5   9   1    0.30    0.90
  -6  -9  -1    2.30    1.00
  -6  -9  -1    3.20    0.80
   6   9   1    3.30    0.90
   6   9   1    1.80    1.00
  -7  -9  -1   38.00    2.00
   7   9   1   38.40    2.30
   7   9   1   41.20    2.20
  -8  -9  -1    9.10    0.90
   8   9   1    9.60    1.20
   8   9   1    6.70    1.30
  -9  -9  -1    7.10    0.90
   9   9   1    6.00    1.40
   9   9   1    7.10    1.20
 -10  -9  -1   88.89    3.80
  10   9   1   93.09    4.40
  10   9   1   93.59    4.10
 -11  -9  -1   52.39    2.60
  11   9   1   54.39    3.40
  11   9   1   54.29    3.20
 -12  -9  -1   25.90    1.80
  12   9   1   25.60    2.10
  12   9   1   24.60    2.60
   7 -10  -1    2.10    2.30
   6 -10  -1    7.30    2.00
  -6  10   1    6.70    1.90
  -6  10   1    6.20    1.10
   5 -10  -1   20.70    2.30
   5 -10  -1   22.00    2.10
  -5  10   1   19.30    1.40
  -5  10   1   25.70    2.50
   4 -10  -1   86.79    4.20
   4 -10  -1   91.99    4.50
  -4  10   1   88.19    4.30
  -4  10   1   90.49    3.70
   3 -10  -1    3.60    1.50
  -3  10   1    4.10    1.30
  -3  10   1    4.20    0.90
   2 -10  -1   19.90    1.80
  -2  10   1   20.30    2.00
  -2  10   1   20.90    1.60
   1 -10  -1    7.90    1.40
  -1  10   1    6.80    0.90
  -1  10   1    9.70    1.30
   0 -10  -1    1.40    1.20
   0  10   1    0.60    1.00
   0  10   1    0.60    0.80
  -1 -10  -1    1.30    1.20
   1  10   1    2.00    1.00
   1  10   1    0.90    0.80
  -2 -10  -1    2.50    0.90
  -2 -10  -1    3.10    1.20
   2  10   1    2.70    0.80
   2  10   1    2.30    1.00
  -3 -10  -1    1.30    1.10
  -3 -10  -1    1.00    0.80
   3  10   1    1.60    1.00
   3  10   1    1.50    1.10
  -4 -10  -1   63.29    3.30
  -4 -10  -1   71.49    2.90
   4  10   1   66.89    3.20
  -5 -10  -1    0.40    1.20
  -5 -10  -1   -0.10    0.80
   5  10   1    0.30    1.00
  -6 -10  -1    0.30    0.80
  -6 -10  -1   -0.70    1.20
   6  10   1    0.00    1.10
  -7 -10  -1   13.50    1.10
   7  10   1   17.60    1.60
  -8 -10  -1    1.10    0.90
   8  10   1    0.90    1.30
  -9 -10  -1   62.09    2.80
   9  10   1   59.99    3.40
 -10 -10  -1    0.90    1.00
  10  10   1    0.20    1.60
 -11 -10  -1   13.80    1.30
  11  10   1   17.70    2.20
   5 -11  -1   20.50    2.70
  -5  11   1   19.00    1.50
  -5  11   1   17.30    2.20
   4 -11  -1   -0.60    1.90
  -4  11   1    0.10    1.60
  -4  11   1   -0.20    1.10
   3 -11  -1    4.90    1.90
  -3  11   1    3.40    1.60
  -3  11   1    4.10    1.10
   2 -11  -1   23.80    2.20
  -2  11   1   20.50    1.40
  -2  11   1   20.30    1.90
   1 -11  -1    3.40    1.50
  -1  11   1    2.90    1.30
  -1  11   1    2.90    1.00
   0 -11  -1    0.30    1.40
   0  11   1    1.40    1.00
   0  11   1    0.50    1.20
  -1 -11  -1    1.20    1.40
   1  11   1    0.00    1.10
   1  11   1    0.00    1.00
  -2 -11  -1    1.00    1.40
   2  11   1    0.50    1.00
   2  11   1    1.00    1.10
  -3 -11  -1    9.40    1.10
  -3 -11  -1    9.10    1.60
   3  11   1    8.70    1.40
  -4 -11  -1    1.00    1.40
  -4 -11  -1    0.30    0.90
   4  11   1   -0.10    1.10
  -5 -11  -1    4.30    1.40
  -5 -11  -1    3.30    1.00
   5  11   1    2.70    1.20
  -6 -11  -1    1.30    0.90
  -6 -11  -1    2.20    1.40
   6  11   1    2.40    1.30
  -7 -11  -1    0.50    0.90
   7  11   1    0.70    1.30
  -8 -11  -1    4.60    1.10
   8  11   1    6.20    1.60
  -9 -11  -1   10.50    1.20
   9  11   1   11.80    1.90
 -10 -11  -1    5.20    1.20
  10  11   1    5.80    1.90
  11  11   1   13.90    2.30
   4 -12  -1   30.60    3.20
  -4  12   1   31.60    2.20
   3 -12  -1    5.40    2.30
  -3  12   1   10.30    2.00
  -3  12   1   10.80    1.40
   2 -12  -1    8.90    2.20
  -2  12   1    9.10    1.80
  -2  12   1    9.30    1.30
   1 -12  -1    3.30    1.90
  -1  12   1    2.40    1.20
  -1  12   1    2.70    1.60
   0 -12  -1    5.50    1.90
   0  12   1    7.70    1.20
   0  12   1    8.70    1.70
  -1 -12  -1    3.50    1.80
   1  12   1    5.60    1.20
   1  12   1    5.80    1.50
  -2 -12  -1    0.70    1.70
   2  12   1    1.10    1.40
  -3 -12  -1    7.20    1.80
   3  12   1    8.20    1.60
  -4 -12  -1    4.20    1.70
  -4 -12  -1    3.70    1.10
   4  12   1    6.10    1.50
  -5 -12  -1    2.20    1.70
  -5 -12  -1    2.90    1.10
   5  12   1    4.50    1.50
  -6 -12  -1    0.10    1.70
  -6 -12  -1    0.00    1.10
   6  12   1   -0.40    1.50
  -7 -12  -1    5.10    1.20
   7  12   1    6.40    1.70
  -8 -12  -1    1.90    1.20
   8  12   1    1.10    1.70
  -9 -12  -1    2.50    1.30
   9  12   1    1.40    2.00
  10  12   1    0.40    2.90
   2 -13  -1    0.90    2.60
  -2  13   1    0.70    1.50
   1 -13  -1   29.10    3.00
  -1  13   1   33.50    2.70
  -1  13   1   31.90    3.10
   0 -13  -1   28.20    2.90
   0  13   1   38.50    2.60
   0  13   1   32.40    3.20
  -1 -13  -1    0.80    2.10
   1  13   1    2.60    1.30
   1  13   1    1.20    1.70
  -2 -13  -1   -0.40    2.00
   2  13   1    0.00    1.70
  -3 -13  -1    4.90    2.00
   3  13   1    8.30    1.80
  -4 -13  -1    4.30    2.00
   4  13   1    5.60    1.80
  -5 -13  -1   15.80    1.60
  -5 -13  -1   13.70    2.30
   5  13   1   16.20    2.00
  -6 -13  -1    4.10    2.20
  -6 -13  -1    5.90    1.40
   6  13   1    4.50    1.90
  -7 -13  -1    0.60    1.40
   7  13   1    1.20    1.90
  -8 -13  -1   -0.70    1.40
   8  13   1    1.10    2.10
  -3 -14  -1   -0.80    2.50
   3  14   1    1.30    2.30
  -4 -14  -1    5.70    2.50
   4  14   1    4.60    2.20
  -5 -14  -1   -0.40    1.70
  -5 -14  -1   -0.90    2.40
  -6 -14  -1    1.30    1.70
  -6 -14  -1    2.50    2.50
   6  13  -2    5.30    2.00
  -6 -13   2    1.00    2.20
  -6 -13   2    2.60    1.30
   5  13  -2    1.30    1.90
  -5 -13   2    0.00    1.30
  -5 -13   2    0.30    2.20
   4  13  -2    8.90    2.00
  -4 -13   2    7.10    2.30
  -4 -13   2   11.00    1.50
   3  13  -2    3.10    2.00
  -3 -13   2    3.60    1.30
  -3 -13   2    4.80    2.30
   2  13  -2    1.40    1.90
  -2 -13   2    2.50    2.20
  -2 -13   2    2.10    1.40
   1  13  -2    4.30    2.00
  -1 -13   2    1.10    2.30
   0  13  -2    4.10    2.10
   0 -13   2    3.10    2.40
  -1  13  -2    5.10    2.40
   1 -13   2    7.70    2.70
   8  12  -2   36.50    3.40
  -8 -12   2   35.80    2.30
   7  12  -2    3.20    1.80
  -7 -12   2    2.00    1.10
   6  12  -2    6.60    1.80
  -6 -12   2   10.90    1.20
  -6 -12   2    8.40    2.00
   5  12  -2    0.20    1.60
  -5 -12   2    1.90    1.80
  -5 -12   2    1.20    1.10
   4  12  -2    5.70    1.60
  -4 -12   2    5.60    1.10
  -4 -12   2    4.90    1.90
   3  12  -2    1.20    1.50
  -3 -12   2   -0.80    1.10
  -3 -12   2   -1.30    1.80
   2  12  -2    0.30    1.50
  -2 -12   2    0.20    1.10
  -2 -12   2   -0.20    1.80
   1  12  -2    3.00    1.60
  -1 -12   2    1.50    1.20
  -1 -12   2    2.10    1.90
   0  12  -2    8.90    1.70
   0 -12   2    8.90    2.00
  -1  12  -2    7.90    1.80
   1 -12   2    9.10    2.20
  -2  12  -2   19.40    2.20
   2 -12   2   18.50    2.50
  -3  12  -2    0.70    2.00
  -3  12  -2   -0.20    1.50
   3 -12   2   -0.70    2.30
  -4  12  -2   -0.40    1.60
   4 -12   2    1.70    2.60
  10  11  -2   -0.60    1.60
 -10 -11   2    0.90    1.10
   9  11  -2   18.60    2.30
   9  11  -2   19.50    1.90
  -9 -11   2   19.10    1.30
   8  11  -2   45.90    2.90
   8  11  -2   41.20    3.20
  -8 -11   2   43.00    2.30
   7  11  -2   17.00    1.90
   7  11  -2   15.20    1.60
  -7 -11   2   16.10    1.20
   6  11  -2    4.10    1.30
   6  11  -2    6.00    1.50
  -6 -11   2    4.70    1.00
  -6 -11   2    4.00    1.60
   5  11  -2   37.00    2.60
  -5 -11   2   32.40    2.00
  -5 -11   2   32.10    2.80
   4  11  -2   10.00    1.50
  -4 -11   2   12.20    1.10
  -4 -11   2    8.30    1.70
   3  11  -2    1.70    1.20
  -3 -11   2    0.20    1.50
  -3 -11   2    1.60    0.90
   2  11  -2   30.00    2.30
  -2 -11   2   24.60    1.90
  -2 -11   2   23.80    2.10
   1  11  -2   32.90    2.40
  -1 -11   2   28.30    2.70
  -1 -11   2   33.20    2.10
   0  11  -2    5.40    1.40
   0 -11   2    3.80    1.60
   0 -11   2    2.60    1.10
  -1  11  -2   36.00    2.60
   1 -11   2   30.10    2.90
  -2  11  -2    5.00    1.50
  -2  11  -2    6.10    1.30
   2 -11   2    3.60    1.80
  -3  11  -2    1.20    1.50
  -3  11  -2    0.10    1.10
   3 -11   2    0.50    1.80
  -4  11  -2    0.60    1.20
  -4  11  -2    0.00    1.70
   4 -11   2    2.40    2.10
  -5  11  -2    1.90    2.00
  -5  11  -2    1.50    1.30
   5 -11   2    0.80    2.40
  11  10  -2    3.10    1.60
  10  10  -2    9.20    2.00
  10  10  -2    8.30    1.50
 -10 -10   2    7.10    0.90
   9  10  -2    2.50    1.30
   9  10  -2    2.10    1.60
  -9 -10   2    2.60    0.80
   8  10  -2    0.70    1.10
   8  10  -2    0.10    1.40
  -8 -10   2   -0.10    0.80
   7  10  -2    1.30    1.10
   7  10  -2    1.30    1.40
  -7 -10   2    1.80    0.80
   6  10  -2   38.00    2.30
   6  10  -2   44.00    2.60
  -6 -10   2   41.40    2.70
  -6 -10   2   38.00    2.00
   5  10  -2   24.50    1.90
   5  10  -2   26.70    2.10
  -5 -10   2   25.90    2.30
  -5 -10   2   22.50    1.60
   4  10  -2    3.20    1.10
   4  10  -2    3.00    1.00
  -4 -10   2    4.40    1.30
  -4 -10   2    4.30    0.80
   3  10  -2   -0.40    1.00
  -3 -10   2    0.30    0.80
  -3 -10   2    0.10    1.20
   2  10  -2   72.89    3.40
  -2 -10   2   71.89    3.60
  -2 -10   2   74.69    3.10
   1  10  -2   11.50    1.30
  -1 -10   2   10.40    1.50
  -1 -10   2    8.40    1.00
   0  10  -2   27.50    2.10
   0 -10   2   23.10    2.30
   0 -10   2   28.30    1.80
  -1  10  -2   77.79    3.80
  -1  10  -2   84.29    3.60
   1 -10   2   77.69    3.90
  -2  10  -2    0.50    1.20
  -2  10  -2    0.60    1.00
   2 -10   2    0.60    1.40
  -3  10  -2    1.40    1.00
  -3  10  -2    2.20    1.30
   3 -10   2    0.80    1.50
  -4  10  -2   28.20    2.60
  -4  10  -2   26.80    2.00
   4 -10   2   27.30    2.80
  -5  10  -2    5.60    1.80
  -5  10  -2    3.60    1.10
   5 -10   2    4.00    1.90
  -6  10  -2   -0.30    1.80
  -6  10  -2   -1.30    1.20
  11   9  -2    0.80    1.90
  11   9  -2    0.40    1.50
  10   9  -2    3.40    1.70
  10   9  -2    4.20    1.30
   9   9  -2    0.90    1.10
   9   9  -2   -0.70    1.40
  -9  -9   2    0.90    0.70
   8   9  -2    6.10    1.40
   8   9  -2    8.10    1.10
  -8  -9   2    6.40    0.80
   7   9  -2  125.39    5.30
   7   9  -2  118.39    5.00
  -7  -9   2  127.49    4.80
   6   9  -2   24.80    2.00
   6   9  -2   25.10    1.80
  -6  -9   2   23.60    2.00
  -6  -9   2   25.30    1.50
   5   9  -2   18.90    1.70
   5   9  -2   17.30    1.50
  -5  -9   2   15.40    1.50
  -5  -9   2   16.40    1.30
   4   9  -2    0.90    0.90
   4   9  -2    0.40    0.80
  -4  -9   2    0.00    0.60
  -4  -9   2    2.00    1.10
   3   9  -2  207.38    8.00
   3   9  -2  209.88    8.20
  -3  -9   2  210.58    8.20
  -3  -9   2  208.48    7.90
   2   9  -2    3.60    0.90
   2   9  -2    4.10    0.90
  -2  -9   2    3.60    1.10
  -2  -9   2    3.10    0.70
   1   9  -2   23.60    1.70
  -1  -9   2   22.80    1.50
  -1  -9   2   24.20    2.00
   0   9  -2    6.70    1.10
   0  -9   2    6.50    0.90
   0  -9   2    6.90    1.20
  -1   9  -2   35.20    1.90
  -1   9  -2   34.60    2.10
   1  -9   2   35.80    1.90
   1  -9   2   31.70    2.30
  -2   9  -2    1.10    1.00
  -2   9  -2    0.60    0.80
   2  -9   2    0.90    1.20
  -3   9  -2   69.69    2.90
  -3   9  -2   64.99    3.20
   3  -9   2   63.79    3.40
  -4   9  -2    8.20    1.00
  -4   9  -2    7.10    1.40
   4  -9   2   11.40    1.60
  -5   9  -2    0.30    1.30
  -5   9  -2   -0.70    0.90
   5  -9   2    0.20    1.60
  -6   9  -2    2.00    1.50
  -6   9  -2    1.60    1.00
  -7   9  -2    3.20    1.90
  -7   9  -2    2.00    1.10
  -8   9  -2    0.30    2.20
  12   8  -2    3.80    1.50
  12   8  -2    2.20    2.40
  11   8  -2    0.00    1.30
  11   8  -2    0.10    1.70
  10   8  -2    6.20    1.70
  10   8  -2    6.80    1.20
   9   8  -2    3.10    1.00
   9   8  -2    2.70    1.30
  -9  -8   2    2.30    0.60
   8   8  -2   30.90    2.20
   8   8  -2   27.90    1.80
  -8  -8   2   29.60    1.50
   7   8  -2   73.49    3.20
   7   8  -2   77.29    3.50
  -7  -8   2   75.99    3.00
   6   8  -2   13.90    1.30
   6   8  -2   14.10    1.10
  -6  -8   2   15.20    1.10
  -6  -8   2   15.10    1.60
   5   8  -2    2.30    0.80
   5   8  -2    2.00    0.70
  -5  -8   2    1.90    0.90
  -5  -8   2    2.10    0.60
   4   8  -2   11.90    0.90
   4   8  -2   12.70    1.10
  -4  -8   2   12.10    1.20
  -4  -8   2   12.50    1.00
   3   8  -2  227.18    8.80
   3   8  -2  226.08    8.70
  -3  -8   2  233.58    8.60
  -3  -8   2  229.78    8.80
   2   8  -2   19.90    1.50
   2   8  -2   20.80    1.40
  -2  -8   2   17.50    1.20
  -2  -8   2   19.50    1.60
   1   8  -2   49.30    2.20
   1   8  -2   48.40    2.30
  -1  -8   2   51.39    2.50
  -1  -8   2   45.30    2.10
   0   8  -2    0.70    0.80
   0   8  -2    1.50    0.70
   0   8  -2    1.50    0.70
   0  -8   2    1.50    0.60
   0  -8   2    2.20    0.90
  -1   8  -2   53.59    2.40
  -1   8  -2   56.79    2.60
   1  -8   2   54.09    2.40
   1  -8   2   57.59    2.80
  -2   8  -2    1.00    0.70
  -2   8  -2   -0.30    0.80
   2  -8   2    0.20    1.00
   2  -8   2   -0.30    0.70
  -3   8  -2    3.00    0.70
  -3   8  -2    2.20    1.00
   3  -8   2    1.90    1.20
   3  -8   2    2.10    1.10
  -4   8  -2    4.00    1.10
  -4   8  -2    5.30    0.80
   4  -8   2    4.40    1.30
   4  -8   2    4.30    1.10
  -5   8  -2    4.30    0.80
  -5   8  -2    2.60    1.20
   5  -8   2    3.70    1.20
   5  -8   2    4.60    1.40
  -6   8  -2   69.59    3.00
  -6   8  -2   63.09    3.40
   6  -8   2   70.19    3.50
  -7   8  -2    6.20    1.60
  -7   8  -2    6.70    1.00
   7  -8   2    4.70    1.60
  -8   8  -2   31.70    2.90
  -8   8  -2   34.90    2.20
   8  -8   2   32.00    3.10
  -9   8  -2    1.20    2.10
   9  -8   2    0.30    2.20
  12   7  -2   51.69    3.70
  12   7  -2   52.49    3.10
  11   7  -2    7.30    1.80
  11   7  -2    5.50    1.30
  10   7  -2    3.20    1.00
  10   7  -2    4.10    1.40
   9   7  -2    4.80    1.30
   9   7  -2    6.40    1.00
   8   7  -2   39.60    2.30
   8   7  -2   34.30    1.90
  -8  -7   2   32.80    1.60
   7   7  -2    2.00    0.70
   7   7  -2    1.50    0.90
  -7  -7   2    1.20    0.50
   6   7  -2    7.80    1.00
   6   7  -2    8.20    0.80
  -6  -7   2    8.10    0.60
  -6  -7   2    7.70    1.00
   5   7  -2   17.50    1.30
   5   7  -2   16.90    1.20
  -5  -7   2   15.00    1.40
  -5  -7   2   17.20    1.00
   4   7  -2   52.39    2.20
   4   7  -2   53.69    2.40
  -4  -7   2   52.29    2.10
  -4  -7   2   50.59    2.40
   3   7  -2  152.48    6.10
   3   7  -2  160.98    6.00
  -3  -7   2  160.78    6.10
  -3  -7   2  150.28    5.90
   2   7  -2    0.20    0.50
   2   7  -2   -0.10    0.60
  -2  -7   2    0.10    0.40
  -2  -7   2   -0.30    0.70
   1   7  -2   32.90    1.80
   1   7  -2   38.10    1.70
   1   7  -2   37.20    1.70
  -1  -7   2   33.80    1.60
  -1  -7   2   37.10    1.90
   0   7  -2   69.19    2.70
   0   7  -2   61.49    2.80
   0   7  -2   64.49    2.60
   0  -7   2   65.89    2.90
   0  -7   2   64.59    2.60
  -1   7  -2   11.30    0.80
  -1   7  -2   11.30    1.20
  -1   7  -2   13.10    1.10
   1  -7   2   13.90    1.30
   1  -7   2   12.60    1.00
   1  -7   2   13.60    1.00
   1  -7   2   14.80    1.10
  -2   7  -2    5.80    0.80
  -2   7  -2    4.90    0.70
   2  -7   2    6.70    0.70
   2  -7   2    5.60    1.00
   2  -7   2    5.20    0.70
   2  -7   2    5.80    0.70
  -3   7  -2  144.49    5.60
  -3   7  -2  147.39    5.80
   3  -7   2  149.19    5.90
   3  -7   2  151.08    5.70
   3  -7   2  151.48    5.80
   3  -7   2  141.19    5.70
  -4   7  -2  150.58    6.20
  -4   7  -2  156.68    6.00
   4  -7   2  157.28    6.00
   4  -7   2  157.68    6.10
   4  -7   2  155.78    6.20
  -5   7  -2   27.70    2.10
  -5   7  -2   30.00    1.70
   5  -7   2   30.00    2.00
   5  -7   2   31.20    1.90
   5  -7   2   31.50    2.20
  -6   7  -2   33.70    1.80
  -6   7  -2   32.50    2.20
   6  -7   2   32.90    2.30
   6  -7   2   32.40    2.20
  -7   7  -2    6.10    0.90
  -7   7  -2    5.90    1.40
   7  -7   2    6.30    1.40
  -8   7  -2   33.10    2.60
  -8   7  -2   40.60    2.10
   8  -7   2   38.30    2.90
  -9   7  -2    5.20    1.80
  -9   7  -2    5.70    1.10
   9  -7   2    8.60    2.00
 -10   7  -2    0.00    2.50
  10  -7   2   -0.30    2.60
  12   6  -2    3.40    1.30
  12   6  -2    2.20    1.90
  11   6  -2    9.20    1.80
  11   6  -2    9.90    1.20
  10   6  -2   24.60    2.30
  10   6  -2   28.00    1.80
   9   6  -2   40.90    2.50
   9   6  -2   39.90    2.00
   8   6  -2   15.00    1.20
   8   6  -2   14.40    1.30
  -8  -6   2   12.90    0.80
   7   6  -2   64.79    2.80
   7   6  -2   60.19    2.60
  -7  -6   2   59.39    2.40
   6   6  -2   28.10    1.40
   6   6  -2   28.00    1.70
  -6  -6   2   28.60    1.60
  -6  -6   2   28.20    1.20
   5   6  -2    7.70    0.70
   5   6  -2    7.60    0.80
  -5  -6   2    8.40    0.80
  -5  -6   2    8.90    0.70
   4   6  -2   15.60    0.90
   4   6  -2   12.70    1.10
  -4  -6   2   13.80    1.20
  -4  -6   2   12.40    0.80
   3   6  -2    9.50    0.90
   3   6  -2   11.50    0.80
  -3  -6   2   11.00    1.00
  -3  -6   2   10.10    0.70
   2   6  -2  198.68    7.40
   2   6  -2  205.78    7.30
   2   6  -2  188.58    7.50
  -2  -6   2  190.38    7.30
  -2  -6   2  196.88    7.50
   1   6  -2  279.37   10.70
   1   6  -2  290.37   10.60
   1   6  -2  294.77   10.60
  -1  -6   2  287.27   10.60
  -1  -6   2  282.17   10.80
  -1  -6   2  275.77   10.60
  -1  -6   2  289.37   10.50
   0   6  -2   -0.10    0.50
   0   6  -2    0.00    0.40
   0   6  -2   -0.30    0.40
   0  -6   2    0.30    0.40
   0  -6   2   -0.20    0.40
   0  -6   2    0.00    0.40
   0  -6   2   -0.20    0.60
  -1   6  -2    0.50    0.50
  -1   6  -2    0.00    0.40
  -1   6  -2    0.10    0.50
   1  -6   2    0.00    0.40
   1  -6   2    0.00    0.60
   1  -6   2    0.20    0.40
   1  -6   2    0.60    0.50
  -2   6  -2    2.20    0.60
  -2   6  -2    2.40    0.50
  -2   6  -2    2.80    0.60
   2  -6   2    2.10    0.60
   2  -6   2    1.90    0.70
   2  -6   2    2.70    0.50
   2  -6   2    2.00    0.50
  -3   6  -2   33.80    1.60
  -3   6  -2   32.20    1.70
   3  -6   2   31.00    1.80
   3  -6   2   32.70    1.70
   3  -6   2   34.40    1.60
   3  -6   2   32.80    1.60
  -4   6  -2    2.60    0.60
  -4   6  -2    2.60    0.80
   4  -6   2    1.10    0.70
   4  -6   2    2.00    0.70
   4  -6   2    1.30    0.80
  -5   6  -2   41.20    2.20
  -5   6  -2   42.60    1.90
   5  -6   2   38.10    2.00
   5  -6   2   40.30    2.20
   5  -6   2   39.20    2.20
  -6   6  -2    7.40    0.80
  -6   6  -2    9.30    1.20
   6  -6   2    7.40    1.30
   6  -6   2    9.00    1.00
   6  -6   2    8.50    1.10
  -7   6  -2   31.60    2.10
  -7   6  -2   27.90    1.70
   7  -6   2   29.20    2.00
   7  -6   2   30.40    2.20
  -8   6  -2   -0.30    1.30
  -8   6  -2   -0.80    0.80
   8  -6   2    0.00    1.40
   8  -6   2    0.90    1.10
  -9   6  -2    1.60    1.50
  -9   6  -2    1.60    0.90
   9  -6   2    0.60    1.70
   9  -6   2    1.70    1.60
 -10   6  -2    9.50    1.10
 -10   6  -2   10.60    2.10
  10  -6   2   10.60    2.20
  13   5  -2    2.70    3.30
  13   5  -2    0.90    1.80
  12   5  -2   14.60    2.10
  12   5  -2   16.40    1.50
  11   5  -2   37.80    2.20
  11   5  -2   39.40    2.80
  10   5  -2   23.90    2.20
  10   5  -2   25.40    1.70
   9   5  -2    6.00    0.80
   9   5  -2    7.30    1.20
   8   5  -2    1.00    0.60
   8   5  -2    1.70    0.90
   7   5  -2    0.40    0.50
   7   5  -2    0.60    0.70
  -7  -5   2    0.60    0.30
   6   5  -2   32.90    1.70
   6   5  -2   34.40    1.50
  -6  -5   2   34.60    1.60
  -6  -5   2   32.10    1.40
   5   5  -2    0.50    0.40
   5   5  -2    0.80    0.50
   5   5  -2    1.70    0.40
  -5  -5   2    0.40    0.50
  -5  -5   2    0.70    0.30
   4   5  -2   14.00    0.80
   4   5  -2   13.80    0.70
   4   5  -2   12.10    0.90
  -4  -5   2   13.10    0.70
  -4  -5   2   14.50    1.00
   3   5  -2  251.87    9.60
   3   5  -2  273.97    9.60
   3   5  -2  257.27    9.70
  -3  -5   2  248.18    9.50
  -3  -5   2  258.07    9.70
   2   5  -2   57.69    2.50
   2   5  -2   65.59    2.50
   2   5  -2   61.99    2.40
  -2  -5   2   61.09    2.40
  -2  -5   2   65.49    2.60
   1   5  -2  221.38    8.60
   1   5  -2  230.08    8.50
   1   5  -2  234.28    8.50
  -1  -5   2  228.88    8.50
  -1  -5   2  231.88    8.40
  -1  -5   2  234.78    8.60
  -1  -5   2  216.08    8.50
   0   5  -2  125.79    4.70
   0   5  -2  126.19    4.80
   0  -5   2  128.59    4.70
   0  -5   2  123.89    4.90
   0  -5   2  129.79    4.80
   0  -5   2  121.19    4.70
  -1   5  -2  384.46   14.70
  -1   5  -2  401.56   14.60
  -1   5  -2  401.56   14.70
   1  -5   2  387.26   14.80
   1  -5   2  401.06   14.60
   1  -5   2  399.26   14.60
   1  -5   2  397.26   14.60
  -2   5  -2  428.36   15.80
  -2   5  -2  426.26   15.80
  -2   5  -2  411.36   15.90
   2  -5   2  431.86   15.80
   2  -5   2  429.36   15.80
   2  -5   2  433.26   16.00
   2  -5   2  438.66   15.80
  -3   5  -2   27.60    1.30
  -3   5  -2   30.40    1.40
  -3   5  -2   21.70    1.40
   3  -5   2   25.40    1.30
   3  -5   2   27.80    1.40
   3  -5   2   24.70    1.50
   3  -5   2   28.60    1.30
  -4   5  -2   11.50    1.10
  -4   5  -2   12.10    0.90
   4  -5   2   12.80    1.10
   4  -5   2   11.10    1.10
   4  -5   2   12.60    1.00
   4  -5   2   12.00    0.80
  -5   5  -2  348.17   12.40
  -5   5  -2  330.37   12.60
   5  -5   2  327.87   12.50
   5  -5   2  322.67   12.60
   5  -5   2  344.27   12.60
  -6   5  -2  209.98    7.70
  -6   5  -2  209.28    8.00
   6  -5   2  207.68    7.90
   6  -5   2  197.48    7.90
   6  -5   2  205.28    7.80
  -7   5  -2   46.70    2.10
  -7   5  -2   47.80    2.50
   7  -5   2   43.80    2.50
   7  -5   2   45.30    2.30
  -8   5  -2    2.10    1.10
  -8   5  -2    2.80    0.70
   8  -5   2    3.60    1.30
   8  -5   2    2.40    1.00
  -9   5  -2   -0.20    0.80
  -9   5  -2   -0.10    1.30
   9  -5   2    0.30    1.40
   9  -5   2    0.10    1.10
 -10   5  -2    2.40    1.60
 -10   5  -2    0.60    0.90
  10  -5   2    1.70    1.80
  10  -5   2    1.00    1.40
 -11   5  -2    2.80    1.90
 -11   5  -2    1.90    1.00
  11  -5   2    3.70    2.10
  13   4  -2    1.10    1.40
  13   4  -2    2.70    2.10
 -13  -4   2    0.70    2.00
  12   4  -2    1.90    1.20
  12   4  -2    1.70    1.80
 -12  -4   2    2.30    1.70
  11   4  -2    5.10    1.50
  11   4  -2    6.60    1.10
 -11  -4   2    6.10    1.50
  10   4  -2    6.50    0.90
  10   4  -2    5.00    1.30
 -10  -4   2    4.10    1.20
   9   4  -2    1.60    1.00
   9   4  -2    1.70    0.90
   9   4  -2    1.40    0.70
  -9  -4   2    1.80    1.00
   8   4  -2    0.60    0.50
   8   4  -2    1.00    0.70
   8   4  -2    1.40    0.80
  -8  -4   2    1.40    0.80
   7   4  -2   15.70    1.10
   7   4  -2   17.60    1.30
   7   4  -2   18.70    1.00
  -7  -4   2   17.70    1.30
   6   4  -2    7.20    0.60
   6   4  -2    5.60    0.60
   6   4  -2    9.00    0.80
  -6  -4   2    7.80    0.80
  -6  -4   2    7.30    0.50
   5   4  -2    3.60    0.40
   5   4  -2    2.80    0.50
   5   4  -2    2.70    0.40
  -5  -4   2    3.80    0.30
  -5  -4   2    3.40    0.50
  -5  -4   2    2.50    0.30
   4   4  -2    0.00    0.30
   4   4  -2    0.00    0.30
   4   4  -2    0.10    0.40
  -4  -4   2    0.50    0.40
  -4  -4   2    0.10    0.20
  -4  -4   2    0.20    0.20
   3   4  -2  130.09    4.60
   3   4  -2  123.19    4.60
   3   4  -2  122.19    4.70
  -3  -4   2  118.79    4.60
  -3  -4   2  123.79    4.60
  -3  -4   2  121.19    4.70
   2   4  -2    9.60    0.60
   2   4  -2    9.10    0.70
  -2  -4   2   11.70    0.80
  -2  -4   2   10.00    0.50
   1   4  -2  244.98    9.50
   1   4  -2  260.37    9.40
   1   4  -2  256.37    9.40
  -1  -4   2  253.47    9.50
  -1  -4   2  251.67    9.40
   0   4  -2  106.59    4.00
   0   4  -2  104.39    4.00
   0   4  -2  103.29    4.10
   0  -4   2  106.69    4.00
   0  -4   2  103.49    4.10
   0  -4   2  111.49    4.00
   0  -4   2  109.59    4.00
  -1   4  -2  703.53   26.40
  -1   4  -2  722.43   26.30
  -1   4  -2  706.13   26.30
   1  -4   2  722.63   26.40
   1  -4   2  717.43   26.30
   1  -4   2  720.23   26.30
   1  -4   2  718.63   26.30
  -2   4  -2  423.16   16.00
  -2   4  -2  437.06   15.90
  -2   4  -2  443.76   15.90
   2  -4   2  432.66   15.90
   2  -4   2  423.66   15.90
   2  -4   2  429.46   16.00
   2  -4   2  431.76   15.90
  -3   4  -2    3.70    0.50
  -3   4  -2    4.20    0.40
  -3   4  -2    4.40    0.50
   3  -4   2    4.00    0.60
   3  -4   2    4.30    0.50
   3  -4   2    4.70    0.50
   3  -4   2    5.20    0.50
  -4   4  -2  147.89    5.40
  -4   4  -2  135.49    5.30
  -4   4  -2  139.49    5.40
   4  -4   2  141.89    5.30
   4  -4   2  138.99    5.30
   4  -4   2  145.69    5.40
   4  -4   2  136.49    5.40
  -5   4  -2   26.20    1.30
  -5   4  -2   27.50    1.50
   5  -4   2   29.40    1.40
   5  -4   2   25.40    1.50
   5  -4   2   29.90    1.50
  -6   4  -2   52.49    2.40
  -6   4  -2   52.19    2.10
   6  -4   2   49.50    2.20
   6  -4   2   49.80    2.40
   6  -4   2   46.80    2.30
  -7   4  -2   49.00    2.40
  -7   4  -2   49.20    2.10
   7  -4   2   49.20    2.30
   7  -4   2   47.60    2.50
  -8   4  -2    0.80    0.60
  -8   4  -2    0.80    1.00
   8  -4   2    0.80    1.10
   8  -4   2    0.30    0.80
  -9   4  -2   19.80    1.40
  -9   4  -2   19.60    1.90
   9  -4   2   18.60    1.70
   9  -4   2   15.30    1.40
 -10   4  -2    9.50    1.50
 -10   4  -2   10.40    1.00
  10  -4   2    9.50    1.40
  10  -4   2    9.30    1.70
 -11   4  -2    0.30    1.70
 -11   4  -2   -0.40    0.80
  11  -4   2    0.60    1.40
  11  -4   2    2.10    1.90
 -12   4  -2    0.50    2.10
  12  -4   2   -0.30    2.70
  13   3  -2    0.40    2.10
  13   3  -2    0.70    1.40
 -13  -3   2   -0.70    2.00
  12   3  -2    5.20    1.20
  12   3  -2    6.20    2.70
  12   3  -2    4.50    1.80
 -12  -3   2    5.50    1.70
  11   3  -2    6.40    1.50
  11   3  -2    5.40    1.30
  11   3  -2    7.00    1.00
 -11  -3   2    5.50    1.40
  10   3  -2  100.89    4.40
  10   3  -2   98.89    4.00
  10   3  -2  103.59    4.30
 -10  -3   2   90.39    4.30
   9   3  -2    8.30    0.80
   9   3  -2   11.70    1.10
   9   3  -2   10.00    1.20
  -9  -3   2   10.90    1.20
   8   3  -2    2.40    0.70
   8   3  -2    2.20    0.80
   8   3  -2    2.20    0.50
  -8  -3   2    2.60    0.80
   7   3  -2   82.49    3.10
   7   3  -2   77.09    3.30
   7   3  -2   80.99    3.40
  -7  -3   2   79.99    3.40
   6   3  -2   51.39    2.00
   6   3  -2   48.80    2.10
   6   3  -2   50.29    2.20
  -6  -3   2   47.40    2.20
  -6  -3   2   51.59    2.00
   5   3  -2  122.39    4.60
   5   3  -2  121.39    4.60
   5   3  -2  118.19    4.60
   5   3  -2  119.49    4.70
  -5  -3   2  125.89    4.80
  -5  -3   2  125.89    4.60
   4   3  -2    5.20    0.50
   4   3  -2    3.30    0.30
   4   3  -2    4.70    0.40
   4   3  -2    4.60    0.40
  -4  -3   2    4.40    0.40
  -4  -3   2    4.60    0.30
  -4  -3   2    4.90    0.30
   3   3  -2  483.95   18.10
   3   3  -2  487.25   18.00
   3   3  -2  508.45   18.00
  -3  -3   2  491.45   18.00
  -3  -3   2  479.45   18.00
  -3  -3   2  484.95   18.10
   2   3  -2  123.99    4.60
   2   3  -2  119.89    4.70
  -2  -3   2  122.59    4.60
  -2  -3   2  121.09    4.70
  -2  -3   2  126.99    4.60
   1   3  -2   41.10    1.60
   1   3  -2   38.80    1.70
  -1  -3   2   41.50    1.60
  -1  -3   2   42.40    1.70
   0   3  -2    8.80    0.50
   0   3  -2    9.00    0.50
   0   3  -2    9.50    0.50
   0  -3   2    9.10    0.60
   0  -3   2    8.30    0.50
   0  -3   2    9.00    0.50
   0  -3   2    9.50    0.40
  -1   3  -2  673.23   24.50
  -1   3  -2  665.13   24.60
  -1   3  -2  668.63   24.60
   1  -3   2  684.03   24.50
   1  -3   2  653.63   24.60
   1  -3   2  675.03   24.50
   1  -3   2  657.63   24.50
  -2   3  -2   21.00    1.00
  -2   3  -2   23.20    1.10
  -2   3  -2   25.00    1.00
   2  -3   2   24.10    1.00
   2  -3   2   21.40    1.00
   2  -3   2   23.40    1.00
   2  -3   2   23.70    1.10
  -3   3  -2   14.30    0.80
  -3   3  -2   16.20    0.90
  -3   3  -2   16.50    0.90
   3  -3   2   16.70    0.80
   3  -3   2   16.40    0.90
   3  -3   2   15.20    0.80
   3  -3   2   17.60    0.90
  -4   3  -2  188.98    7.10
  -4   3  -2  191.98    7.10
  -4   3  -2  190.58    7.20
   4  -3   2  191.58    7.10
   4  -3   2  190.48    7.20
   4  -3   2  195.08    7.20
   4  -3   2  185.98    7.10
  -5   3  -2  298.07   11.30
  -5   3  -2  301.67   11.40
   5  -3   2  306.37   11.40
   5  -3   2  307.17   11.40
   5  -3   2  307.37   11.30
   5  -3   2  308.67   11.30
  -6   3  -2    3.60    0.50
  -6   3  -2    3.50    0.70
   6  -3   2    3.40    0.70
   6  -3   2    4.80    0.80
   6  -3   2    5.10    0.60
  -7   3  -2  411.76   15.20
  -7   3  -2  405.46   15.40
   7  -3   2  416.36   15.40
   7  -3   2  406.16   15.20
  -8   3  -2  273.07   10.10
  -8   3  -2  272.97   10.30
   8  -3   2  269.07   10.40
   8  -3   2  263.77   10.20
  -9   3  -2   37.30    1.80
  -9   3  -2   40.40    2.40
   9  -3   2   39.10    2.20
   9  -3   2   38.90    2.50
 -10   3  -2    2.20    0.70
 -10   3  -2    0.30    1.30
  10  -3   2    0.90    1.40
  10  -3   2    1.40    1.10
 -11   3  -2    6.90    1.70
 -11   3  -2    6.30    0.90
  11  -3   2    5.50    1.40
  11  -3   2    4.90    1.80
 -12   3  -2    6.20    2.00
 -12   3  -2    5.10    1.00
  12  -3   2    5.30    1.70
  12  -3   2    4.70    2.10
  13   2  -2    0.70    1.40
  13   2  -2    1.70    2.00
  13   2  -2    3.20    2.10
 -13  -2   2   -0.60    2.00
  12   2  -2   10.70    1.90
  12   2  -2   10.80    1.30
  12   2  -2   10.90    1.70
 -12  -2   2   11.00    1.80
  11   2  -2   26.10    2.40
  11   2  -2   28.60    1.90
  11   2  -2   29.20    2.50
 -11  -2   2   27.60    2.30
  10   2  -2  123.09    5.10
  10   2  -2  124.69    5.20
  10   2  -2  122.49    4.80
 -10  -2   2  118.49    5.20
   9   2  -2   52.69    2.70
   9   2  -2   49.20    2.20
   9   2  -2   54.09    2.50
  -9  -2   2   49.40    2.60
   8   2  -2    2.10    0.70
   8   2  -2    2.00    0.50
   8   2  -2    2.10    0.80
  -8  -2   2    2.00    0.80
   7   2  -2   12.70    1.10
   7   2  -2   15.40    1.20
   7   2  -2   16.50    0.90
  -7  -2   2   16.20    1.20
   6   2  -2    5.00    0.60
   6   2  -2    8.40    0.70
   6   2  -2    5.90    0.50
  -6  -2   2    5.30    0.70
   5   2  -2   39.90    1.70
   5   2  -2   41.20    1.80
   5   2  -2   40.20    1.70
   5   2  -2   42.00    1.70
  -5  -2   2   44.20    1.90
  -5  -2   2   44.20    1.70
   4   2  -2    0.50    0.20
   4   2  -2    0.50    0.20
   4   2  -2    0.40    0.20
   4   2  -2    0.40    0.30
  -4  -2   2    0.30    0.30
  -4  -2   2    0.50    0.30
   3   2  -2  677.03   25.50
   3   2  -2  711.53   25.50
   3   2  -2  679.73   25.50
   3   2  -2  691.53   25.60
  -3  -2   2  701.13   25.50
  -3  -2   2  709.23   25.60
   2   2  -2  104.29    4.00
   2   2  -2  101.29    3.90
   2   2  -2  105.59    3.90
   2   2  -2  100.99    3.90
  -2  -2   2  108.49    3.90
  -2  -2   2  107.79    4.00
  -2  -2   2  106.09    3.90
   1   2  -2   13.70    0.70
   1   2  -2   13.30    0.60
  -1  -2   2   14.50    0.60
  -1  -2   2   14.70    0.70
   0   2  -2  173.58    6.30
   0   2  -2  165.18    6.30
   0  -2   2  172.68    6.30
  -1   2  -2  176.48    6.40
  -1   2  -2  169.78    6.40
  -1   2  -2  174.88    6.40
   1  -2   2  168.38    6.40
   1  -2   2  174.78    6.40
   1  -2   2  171.58    6.30
   1  -2   2  166.68    6.40
  -2   2  -2  577.64   21.70
  -2   2  -2  588.14   21.70
  -2   2  -2  599.24   21.70
   2  -2   2  594.34   21.70
   2  -2   2  606.44   21.70
   2  -2   2  580.34   21.70
   2  -2   2  586.34   21.70
  -3   2  -2    0.40    0.30
  -3   2  -2    0.70    0.30
  -3   2  -2    0.50    0.20
   3  -2   2    1.00    0.30
   3  -2   2    0.80    0.30
   3  -2   2    1.20    0.30
   3  -2   2    1.70    0.30
  -4   2  -2    1.30    0.40
  -4   2  -2    0.90    0.30
  -4   2  -2    0.80    0.40
   4  -2   2    1.20    0.30
   4  -2   2    0.90    0.30
   4  -2   2    0.80    0.30
   4  -2   2    1.60    0.40
  -5   2  -2    2.30    0.50
  -5   2  -2    1.70    0.30
  -5   2  -2    2.40    0.50
   5  -2   2    2.30    0.40
   5  -2   2    2.40    0.50
   5  -2   2    2.90    0.50
   5  -2   2    2.00    0.50
  -6   2  -2    4.80    0.50
  -6   2  -2    4.50    0.70
   6  -2   2    5.10    0.60
   6  -2   2    4.60    0.70
   6  -2   2    4.00    0.60
  -7   2  -2    1.20    0.40
  -7   2  -2    1.50    0.70
   7  -2   2    1.20    0.60
   7  -2   2    1.60    0.70
  -8   2  -2    0.80    0.80
  -8   2  -2    0.80    0.50
   8  -2   2    1.90    0.70
   8  -2   2    0.70    0.90
  -9   2  -2   47.00    2.00
  -9   2  -2   46.90    2.40
   9  -2   2   48.20    2.60
   9  -2   2   42.70    2.30
 -10   2  -2   23.00    2.00
 -10   2  -2   22.70    1.40
  10  -2   2   26.10    1.90
  10  -2   2   26.00    2.20
 -11   2  -2    1.20    1.40
 -11   2  -2   -0.10    0.70
  11  -2   2   -0.40    1.50
  11  -2   2   -0.10    1.20
 -12   2  -2    6.90    0.90
 -12   2  -2    3.70    1.70
  12  -2   2    6.00    1.90
  12  -2   2    5.70    1.60
  13   1  -2    1.30    2.00
  12   1  -2    3.50    1.60
  12   1  -2    4.20    1.70
  12   1  -2    4.40    1.20
 -12  -1   2    3.70    1.70
  11   1  -2   11.40    1.20
  11   1  -2   10.10    1.50
 -11  -1   2   10.40    1.60
  10   1  -2   17.40    1.50
  10   1  -2   16.10    1.40
 -10  -1   2   13.50    1.50
   9   1  -2  123.39    4.80
   9   1  -2  123.29    5.10
  -9  -1   2  125.69    5.10
   8   1  -2   -0.20    0.50
   8   1  -2    0.10    0.70
  -8  -1   2    0.50    0.70
   7   1  -2   -0.10    0.50
   7   1  -2    0.20    0.40
  -7  -1   2    0.30    0.60
   6   1  -2  179.68    6.90
   6   1  -2  181.58    6.80
  -6  -1   2  184.38    7.00
   5   1  -2    9.30    0.50
   5   1  -2    8.90    0.70
   5   1  -2    9.50    0.50
  -5  -1   2    9.60    0.70
  -5  -1   2   10.20    0.60
   4   1  -2   42.50    1.70
   4   1  -2   43.60    1.70
   4   1  -2   43.20    1.80
  -4  -1   2   47.70    1.90
  -4  -1   2   45.60    1.70
   3   1  -2   51.59    2.00
   3   1  -2   53.69    2.00
   3   1  -2   51.69    2.10
  -3  -1   2   53.29    2.10
  -3  -1   2   55.29    2.10
   2   1  -2  753.02   28.20
   2   1  -2  784.62   28.20
  -2  -1   2  757.72   28.20
  -2  -1   2  763.52   28.20
  -2  -1   2  781.02   28.20
   1   1  -2 1449.55   54.49
   1   1  -2 1523.05   54.49
  -1  -1   2 1478.15   54.49
  -1  -1   2 1501.25   54.59
   0   1  -2  351.36   12.90
   0   1  -2  335.47   12.80
   0  -1   2  354.46   12.80
   0  -1   2  356.26   12.90
   0  -1   2  350.96   12.80
  -1   1  -2   13.20    0.60
  -1   1  -2   13.70    0.60
  -1   1  -2   13.00    0.60
   1  -1   2   13.50    0.60
   1  -1   2   13.40    0.60
   1  -1   2   14.80    0.60
  -2   1  -2  326.77   12.00
  -2   1  -2  313.67   12.00
  -2   1  -2  329.27   12.00
   2  -1   2  325.57   12.00
   2  -1   2  335.07   12.00
   2  -1   2  328.77   12.00
   2  -1   2  319.87   12.00
  -3   1  -2  209.98    7.80
  -3   1  -2  209.58    7.80
  -3   1  -2  214.98    7.80
   3  -1   2  208.98    7.80
   3  -1   2  203.48    7.80
   3  -1   2  212.08    7.80
   3  -1   2  213.78    7.80
  -4   1  -2   45.40    1.90
  -4   1  -2   47.10    1.80
  -4   1  -2   46.10    1.80
   4  -1   2   45.20    1.90
   4  -1   2   44.70    1.80
   4  -1   2   45.80    1.80
   4  -1   2   44.40    1.80
  -5   1  -2    1.60    0.30
  -5   1  -2    1.30    0.40
  -5   1  -2    2.00    0.40
   5  -1   2    1.50    0.50
   5  -1   2    1.20    0.40
   5  -1   2    1.90    0.40
   5  -1   2    1.00    0.30
  -6   1  -2  740.43   27.80
  -6   1  -2  738.53   28.00
   6  -1   2  739.23   28.00
   6  -1   2  828.02   27.90
   6  -1   2  738.73   27.90
  -7   1  -2   54.09    2.30
  -7   1  -2   52.29    2.50
   7  -1   2   58.99    2.50
   7  -1   2   63.69    2.40
  -8   1  -2    6.10    0.60
  -8   1  -2    8.60    1.00
   8  -1   2    7.20    0.80
   8  -1   2    8.70    1.00
  -9   1  -2  314.47   12.10
  -9   1  -2  322.47   12.40
   9  -1   2  334.17   12.20
   9  -1   2  332.07   12.40
 -10   1  -2  138.19    5.90
 -10   1  -2  145.59    5.50
  10  -1   2  147.49    6.00
  10  -1   2  146.29    5.70
 -11   1  -2   77.49    3.20
 -11   1  -2   79.29    3.80
  11  -1   2   80.09    3.90
  11  -1   2   76.09    3.60
 -12   1  -2   11.90    1.90
 -12   1  -2   14.60    1.10
  12  -1   2   12.80    2.00
  12  -1   2   14.00    1.60
 -13   1  -2    7.10    2.10
 -13   1  -2    4.70    1.00
  13  -1   2    4.80    1.80
  13   0  -2    6.80    2.40
  12   0  -2    5.20    1.70
  12   0  -2    5.10    1.30
 -12   0   2    3.80    1.70
  11   0  -2   12.70    1.20
  11   0  -2   13.40    1.60
 -11   0   2   11.50    1.60
  10   0  -2   32.50    2.30
  10   0  -2   27.60    1.80
 -10   0   2   30.40    2.20
   9   0  -2   24.10    1.90
   9   0  -2   22.60    1.50
  -9   0   2   26.70    1.90
   8   0  -2   14.40    1.00
   8   0  -2   14.20    1.40
  -8   0   2   15.00    1.40
   7   0  -2    0.40    0.40
   7   0  -2    0.30    0.60
  -7   0   2    0.20    0.60
   6   0  -2   64.79    2.60
   6   0  -2   63.59    2.50
  -6   0   2   61.59    2.70
   5   0  -2   51.19    2.00
   5   0  -2   51.89    2.00
   5   0  -2   50.59    2.00
   5   0  -2   51.49    2.10
  -5   0   2   52.69    2.20
   4   0  -2   19.70    0.90
   4   0  -2   20.90    1.00
   4   0  -2   21.80    0.90
   4   0  -2   21.10    0.90
  -4   0   2   22.60    1.10
  -4   0   2   23.10    0.90
   3   0  -2 2176.28   79.79
   3   0  -2 2127.29   79.69
  -3   0   2 2183.68   79.79
  -3   0   2 2197.18   79.79
  -3   0   2 2197.38   79.79
   2   0  -2  835.72   30.90
  -2   0   2  831.92   30.90
  -2   0   2  845.52   30.90
  -2   0   2  850.61   30.90
  -1   0   2 1133.89   41.70
  -1   0   2 1134.79   41.70
  -1   0   2 1140.49   41.70
   0   0  -2  696.93   26.50
   0   0  -2  761.82   26.50
   0   0   2  699.93   26.60
   0   0   2  725.73   26.60
   0   0   2  736.73   26.60
  -1   0  -2    6.40    0.30
   1   0   2    6.80    0.40
   1   0   2    6.90    0.40
   1   0   2    6.00    0.30
  -2   0  -2  538.85   20.30
  -2   0  -2  551.74   20.30
  -2   0  -2  565.84   20.30
   2   0   2  553.34   20.30
   2   0   2  565.04   20.30
   2   0   2  548.05   20.40
   2   0   2  556.04   20.40
  -3   0  -2  227.48    8.40
  -3   0  -2  229.18    8.40
  -3   0  -2  226.18    8.40
   3   0   2  223.58    8.40
   3   0   2  231.98    8.40
   3   0   2  225.38    8.50
   3   0   2  230.38    8.40
  -4   0  -2  203.58    7.30
  -4   0  -2  194.18    7.30
  -4   0  -2  195.58    7.40
   4   0   2  195.08    7.30
   4   0   2  192.28    7.40
   4   0   2  205.88    7.30
   4   0   2  198.38    7.30
  -5   0  -2  219.98    8.50
  -5   0  -2  230.98    8.50
  -5   0  -2  228.38    8.50
   5   0   2  236.18    8.40
   5   0   2  225.68    8.50
   5   0   2  226.28    8.60
   5   0   2  230.28    8.50
  -6   0  -2  523.25   19.90
  -6   0  -2  540.85   20.00
   6   0   2  565.84   19.90
   6   0   2  534.95   19.90
   6   0   2  537.35   20.00
  -7   0  -2    9.70    1.00
  -7   0  -2    9.80    0.70
   7   0   2   10.60    0.90
   7   0   2    7.70    0.80
  -8   0  -2    4.10    0.80
  -8   0  -2    4.30    0.50
   8   0   2    4.30    0.80
   8   0   2    5.80    0.70
  -9   0  -2    1.40    0.90
  -9   0  -2    0.90    0.50
   9   0   2    1.10    0.70
   9   0   2    0.40    0.90
 -10   0  -2    1.40    0.60
 -10   0  -2    0.30    1.10
  10   0   2    0.10    1.00
  10   0   2    1.30    0.90
 -11   0  -2    0.20    1.30
 -11   0  -2    1.40    0.70
  11   0   2    0.80    1.30
  11   0   2    1.60    1.10
 -12   0  -2   26.10    2.50
 -12   0  -2   25.90    1.60
  12   0   2   21.50    2.10
  12   0   2   23.80    1.80
 -13   0  -2   35.10    3.10
 -13   0  -2   42.40    2.10
  13   0   2   42.00    3.70
  13   0   2   41.20    3.10
  12  -1  -2   -1.40    1.70
  12  -1  -2    0.10    1.30
 -12   1   2    0.40    1.70
  11  -1  -2    0.50    1.00
  11  -1  -2    1.00    1.40
 -11   1   2   -0.10    1.40
  10  -1  -2    9.80    1.00
  10  -1  -2    9.60    1.40
 -10   1   2    6.30    1.30
   9  -1  -2   18.10    1.30
   9  -1  -2   21.20    1.80
  -9   1   2   20.20    1.80
   8  -1  -2   17.80    1.20
   8  -1  -2   18.60    1.60
  -8   1   2   18.60    1.50
   7  -1  -2    8.50    0.90
   7  -1  -2    8.70    0.60
  -7   1   2   10.70    1.00
   6  -1  -2   16.80    1.10
   6  -1  -2   17.70    0.90
  -6   1   2   18.00    1.10
   5  -1  -2    0.40    0.30
   5  -1  -2    0.20    0.30
   5  -1  -2    0.40    0.30
   5  -1  -2    0.00    0.40
  -5   1   2   -0.10    0.40
   4  -1  -2   44.10    1.80
   4  -1  -2   42.30    1.70
   4  -1  -2   44.00    1.70
   4  -1  -2   44.80    1.90
  -4   1   2   47.70    1.90
   3  -1  -2  668.23   23.90
   3  -1  -2  643.64   23.90
   3  -1  -2  664.93   24.00
   3  -1  -2  641.64   24.00
  -3   1   2  649.04   24.00
  -3   1   2  648.44   24.00
   2  -1  -2  588.44   21.70
  -2   1   2  593.24   21.80
  -2   1   2  591.34   21.70
   1  -1  -2  358.66   13.30
  -1   1   2  363.16   13.30
  -1   1   2  355.46   13.30
  -1   1   2  363.16   13.30
   0  -1  -2  222.28    8.30
   0  -1  -2  221.88    8.30
   0   1   2  223.98    8.30
   0   1   2  224.48    8.30
   0   1   2  226.18    8.30
   0   1   2  230.58    8.30
   0   1   2  225.48    8.30
  -1  -1  -2  915.01   34.30
  -1  -1  -2  925.11   34.30
   1   1   2  938.91   34.30
   1   1   2  963.60   34.30
   1   1   2  934.81   34.30
  -2  -1  -2  195.48    7.20
  -2  -1  -2  195.88    7.20
  -2  -1  -2  195.98    7.20
  -2  -1  -2  189.18    7.20
   2   1   2  195.98    7.20
   2   1   2  200.98    7.20
   2   1   2  197.58    7.20
   2   1   2  192.88    7.20
   2   1   2  193.78    7.20
  -3  -1  -2  888.41   32.30
  -3  -1  -2  858.71   32.30
  -3  -1  -2  884.91   32.30
  -3  -1  -2  882.51   32.30
   3   1   2  899.21   32.30
   3   1   2  905.21   32.30
   3   1   2  855.71   32.30
   3   1   2  861.91   32.30
  -4  -1  -2    8.50    0.50
  -4  -1  -2    7.10    0.60
  -4  -1  -2    7.60    0.50
   4   1   2    8.00    0.40
   4   1   2    8.40    0.50
   4   1   2    8.40    0.60
   4   1   2    8.80    0.50
  -5  -1  -2    0.30    0.40
  -5  -1  -2    0.70    0.40
  -5  -1  -2    0.70    0.30
   5   1   2    0.40    0.30
   5   1   2    1.30    0.30
   5   1   2    0.60    0.30
  -6  -1  -2   58.69    2.30
  -6  -1  -2   59.69    2.50
   6   1   2   63.69    2.40
   6   1   2   61.09    2.40
   6   1   2   58.09    2.50
  -7  -1  -2    0.60    0.30
  -7  -1  -2    0.80    0.60
   7   1   2    0.60    0.50
   7   1   2    0.40    0.50
  -8  -1  -2   44.90    2.30
  -8  -1  -2   50.29    2.00
   8   1   2   51.29    2.30
   8   1   2   51.79    2.20
  -9  -1  -2   14.30    1.40
  -9  -1  -2   13.50    1.00
   9   1   2   14.30    1.20
   9   1   2   14.70    1.10
 -10  -1  -2    9.70    1.20
 -10  -1  -2    7.90    0.70
  10   1   2    9.60    1.20
  10   1   2    7.90    1.00
 -11  -1  -2   99.99    4.00
 -11  -1  -2  103.29    4.50
  11   1   2  106.09    4.60
  11   1   2  103.59    4.40
 -12  -1  -2  101.59    4.10
 -12  -1  -2  107.49    4.70
  12   1   2  104.69    4.90
  12   1   2  106.99    4.60
 -13  -1  -2   74.69    4.30
 -13  -1  -2   71.19    3.10
  13   1   2   78.19    4.40
  13   1   2   78.39    3.90
  13   1   2   73.49    4.20
  12  -2  -2    1.50    2.00
  12  -2  -2    0.70    1.40
 -12   2   2    0.10    1.90
  11  -2  -2   40.70    3.10
  11  -2  -2   41.70    2.50
 -11   2   2   44.80    3.00
  10  -2  -2   -0.40    0.90
  10  -2  -2    0.10    1.20
 -10   2   2   -0.10    1.20
   9  -2  -2    2.80    1.10
   9  -2  -2    2.80    0.80
  -9   2   2    1.40    1.00
   8  -2  -2    1.60    0.60
   8  -2  -2    0.50    0.80
  -8   2   2    1.00    0.90
   7  -2  -2   30.50    1.80
   7  -2  -2   33.80    1.50
  -7   2   2   36.10    1.80
   6  -2  -2  157.88    6.20
   6  -2  -2  162.58    6.00
  -6   2   2  158.78    6.20
   5  -2  -2   24.20    1.00
   5  -2  -2   20.80    1.20
   5  -2  -2   22.00    1.10
  -5   2   2   22.70    1.20
   4  -2  -2   31.70    1.50
   4  -2  -2   31.00    1.40
   4  -2  -2   31.40    1.30
   4  -2  -2   30.40    1.30
  -4   2   2   33.70    1.50
  -4   2   2   32.20    1.50
   3  -2  -2  309.57   11.30
   3  -2  -2  299.17   11.30
   3  -2  -2  307.17   11.30
   3  -2  -2  303.57   11.40
  -3   2   2  307.27   11.40
  -3   2   2  310.57   11.40
   2  -2  -2   14.30    0.70
   2  -2  -2   14.50    0.60
   2  -2  -2   15.10    0.70
  -2   2   2   16.50    0.80
  -2   2   2   15.60    0.80
   1  -2  -2 3063.19  113.19
   1  -2  -2 2978.20  113.09
  -1   2   2 3249.07  113.09
  -1   2   2 3014.00  113.19
  -1   2   2 3124.79  113.09
  -1   2   2 3103.29  113.19
   0  -2  -2 1342.47   49.60
   0  -2  -2 1340.47   49.50
   0   2   2 1352.76   49.50
   0   2   2 1374.86   49.50
   0   2   2 1343.17   49.50
  -1  -2  -2  191.08    7.10
  -1  -2  -2  189.18    7.10
   1   2   2  194.98    7.10
   1   2   2  189.88    7.10
   1   2   2  193.68    7.10
  -2  -2  -2  360.26   13.40
  -2  -2  -2  354.26   13.40
  -2  -2  -2  371.66   13.30
   2   2   2  368.56   13.40
   2   2   2  363.56   13.40
   2   2   2  364.16   13.30
   2   2   2  358.66   13.40
  -3  -2  -2  168.78    6.30
  -3  -2  -2  171.98    6.30
  -3  -2  -2  169.58    6.30
   3   2   2  171.08    6.30
   3   2   2  168.78    6.30
   3   2   2  165.28    6.30
   3   2   2  168.08    6.30
  -4  -2  -2    2.00    0.30
  -4  -2  -2    2.70    0.30
  -4  -2  -2    1.80    0.20
  -4  -2  -2    2.80    0.30
   4   2   2    2.20    0.30
   4   2   2    2.00    0.30
   4   2   2    2.50    0.30
   4   2   2    2.30    0.30
  -5  -2  -2   23.20    1.00
  -5  -2  -2   21.70    0.90
  -5  -2  -2   19.10    1.00
  -5  -2  -2   18.40    0.90
   5   2   2   23.40    1.10
   5   2   2   20.90    1.00
   5   2   2   19.00    1.00
   5   2   2   20.10    1.00
  -6  -2  -2  331.87   12.30
  -6  -2  -2  334.37   12.30
  -6  -2  -2  324.67   12.20
   6   2   2  341.67   12.20
   6   2   2  318.57   12.30
   6   2   2  331.47   12.30
   6   2   2  331.67   12.30
  -7  -2  -2   17.90    1.00
  -7  -2  -2   19.60    1.20
   7   2   2   22.30    1.10
   7   2   2   19.70    1.20
  -8  -2  -2    3.20    0.50
  -8  -2  -2    2.80    0.70
   8   2   2    3.60    0.70
   8   2   2    3.50    0.60
  -9  -2  -2    0.10    0.80
  -9  -2  -2    0.10    0.50
   9   2   2   -0.20    0.70
   9   2   2   -0.40    0.80
   9   2   2    0.20    0.80
 -10  -2  -2    4.60    1.10
 -10  -2  -2    6.00    0.60
  10   2   2    5.00    1.10
  10   2   2    4.70    0.90
  10   2   2    4.10    1.10
 -11  -2  -2    1.40    0.70
 -11  -2  -2    1.00    1.30
  11   2   2    0.60    1.20
  11   2   2    1.20    1.30
  11   2   2    0.80    1.00
 -12  -2  -2    6.70    0.80
 -12  -2  -2    3.70    1.60
  12   2   2    4.80    1.60
  12   2   2    5.80    1.60
  12   2   2    6.10    1.30
 -13  -2  -2   19.50    2.10
 -13  -2  -2   19.40    1.50
  13   2   2   22.20    1.90
  13   2   2   22.50    2.30
  13   2   2   20.70    2.30
  11  -3  -2    2.90    1.80
  11  -3  -2    3.20    1.20
 -11   3   2    3.10    1.70
  10  -3  -2    0.40    1.40
  10  -3  -2    1.10    1.00
 -10   3   2   -0.20    1.30
   9  -3  -2   61.79    2.70
   9  -3  -2   58.69    3.10
  -9   3   2   59.49    3.10
   8  -3  -2   66.29    2.70
   8  -3  -2   64.09    3.10
  -8   3   2   62.79    3.10
   7  -3  -2    3.90    0.90
   7  -3  -2    3.30    0.60
  -7   3   2    3.00    0.80
   6  -3  -2   27.10    1.30
   6  -3  -2   28.70    1.60
  -6   3   2   27.00    1.50
   5  -3  -2   11.50    1.00
   5  -3  -2   11.20    0.80
   5  -3  -2   10.40    0.90
  -5   3   2   11.80    1.00
  -5   3   2   12.00    0.60
   4  -3  -2    0.50    0.40
   4  -3  -2    0.40    0.40
   4  -3  -2    0.10    0.30
  -4   3   2    0.40    0.40
  -4   3   2    0.20    0.20
  -4   3   2    0.00    0.50
  -4   3   2    0.30    0.20
   3  -3  -2  162.88    6.10
   3  -3  -2  157.18    6.00
   3  -3  -2  153.88    5.90
  -3   3   2  162.38    5.90
  -3   3   2  159.98    5.90
  -3   3   2  153.58    6.00
  -3   3   2  166.18    6.10
   2  -3  -2 3069.79  114.49
   2  -3  -2 3108.39  114.59
  -2   3   2 3113.79  114.49
  -2   3   2 3214.08  114.49
  -2   3   2 3113.39  114.59
  -2   3   2 3137.69  114.59
   1  -3  -2  733.53   26.80
   1  -3  -2  734.13   26.80
  -1   3   2  736.53   26.80
  -1   3   2  728.43   26.80
  -1   3   2  713.73   26.70
   0  -3  -2 1248.98   46.00
   0  -3  -2 1253.37   46.10
   0   3   2 1267.27   46.10
   0   3   2 1256.47   46.00
   0   3   2 1253.77   46.10
  -1  -3  -2    0.00    0.20
  -1  -3  -2    0.20    0.20
  -1  -3  -2    0.10    0.20
   1   3   2    0.10    0.20
   1   3   2   -0.20    0.20
   1   3   2    0.20    0.20
   1   3   2   -0.10    0.20
  -2  -3  -2    4.60    0.40
  -2  -3  -2    5.30    0.40
  -2  -3  -2    5.50    0.50
   2   3   2    5.30    0.40
   2   3   2    6.30    0.40
   2   3   2    5.80    0.40
   2   3   2    4.80    0.40
  -3  -3  -2    0.20    0.30
  -3  -3  -2    0.50    0.20
  -3  -3  -2    0.60    0.20
   3   3   2    0.10    0.30
   3   3   2    0.30    0.30
   3   3   2    0.10    0.20
   3   3   2    0.10    0.20
  -4  -3  -2  123.69    4.50
  -4  -3  -2  125.89    4.50
  -4  -3  -2  116.79    4.50
   4   3   2  118.19    4.50
   4   3   2  115.09    4.50
   4   3   2  120.59    4.50
   4   3   2  118.39    4.50
  -5  -3  -2   14.70    0.90
  -5  -3  -2   15.90    0.80
  -5  -3  -2   18.10    0.90
  -5  -3  -2   16.80    0.80
   5   3   2   17.50    0.90
   5   3   2   15.60    0.90
   5   3   2   17.30    0.90
  -6  -3  -2   32.90    1.30
  -6  -3  -2   28.80    1.50
  -6  -3  -2   29.80    1.40
   6   3   2   35.80    1.50
   6   3   2   31.80    1.40
   6   3   2   32.30    1.50
   6   3   2   31.70    1.40
  -7  -3  -2   21.10    1.10
  -7  -3  -2   23.20    1.30
   7   3   2   24.10    1.30
   7   3   2   25.40    1.30
   7   3   2   26.60    1.40
  -8  -3  -2   53.39    2.50
  -8  -3  -2   54.59    2.30
   8   3   2   54.79    2.40
   8   3   2   57.69    2.50
   8   3   2   57.69    2.50
  -9  -3  -2    8.50    1.10
  -9  -3  -2    9.20    0.70
   9   3   2    8.40    1.10
   9   3   2    8.30    0.90
   9   3   2    8.30    1.00
 -10  -3  -2   52.49    2.30
 -10  -3  -2   53.99    2.70
  10   3   2   56.89    2.80
  10   3   2   53.79    2.60
  10   3   2   52.39    2.70
 -11  -3  -2    8.50    1.40
 -11  -3  -2   10.30    0.80
  11   3   2   10.90    1.20
  11   3   2    8.90    1.40
  11   3   2    9.30    1.40
 -12  -3  -2   12.90    1.00
 -12  -3  -2   11.60    1.60
  12   3   2   12.60    1.70
  12   3   2   10.50    1.70
  12   3   2   12.40    1.40
 -13  -3  -2   27.90    1.70
 -13  -3  -2   34.90    3.10
  13   3   2   28.60    2.60
  13   3   2   30.90    2.60
  13   3   2   30.80    2.50
  11  -4  -2    0.90    1.30
  11  -4  -2   -0.10    1.90
 -11   4   2    0.50    1.80
  10  -4  -2    3.10    1.60
  10  -4  -2    2.40    1.10
 -10   4   2    1.80    1.50
   9  -4  -2    1.10    0.90
   9  -4  -2    0.50    1.30
  -9   4   2    1.40    1.20
   8  -4  -2    0.70    0.80
   8  -4  -2   -0.40    1.10
  -8   4   2    0.30    1.00
   7  -4  -2    1.30    0.90
   7  -4  -2    0.30    0.60
  -7   4   2    1.90    0.90
   6  -4  -2   29.50    1.80
   6  -4  -2   28.00    1.40
  -6   4   2   30.10    1.70
  -6   4   2   28.90    1.20
   5  -4  -2    0.50    0.60
   5  -4  -2    0.60    0.40
   5  -4  -2    0.60    0.60
  -5   4   2    0.50    0.60
  -5   4   2    0.50    0.30
   4  -4  -2   49.00    2.20
   4  -4  -2   52.59    2.20
   4  -4  -2   51.89    2.10
  -4   4   2   49.20    2.20
  -4   4   2   46.00    2.20
  -4   4   2   52.19    2.00
   3  -4  -2   28.80    1.50
   3  -4  -2   35.60    1.40
   3  -4  -2   32.60    1.60
  -3   4   2   34.00    1.30
  -3   4   2   29.90    1.50
  -3   4   2   33.40    1.30
  -3   4   2   33.80    1.50
   2  -4  -2  448.86   16.60
   2  -4  -2  445.06   16.50
  -2   4   2  443.06   16.60
  -2   4   2  448.86   16.60
  -2   4   2  458.95   16.50
  -2   4   2  445.46   16.50
   1  -4  -2  227.58    8.40
   1  -4  -2  229.08    8.50
  -1   4   2  227.68    8.40
  -1   4   2  227.98    8.50
  -1   4   2  225.58    8.50
   0  -4  -2  256.37    9.60
   0  -4  -2  276.67    9.60
   0  -4  -2  253.87    9.70
   0   4   2  258.17    9.60
   0   4   2  263.37    9.70
   0   4   2  255.67    9.70
  -1  -4  -2 1238.98   44.10
  -1  -4  -2 1195.58   44.20
  -1  -4  -2 1198.08   44.10
   1   4   2 1199.88   44.20
   1   4   2 1199.28   44.20
   1   4   2 1197.88   44.10
   1   4   2 1190.18   44.10
  -2  -4  -2   37.70    1.50
  -2  -4  -2   40.50    1.60
  -2  -4  -2   39.20    1.50
   2   4   2   41.20    1.60
   2   4   2   37.10    1.60
   2   4   2   35.10    1.60
   2   4   2   38.60    1.50
  -3  -4  -2   23.90    1.10
  -3  -4  -2   22.80    1.00
  -3  -4  -2   21.60    1.00
   3   4   2   22.50    1.00
   3   4   2   24.40    1.10
   3   4   2   22.20    1.10
   3   4   2   24.00    1.00
  -4  -4  -2    2.80    0.40
  -4  -4  -2    3.90    0.40
  -4  -4  -2    2.50    0.30
   4   4   2    3.00    0.40
   4   4   2    3.30    0.40
   4   4   2    2.80    0.40
   4   4   2    3.00    0.40
  -5  -4  -2   34.40    1.40
  -5  -4  -2   31.60    1.40
  -5  -4  -2   32.10    1.30
   5   4   2   27.90    1.40
   5   4   2   32.80    1.40
   5   4   2   34.50    1.50
   5   4   2   28.80    1.40
  -6  -4  -2   32.70    1.50
  -6  -4  -2   35.40    1.50
   6   4   2   32.80    1.60
   6   4   2   34.40    1.50
   6   4   2   33.30    1.50
   6   4   2   34.20    1.60
  -7  -4  -2   39.90    1.80
   7   4   2   47.40    2.10
   7   4   2   45.90    1.90
   7   4   2   42.30    2.00
  -8  -4  -2  112.99    4.60
  -8  -4  -2  112.99    4.40
   8   4   2  119.09    4.50
   8   4   2  115.89    4.60
   8   4   2  116.69    4.60
  -9  -4  -2   38.90    1.80
  -9  -4  -2   37.30    2.10
   9   4   2   38.80    2.10
   9   4   2   42.10    2.10
   9   4   2   37.50    2.00
 -10  -4  -2   14.80    0.90
 -10  -4  -2   10.90    1.30
  10   4   2   13.10    1.20
  10   4   2   12.80    1.30
  10   4   2   10.70    1.30
 -11  -4  -2    0.60    1.20
 -11  -4  -2   -0.70    0.70
  11   4   2   -0.40    1.20
  11   4   2    0.30    1.20
  11   4   2   -0.20    1.00
 -12  -4  -2    2.30    0.80
 -12  -4  -2    1.20    1.50
  12   4   2    2.90    1.50
  12   4   2    2.00    1.30
  12   4   2    2.80    1.60
 -13  -4  -2    6.80    0.90
 -13  -4  -2    5.90    1.90
  13   4   2    7.00    2.00
  13   4   2    9.10    2.00
  13   4   2    7.80    1.70
  11  -5  -2    1.60    2.20
  10  -5  -2    0.10    1.80
  10  -5  -2    0.60    1.20
 -10   5   2    0.60    1.60
   9  -5  -2    8.20    1.70
   9  -5  -2    6.90    1.20
  -9   5   2    8.30    1.50
   8  -5  -2   14.00    1.60
   8  -5  -2   15.20    1.20
  -8   5   2   14.40    1.50
   7  -5  -2   18.70    1.40
   7  -5  -2   18.60    1.80
  -7   5   2   18.60    1.50
   6  -5  -2   10.90    1.10
   6  -5  -2   11.70    0.90
  -6   5   2   12.00    1.20
  -6   5   2   12.00    0.80
   5  -5  -2   25.40    1.70
   5  -5  -2   30.10    1.50
   5  -5  -2   32.00    1.80
  -5   5   2   30.00    1.30
  -5   5   2   30.10    1.70
   4  -5  -2   37.60    1.60
   4  -5  -2   31.90    1.80
   4  -5  -2   39.40    1.80
  -4   5   2   29.20    1.80
  -4   5   2   38.80    1.50
  -4   5   2   37.00    1.80
   3  -5  -2    2.20    0.40
   3  -5  -2    0.60    0.60
   3  -5  -2    0.10    0.50
  -3   5   2    2.20    0.60
  -3   5   2   -0.20    0.50
  -3   5   2    0.10    0.30
   2  -5  -2   72.19    2.70
   2  -5  -2   71.09    2.90
   2  -5  -2   69.19    2.80
   2  -5  -2   70.29    2.70
  -2   5   2   64.09    2.80
  -2   5   2   71.09    2.80
  -2   5   2   68.69    2.70
   1  -5  -2 1367.96   49.99
   1  -5  -2 1332.47   50.19
   1  -5  -2 1398.96   49.99
  -1   5   2 1351.16   49.99
  -1   5   2 1369.06   50.09
  -1   5   2 1362.96   50.09
   0  -5  -2   16.90    0.80
   0  -5  -2   15.40    0.90
   0   5   2   14.40    0.80
   0   5   2   18.40    0.90
   0   5   2   16.10    0.90
   0   5   2   15.20    0.90
  -1  -5  -2  207.98    7.60
  -1  -5  -2  202.48    7.50
  -1  -5  -2  198.68    7.50
   1   5   2  194.88    7.40
   1   5   2  195.28    7.50
   1   5   2  203.68    7.50
   1   5   2  201.68    7.50
  -2  -5  -2   19.20    0.90
  -2  -5  -2   16.80    1.00
  -2  -5  -2   18.00    0.90
   2   5   2   15.80    0.80
   2   5   2   16.40    0.90
   2   5   2   19.00    0.90
   2   5   2   17.20    0.90
  -3  -5  -2  156.08    5.80
  -3  -5  -2  154.08    5.90
  -3  -5  -2  157.58    5.90
   3   5   2  155.38    5.90
   3   5   2  158.88    5.80
   3   5   2  153.48    5.90
   3   5   2  156.08    5.90
  -4  -5  -2   19.50    1.00
  -4  -5  -2   15.80    0.90
  -4  -5  -2   16.70    0.90
   4   5   2   15.30    0.90
   4   5   2   15.70    0.90
   4   5   2   16.90    1.00
   4   5   2   16.20    0.90
  -5  -5  -2   29.30    1.40
  -5  -5  -2   31.60    1.50
  -5  -5  -2   31.00    1.40
   5   5   2   34.60    1.50
   5   5   2   32.90    1.40
   5   5   2   29.30    1.40
   5   5   2   29.10    1.40
  -6  -5  -2  106.19    4.00
  -6  -5  -2  100.29    3.90
   6   5   2  106.89    4.00
   6   5   2   95.49    4.00
   6   5   2  101.59    4.10
   6   5   2  104.19    4.00
  -7  -5  -2  178.18    6.70
   7   5   2  179.38    6.90
   7   5   2  180.48    6.80
   7   5   2  180.18    6.90
  -8  -5  -2   57.39    2.30
   8   5   2   54.99    2.60
   8   5   2   53.99    2.50
   8   5   2   52.79    2.40
  -9  -5  -2  195.78    7.30
   9   5   2  192.98    7.60
   9   5   2  185.98    7.40
   9   5   2  201.48    7.60
 -10  -5  -2   21.40    1.40
  10   5   2   24.40    1.80
  10   5   2   22.60    1.90
  10   5   2   24.70    1.90
 -11  -5  -2    0.10    0.70
  11   5   2    0.30    1.20
  11   5   2    0.60    1.00
  11   5   2    0.00    1.30
 -12  -5  -2    1.30    0.80
  12   5   2    0.70    1.60
  12   5   2    1.60    1.30
  12   5   2    0.40    1.50
 -13  -5  -2   32.80    1.80
  13   5   2   30.50    2.60
  13   5   2   30.60    2.20
  13   5   2   35.00    3.30
  10  -6  -2   -0.30    2.00
  10  -6  -2   -1.10    1.40
 -10   6   2    1.80    1.90
   9  -6  -2   24.00    2.30
   9  -6  -2   20.00    1.60
  -9   6   2   23.00    2.10
   8  -6  -2   -0.10    1.40
   8  -6  -2    0.80    1.00
  -8   6   2    1.50    1.30
   7  -6  -2    0.40    1.20
   7  -6  -2   -0.40    0.80
  -7   6   2    0.50    1.10
  -7   6   2    0.00    0.50
   6  -6  -2   27.90    1.70
   6  -6  -2   25.70    2.00
  -6   6   2   24.00    1.90
  -6   6   2   28.70    1.30
   5  -6  -2   22.20    1.70
   5  -6  -2   21.30    1.80
   5  -6  -2   21.80    1.40
  -5   6   2   22.30    1.70
  -5   6   2   24.30    1.20
   4  -6  -2    0.20    0.80
   4  -6  -2   -0.20    0.60
   4  -6  -2   -0.30    0.70
  -4   6   2    0.50    0.70
  -4   6   2    0.20    0.40
  -4   6   2   -0.30    0.70
   3  -6  -2    6.30    0.80
   3  -6  -2    6.50    0.80
   3  -6  -2    7.70    0.70
  -3   6   2    6.10    0.50
  -3   6   2    5.30    0.80
  -3   6   2    8.00    0.80
   2  -6  -2   33.50    1.40
   2  -6  -2   27.30    1.60
   2  -6  -2   31.10    1.60
  -2   6   2   29.40    1.30
  -2   6   2   29.60    1.60
  -2   6   2   31.50    1.60
   1  -6  -2   35.20    1.90
   1  -6  -2   41.40    1.70
   1  -6  -2   40.10    1.70
  -1   6   2   40.70    1.60
  -1   6   2   36.30    1.80
  -1   6   2   42.70    1.80
   0  -6  -2    3.90    0.60
   0  -6  -2    4.30    0.50
   0  -6  -2    4.80    0.50
   0   6   2    4.40    0.60
   0   6   2    4.50    0.60
   0   6   2    5.60    0.60
   0   6   2    3.30    0.40
  -1  -6  -2   53.79    2.30
  -1  -6  -2   58.49    2.30
   1   6   2   61.29    2.40
   1   6   2   54.09    2.30
   1   6   2   64.19    2.40
   1   6   2   54.29    2.30
  -2  -6  -2   81.89    3.20
  -2  -6  -2   79.79    3.10
  -2  -6  -2   81.99    3.30
   2   6   2   78.49    3.10
   2   6   2   82.29    3.20
   2   6   2   79.59    3.20
   2   6   2   82.09    3.20
  -3  -6  -2  226.08    8.60
  -3  -6  -2  235.98    8.80
  -3  -6  -2  233.28    8.70
   3   6   2  238.28    8.70
   3   6   2  234.58    8.70
   3   6   2  231.98    8.70
   3   6   2  226.78    8.70
  -4  -6  -2   11.20    0.80
  -4  -6  -2   12.20    0.90
  -4  -6  -2   12.50    1.00
   4   6   2   11.00    0.90
   4   6   2   11.80    0.90
   4   6   2   10.50    0.80
   4   6   2   12.30    0.90
  -5  -6  -2   34.10    1.50
  -5  -6  -2   37.10    1.70
   5   6   2   33.60    1.60
   5   6   2   32.50    1.60
   5   6   2   36.80    1.60
   5   6   2   35.60    1.70
  -6  -6  -2  111.29    4.40
  -6  -6  -2  117.49    4.50
   6   6   2  121.19    4.60
   6   6   2  114.69    4.50
   6   6   2  112.89    4.50
  -7  -6  -2   53.19    2.20
   7   6   2   51.89    2.30
   7   6   2   48.70    2.30
   7   6   2   52.59    2.40
  -8  -6  -2    3.20    0.60
   8   6   2    2.70    0.80
   8   6   2    4.70    0.90
   8   6   2    3.30    0.70
  -9  -6  -2    2.10    0.60
   9   6   2    1.30    1.00
   9   6   2    1.20    0.90
   9   6   2    2.70    1.00
 -10  -6  -2   18.10    1.30
  10   6   2   21.90    1.90
  10   6   2   19.90    2.00
  10   6   2   22.80    1.80
 -11  -6  -2   -0.10    0.70
  11   6   2   -0.50    1.20
  11   6   2    0.20    1.10
  11   6   2    0.10    1.40
 -12  -6  -2    6.70    0.90
  12   6   2    5.60    1.80
  12   6   2    8.30    1.50
 -13  -6  -2    1.20    0.90
  13   6   2    2.30    1.70
  13   6   2    0.10    2.00
   9  -7  -2    2.00    2.10
   9  -7  -2    3.00    1.50
  -9   7   2    0.60    1.80
   8  -7  -2   19.20    2.10
   8  -7  -2   20.10    1.60
  -8   7   2   23.50    2.10
   7  -7  -2    0.80    1.40
   7  -7  -2   -0.80    1.00
  -7   7   2   -0.40    0.60
  -7   7   2   -0.50    1.20
   6  -7  -2    1.50    0.90
   6  -7  -2    1.60    1.20
  -6   7   2    1.90    0.60
  -6   7   2    1.10    1.10
   5  -7  -2    6.00    0.90
   5  -7  -2    6.10    1.20
   5  -7  -2    9.40    1.20
  -5   7   2    7.90    0.70
  -5   7   2    8.40    1.20
   4  -7  -2   68.19    3.00
   4  -7  -2   63.59    3.10
   4  -7  -2   61.79    2.80
  -4   7   2   66.99    3.00
  -4   7   2   68.19    2.70
  -4   7   2   67.89    3.10
   3  -7  -2    5.00    0.80
   3  -7  -2    4.30    0.90
   3  -7  -2    4.50    0.70
  -3   7   2    3.20    0.80
  -3   7   2    4.50    0.50
  -3   7   2    3.30    0.80
   2  -7  -2    1.30    0.70
   2  -7  -2    1.00    0.60
   2  -7  -2    1.90    0.80
  -2   7   2    0.90    0.70
  -2   7   2    1.20    0.70
  -2   7   2    0.70    0.50
   1  -7  -2    1.60    0.70
   1  -7  -2    1.60    0.50
  -1   7   2    1.30    0.60
  -1   7   2    1.80    0.40
  -1   7   2    1.40    0.60
   0  -7  -2   16.10    1.00
   0  -7  -2   16.30    1.30
   0  -7  -2   18.80    1.10
   0   7   2   14.90    1.10
   0   7   2   16.50    1.00
   0   7   2   16.90    1.20
  -1  -7  -2  820.72   29.70
  -1  -7  -2  789.82   29.90
  -1  -7  -2  807.52   29.70
   1   7   2  808.02   29.70
   1   7   2  799.02   29.80
   1   7   2  820.02   29.80
  -2  -7  -2   90.39    3.50
  -2  -7  -2   91.69    3.70
  -2  -7  -2   84.09    3.50
   2   7   2   89.29    3.50
   2   7   2   91.19    3.50
   2   7   2   91.19    3.50
   2   7   2   87.39    3.60
  -3  -7  -2   35.40    1.60
  -3  -7  -2   33.00    1.60
  -3  -7  -2   37.20    1.80
   3   7   2   34.90    1.60
   3   7   2   35.60    1.70
   3   7   2   32.30    1.60
   3   7   2   32.40    1.60
  -4  -7  -2   68.19    2.90
  -4  -7  -2   63.89    2.80
  -4  -7  -2   72.89    2.80
   4   7   2   67.79    2.80
   4   7   2   71.59    2.80
   4   7   2   68.39    2.90
   4   7   2   67.99    2.80
  -5  -7  -2   33.20    1.80
  -5  -7  -2   30.30    1.50
   5   7   2   32.70    1.60
   5   7   2   29.80    1.60
   5   7   2   34.80    1.70
   5   7   2   30.60    1.60
  -6  -7  -2    1.10    0.70
  -6  -7  -2    1.50    0.50
   6   7   2    1.80    0.70
   6   7   2    1.30    0.70
   6   7   2    1.70    0.70
  -7  -7  -2    1.30    0.60
   7   7   2    0.40    0.70
   7   7   2    1.00    0.70
   7   7   2    0.60    0.80
  -8  -7  -2    5.10    0.70
   8   7   2    5.30    1.00
   8   7   2    5.60    0.90
   8   7   2    5.10    0.90
  -9  -7  -2   42.60    2.00
   9   7   2   42.00    2.50
   9   7   2   42.60    2.30
 -10  -7  -2   17.40    1.40
  10   7   2   19.90    1.50
  10   7   2   16.30    1.60
 -11  -7  -2   -0.10    0.80
  11   7   2    1.50    1.20
  11   7   2    0.10    1.30
 -12  -7  -2    1.80    0.90
  12   7   2    4.30    1.50
  12   7   2    3.20    1.80
 -13  -7  -2    1.60    1.00
  13   7   2    0.00    2.10
  13   7   2    1.90    1.70
   9  -8  -2   13.10    1.90
   8  -8  -2   10.40    1.50
   8  -8  -2    8.80    2.00
  -8   8   2   12.50    2.00
   7  -8  -2   37.70    3.10
   7  -8  -2   37.60    2.50
  -7   8   2   41.70    2.90
  -7   8   2   34.30    1.80
   6  -8  -2   33.00    2.20
   6  -8  -2   31.70    2.60
  -6   8   2   33.50    1.70
  -6   8   2   31.20    2.40
   5  -8  -2    1.30    1.30
   5  -8  -2    0.20    1.20
   5  -8  -2   -0.30    0.90
  -5   8   2    0.00    0.60
  -5   8   2    0.10    1.10
   4  -8  -2    7.30    1.20
   4  -8  -2    4.20    0.90
   4  -8  -2    5.00    1.20
  -4   8   2    4.40    0.70
  -4   8   2    6.50    1.20
  -4   8   2    5.50    1.10
   3  -8  -2    9.00    1.30
   3  -8  -2   10.50    1.10
   3  -8  -2   10.20    1.00
  -3   8   2    9.60    1.20
  -3   8   2    9.40    0.80
  -3   8   2    9.40    1.20
   2  -8  -2    6.90    0.80
   2  -8  -2    6.50    1.00
   2  -8  -2    7.30    1.10
  -2   8   2    7.40    0.70
  -2   8   2    7.90    1.00
  -2   8   2    7.10    1.00
   1  -8  -2   28.50    1.60
   1  -8  -2   26.20    1.70
   1  -8  -2   29.60    1.90
  -1   8   2   29.30    1.70
  -1   8   2   27.50    1.70
  -1   8   2   29.90    1.40
   0  -8  -2    7.80    0.80
   0  -8  -2    9.60    1.00
   0   8   2    7.80    0.90
   0   8   2    8.80    0.70
   0   8   2    7.80    0.90
  -1  -8  -2    5.20    0.70
  -1  -8  -2    4.60    0.70
  -1  -8  -2    3.20    0.80
   1   8   2    2.70    0.70
   1   8   2    4.60    0.80
   1   8   2    3.60    0.60
  -2  -8  -2   14.00    0.90
  -2  -8  -2    8.90    0.80
  -2  -8  -2   12.00    1.30
   2   8   2   10.20    0.90
   2   8   2   12.30    1.20
   2   8   2    9.10    0.80
  -3  -8  -2   22.70    1.30
  -3  -8  -2   24.40    1.60
  -3  -8  -2   24.10    1.40
   3   8   2   20.90    1.30
   3   8   2   24.70    1.50
   3   8   2   20.80    1.30
  -4  -8  -2   13.50    0.90
  -4  -8  -2   14.20    1.40
   4   8   2   12.50    0.90
   4   8   2   13.00    1.10
   4   8   2   14.10    1.20
   4   8   2   14.80    1.30
  -5  -8  -2   92.09    3.90
  -5  -8  -2   93.09    3.70
   5   8   2   90.99    3.80
   5   8   2   95.89    3.80
   5   8   2   94.59    3.90
   5   8   2   94.79    3.80
  -6  -8  -2   63.89    3.10
  -6  -8  -2   72.79    2.80
   6   8   2   66.99    3.10
   6   8   2   68.39    2.90
  -7  -8  -2   91.39    3.60
   7   8   2   92.39    3.70
   7   8   2   83.49    3.80
  -8  -8  -2   11.60    0.90
   8   8   2    9.40    1.10
   8   8   2   11.30    1.30
  -9  -8  -2    4.50    0.80
   9   8   2    4.20    1.20
   9   8   2    3.60    1.00
 -10  -8  -2   16.80    1.20
  10   8   2   19.40    1.70
  10   8   2   17.50    1.50
 -11  -8  -2   -0.80    0.80
  11   8   2   -0.60    1.50
  11   8   2   -0.90    1.30
 -12  -8  -2   -0.80    0.90
  12   8   2   -0.60    1.80
  12   8   2   -0.40    1.70
  13   8   2    3.20    2.30
   8  -9  -2    3.90    2.30
   8  -9  -2    3.50    1.70
  -8   9   2    5.60    1.10
   7  -9  -2   -0.10    1.40
   7  -9  -2   -0.20    1.90
  -7   9   2    0.70    0.80
  -7   9   2   -1.70    1.70
   6  -9  -2    0.40    1.30
   6  -9  -2    0.60    1.70
  -6   9   2   -0.90    0.80
  -6   9   2    1.20    1.50
   5  -9  -2    4.90    1.20
   5  -9  -2    2.90    1.50
   5  -9  -2    3.50    1.60
  -5   9   2    4.20    0.80
  -5   9   2    4.10    1.40
   4  -9  -2   46.90    2.90
   4  -9  -2   46.00    2.70
   4  -9  -2   49.50    2.50
  -4   9   2   46.30    2.70
  -4   9   2   46.00    2.20
   3  -9  -2    1.40    1.20
   3  -9  -2    2.60    1.10
   3  -9  -2    2.40    0.90
  -3   9   2    1.20    0.70
  -3   9   2    2.30    1.10
  -3   9   2    1.80    1.10
   2  -9  -2    5.50    1.10
   2  -9  -2    6.00    1.30
   2  -9  -2    7.30    1.00
  -2   9   2    7.30    0.80
  -2   9   2    6.20    1.10
  -2   9   2    6.20    1.10
   1  -9  -2   42.60    2.50
   1  -9  -2   40.70    2.20
   1  -9  -2   40.20    2.10
  -1   9   2   38.90    2.20
  -1   9   2   40.90    2.20
  -1   9   2   41.20    1.90
   0  -9  -2   51.39    2.30
   0  -9  -2   52.29    2.70
   0   9   2   48.10    2.20
   0   9   2   47.60    2.40
   0   9   2   49.00    2.50
  -1  -9  -2  162.88    6.40
  -1  -9  -2  159.28    6.60
   1   9   2  175.88    6.30
   1   9   2  163.28    6.40
   1   9   2  165.48    6.50
  -2  -9  -2   99.19    4.20
  -2  -9  -2   92.39    3.90
   2   9   2   96.69    4.10
   2   9   2   98.99    3.90
   2   9   2   96.69    4.00
  -3  -9  -2  131.69    5.50
   3   9   2  142.09    5.50
   3   9   2  134.49    5.30
  -4  -9  -2    1.00    0.70
  -4  -9  -2    1.60    1.00
   4   9   2    2.20    0.90
   4   9   2    1.60    0.80
  -5  -9  -2    5.60    1.10
  -5  -9  -2    6.50    0.80
   5   9   2    7.00    1.00
  -6  -9  -2    4.10    1.10
  -6  -9  -2    4.40    0.80
   6   9   2    2.00    1.00
  -7  -9  -2   21.20    1.90
  -7  -9  -2   25.60    1.50
   7   9   2   24.20    2.00
  -8  -9  -2   16.00    1.10
   8   9   2   17.30    1.60
  -9  -9  -2   26.10    1.70
   9   9   2   25.10    2.20
 -10  -9  -2    0.60    0.90
  10   9   2    0.60    1.40
 -11  -9  -2   22.70    1.80
  11   9   2   18.40    2.00
 -12  -9  -2    5.40    1.10
  12   9   2    6.40    2.00
   7 -10  -2    8.80    2.50
   7 -10  -2    9.70    1.90
   6 -10  -2   20.00    1.80
   6 -10  -2   18.10    2.30
  -6  10   2   19.40    2.30
  -6  10   2   19.80    1.30
   5 -10  -2    6.10    1.90
   5 -10  -2    6.20    1.50
   5 -10  -2    5.10    1.70
  -5  10   2    6.90    1.00
  -5  10   2    7.90    1.70
   4 -10  -2    3.00    1.50
   4 -10  -2    2.20    1.60
   4 -10  -2    5.60    1.30
  -4  10   2    2.80    0.90
  -4  10   2    3.50    1.50
   3 -10  -2    0.80    1.10
   3 -10  -2    1.30    1.50
   3 -10  -2    0.30    1.30
  -3  10   2    0.80    0.80
  -3  10   2    1.20    1.30
  -3  10   2    0.40    1.30
   2 -10  -2   14.80    1.50
   2 -10  -2   11.80    1.60
   2 -10  -2   13.20    1.30
  -2  10   2   14.40    1.50
  -2  10   2   12.20    1.10
  -2  10   2   14.20    1.50
   1 -10  -2    9.10    1.50
   1 -10  -2    9.50    1.20
   1 -10  -2    9.70    1.30
  -1  10   2    6.80    0.90
  -1  10   2    8.50    1.20
   0 -10  -2    0.40    1.10
   0  10   2    0.60    1.00
   0  10   2    0.90    0.70
  -1 -10  -2    8.20    1.40
   1  10   2   10.90    1.00
   1  10   2   11.50    1.20
  -2 -10  -2   23.10    2.00
   2  10   2   23.50    1.80
   2  10   2   25.10    1.60
  -3 -10  -2   69.39    3.50
  -3 -10  -2   72.29    3.10
   3  10   2   76.29    3.10
   3  10   2   67.69    3.30
  -4 -10  -2    8.00    1.30
  -4 -10  -2    9.40    1.00
   4  10   2   11.40    1.10
   4  10   2    9.20    1.20
  -5 -10  -2   16.60    1.20
  -5 -10  -2   14.90    1.50
   5  10   2   14.30    1.40
  -6 -10  -2   -0.20    0.80
  -6 -10  -2    0.20    1.20
   6  10   2   -0.10    1.00
  -7 -10  -2   99.19    4.80
  -7 -10  -2  105.19    4.20
   7  10   2   99.19    4.50
  -8 -10  -2   62.39    2.80
   8  10   2   55.39    3.20
  -9 -10  -2    4.30    1.00
   9  10   2    5.80    1.50
 -10 -10  -2   19.50    1.40
  10  10   2   21.80    2.10
 -11 -10  -2    5.80    1.20
  11  10   2    8.80    2.00
  12  10   2    1.00    2.20
   5 -11  -2   -1.00    2.80
  -5  11   2    0.10    1.80
  -5  11   2   -1.20    1.10
   4 -11  -2   48.30    3.80
  -4  11   2   49.20    2.60
  -4  11   2   52.19    3.50
   3 -11  -2   11.10    2.00
  -3  11   2   11.60    1.20
  -3  11   2    9.20    1.70
   2 -11  -2    7.10    1.80
  -2  11   2    8.10    1.50
  -2  11   2    9.40    1.10
   1 -11  -2    0.30    1.50
  -1  11   2    0.40    1.20
  -1  11   2    0.40    0.90
   0 -11  -2    9.40    1.60
   0  11   2   10.30    1.40
   0  11   2   10.70    1.10
  -1 -11  -2    4.00    1.50
   1  11   2    3.50    1.00
   1  11   2    3.10    1.20
  -2 -11  -2    3.90    1.40
   2  11   2    4.20    1.20
   2  11   2    5.00    1.00
  -3 -11  -2    2.80    1.40
   3  11   2    5.20    1.00
   3  11   2    2.10    1.20
  -4 -11  -2    6.70    1.50
  -4 -11  -2    6.20    1.10
   4  11   2    7.40    1.30
  -5 -11  -2   76.79    3.80
  -5 -11  -2   81.59    3.40
   5  11   2   73.69    3.70
  -6 -11  -2    4.40    1.50
  -6 -11  -2    6.50    1.10
   6  11   2    5.30    1.40
  -7 -11  -2   15.20    1.30
  -7 -11  -2   13.10    2.10
   7  11   2   11.30    1.60
  -8 -11  -2    0.60    1.10
   8  11   2    1.80    1.50
  -9 -11  -2    0.30    1.10
   9  11   2   -0.20    1.60
 -10 -11  -2   27.20    1.80
  10  11   2   23.60    2.40
  11  11   2    0.40    2.10
   4 -12  -2   12.40    2.80
   3 -12  -2    2.30    2.30
  -3  12   2    1.00    1.80
  -3  12   2    1.00    1.20
   2 -12  -2    0.50    2.00
  -2  12   2   -0.10    1.60
  -2  12   2    1.40    1.10
   1 -12  -2    0.40    1.90
  -1  12   2   -0.20    1.10
  -1  12   2    0.80    1.50
   0 -12  -2    3.00    1.80
   0  12   2    3.50    1.50
   0  12   2    4.50    1.10
  -1 -12  -2    3.10    1.80
   1  12   2    4.80    1.50
   1  12   2    5.30    1.10
  -2 -12  -2    1.10    1.70
   2  12   2    2.10    1.40
   2  12   2    1.50    1.10
  -3 -12  -2    3.70    1.70
   3  12   2    4.40    1.40
  -4 -12  -2    3.50    1.70
   4  12   2    2.80    1.40
  -5 -12  -2    3.80    1.70
  -5 -12  -2    5.00    1.20
   5  12   2    3.70    1.50
  -6 -12  -2    3.60    1.20
  -6 -12  -2    4.00    1.80
   6  12   2    1.40    1.50
  -7 -12  -2    3.30    1.20
  -7 -12  -2    3.20    2.60
   7  12   2    2.00    1.60
  -8 -12  -2    0.00    1.20
   8  12   2   -0.40    1.70
  -9 -12  -2   21.80    1.70
   9  12   2   20.90    2.40
  10  12   2   12.60    2.30
   2 -13  -2    9.20    3.00
  -2  13   2   12.70    1.80
   1 -13  -2    6.70    2.50
  -1  13   2    7.30    1.90
  -1  13   2    7.30    1.50
   0 -13  -2    6.20    2.30
   0  13   2    6.30    1.90
   0  13   2    6.40    1.40
  -1 -13  -2   -0.20    2.10
   1  13   2   -0.10    1.70
   1  13   2    1.00    1.30
  -2 -13  -2    0.80    2.00
   2  13   2    0.70    1.60
   2  13   2   -0.20    1.30
  -3 -13  -2   19.50    2.40
   3  13   2   16.50    2.00
  -4 -13  -2    5.30    2.10
   4  13   2    4.70    1.70
  -5 -13  -2   20.30    2.50
   5  13   2   24.00    2.30
  -6 -13  -2   13.20    2.30
  -6 -13  -2   16.20    1.60
   6  13   2   14.80    2.10
  -7 -13  -2    6.60    1.50
   7  13   2    6.90    2.00
  -8 -13  -2    9.80    1.60
   8  13   2    9.20    2.30
   1  14   2   -0.80    1.60
   2  14   2   -1.00    2.20
   2  14   2    0.00    1.90
  -3 -14  -2    0.20    2.40
   3  14   2    0.10    1.90
  -4 -14  -2   -2.30    2.30
   4  14   2    1.50    2.00
  -5 -14  -2    2.30    2.40
   5  14   2    2.20    2.20
  -6 -14  -2    2.10    2.00
  -6 -14  -2    2.60    2.60
   6  14   2    2.70    3.10
  -6 -13   3   15.80    2.70
   5  13  -3    2.40    2.00
  -5 -13   3    1.60    2.30
  -5 -13   3    2.60    1.30
   4  13  -3   10.50    2.10
  -4 -13   3    9.60    1.50
  -4 -13   3   11.90    2.40
   3  13  -3   15.20    2.30
  -3 -13   3   13.60    1.50
  -3 -13   3   13.40    2.40
   2  13  -3    1.40    2.00
  -2 -13   3    1.70    1.40
  -2 -13   3   -0.90    2.20
   1  13  -3    0.50    2.00
  -1 -13   3   -0.30    2.20
  -1 -13   3    0.10    1.40
   0  13  -3    7.30    2.10
   0 -13   3    6.00    2.50
   8  12  -3    1.80    2.30
  -8 -12   3    0.30    1.30
   7  12  -3   11.50    2.10
  -7 -12   3   10.80    1.20
   6  12  -3    2.10    1.70
  -6 -12   3    0.90    1.10
  -6 -12   3    1.60    2.00
   5  12  -3    5.70    1.70
  -5 -12   3    2.30    1.10
  -5 -12   3    4.00    2.00
   4  12  -3    0.10    1.60
  -4 -12   3   -0.50    1.80
  -4 -12   3    0.90    1.10
   3  12  -3    0.50    1.60
  -3 -12   3    0.80    1.90
  -3 -12   3   -0.90    1.10
   2  12  -3    1.30    1.70
  -2 -12   3   -0.10    1.10
  -2 -12   3    1.00    1.80
   1  12  -3   50.19    3.20
  -1 -12   3   42.40    3.50
  -1 -12   3   41.40    2.60
   0  12  -3   -0.30    1.70
   0 -12   3    1.50    2.00
   0 -12   3    1.40    1.20
  -1  12  -3   -0.10    1.70
   1 -12   3   -0.70    2.00
  -2  12  -3    4.40    1.90
   2 -12   3    4.10    2.20
  -3  12  -3    0.70    2.00
   3 -12   3    0.30    2.40
   4 -12   3    0.60    2.80
  10  11  -3    1.00    1.70
   9  11  -3   12.00    2.20
   9  11  -3    9.60    1.70
  -9 -11   3    8.60    1.00
   8  11  -3    0.10    1.40
   8  11  -3    0.80    1.80
  -8 -11   3    0.30    0.90
   7  11  -3    9.70    1.40
   7  11  -3    9.60    1.80
  -7 -11   3    9.10    1.10
   6  11  -3    0.90    1.50
   6  11  -3    2.00    1.20
  -6 -11   3    1.80    0.90
  -6 -11   3    3.60    1.70
   5  11  -3    6.90    1.50
   5  11  -3    5.00    1.30
  -5 -11   3    5.00    1.00
  -5 -11   3    7.30    1.70
   4  11  -3   14.80    1.70
  -4 -11   3   11.80    1.10
  -4 -11   3   15.90    1.90
   3  11  -3    1.40    1.30
  -3 -11   3    0.50    1.50
  -3 -11   3    1.70    0.90
   2  11  -3   34.20    2.50
  -2 -11   3   35.30    2.00
  -2 -11   3   32.20    2.80
   1  11  -3   44.10    2.70
  -1 -11   3   41.40    2.30
  -1 -11   3   37.70    3.10
   0  11  -3   15.00    1.70
   0 -11   3   16.70    1.40
   0 -11   3   15.90    1.90
  -1  11  -3   11.80    1.70
   1 -11   3   10.10    1.40
   1 -11   3   15.20    2.00
  -2  11  -3    0.00    1.50
   2 -11   3   -0.40    1.80
  -3  11  -3    1.80    1.60
   3 -11   3    1.90    1.90
  -4  11  -3   31.60    3.20
  -4  11  -3   37.50    2.60
   4 -11   3   35.70    3.50
  -5  11  -3   29.10    2.70
  -5  11  -3   27.10    2.00
   5 -11   3   33.50    3.00
  10  10  -3    0.20    1.50
  10  10  -3    1.90    1.90
   9  10  -3    5.90    1.80
   9  10  -3    4.90    1.40
   8  10  -3    6.20    1.30
   8  10  -3    7.10    1.70
  -8 -10   3    5.70    0.80
   7  10  -3   29.50    2.10
   7  10  -3   31.30    2.60
  -7 -10   3   27.00    1.70
   6  10  -3    2.70    1.10
   6  10  -3    1.00    1.20
  -6 -10   3    1.60    1.40
  -6 -10   3    2.20    0.70
   5  10  -3   76.79    3.70
   5  10  -3   79.29    3.50
  -5 -10   3   79.89    3.80
  -5 -10   3   78.99    3.30
   4  10  -3   21.60    1.80
   4  10  -3   19.00    1.90
  -4 -10   3   19.10    1.40
  -4 -10   3   19.80    1.80
   3  10  -3    1.30    1.10
   3  10  -3    2.10    1.00
  -3 -10   3    2.00    0.80
  -3 -10   3    3.50    1.30
   2  10  -3    0.20    1.00
  -2 -10   3    0.40    1.30
  -2 -10   3   -0.60    0.80
   1  10  -3    7.50    1.30
  -1 -10   3    3.80    1.40
  -1 -10   3    3.90    0.90
   0  10  -3   23.80    2.00
   0 -10   3   22.30    2.20
   0 -10   3   28.20    1.80
  -1  10  -3    0.60    1.20
   1 -10   3    1.40    1.40
   1 -10   3    1.00    0.90
  -2  10  -3   13.20    1.60
   2 -10   3   12.60    1.80
  -3  10  -3    0.90    1.30
  -3  10  -3    1.10    1.10
   3 -10   3    0.70    1.60
  -4  10  -3    6.60    1.10
  -4  10  -3    7.20    1.60
   4 -10   3    6.20    1.80
  -5  10  -3   18.70    1.50
  -5  10  -3   18.80    2.10
   5 -10   3   17.30    2.20
  -6  10  -3    1.00    1.90
  -6  10  -3    1.70    1.30
  11   9  -3    1.60    1.50
  11   9  -3    0.40    2.10
  10   9  -3    0.30    1.30
  10   9  -3    0.00    1.70
   9   9  -3   10.50    1.30
   9   9  -3   10.60    1.70
   8   9  -3   30.50    2.00
   8   9  -3   30.40    2.40
  -8  -9   3   27.50    1.50
   7   9  -3    4.60    1.20
   7   9  -3    3.50    1.00
  -7  -9   3    3.50    0.70
   6   9  -3   -0.10    0.90
   6   9  -3    0.10    1.00
  -6  -9   3   -0.20    1.20
  -6  -9   3    0.10    0.60
   5   9  -3   46.10    2.30
   5   9  -3   46.30    2.50
  -5  -9   3   44.90    2.00
  -5  -9   3   45.10    2.60
   4   9  -3   62.09    3.00
   4   9  -3   68.39    3.20
  -4  -9   3   67.29    2.80
  -4  -9   3   67.79    3.20
   3   9  -3    1.90    0.90
   3   9  -3    2.40    1.00
  -3  -9   3    1.60    1.10
  -3  -9   3    1.60    0.70
   2   9  -3   12.50    1.10
   2   9  -3   11.50    1.20
  -2  -9   3   11.60    0.90
  -2  -9   3   12.00    1.40
   1   9  -3   99.89    4.20
   1   9  -3   97.79    4.00
  -1  -9   3   94.29    3.90
  -1  -9   3   95.09    4.30
   0   9  -3    4.80    1.00
   0  -9   3    5.20    1.20
   0  -9   3    5.40    0.80
  -1   9  -3    6.80    1.10
   1  -9   3    5.80    1.30
   1  -9   3    6.40    0.90
  -2   9  -3   13.10    1.20
  -2   9  -3   10.80    1.30
   2  -9   3   12.60    1.60
   2  -9   3   12.90    1.10
  -3   9  -3    5.40    1.30
  -3   9  -3    7.40    1.00
   3  -9   3    6.00    1.50
  -4   9  -3    9.10    1.00
  -4   9  -3    7.30    1.40
   4  -9   3    7.30    1.60
  -5   9  -3    1.10    1.00
  -5   9  -3    0.90    1.30
   5  -9   3    1.30    1.60
  -6   9  -3    9.00    1.70
  -6   9  -3    9.40    1.20
  -7   9  -3   14.40    2.10
  -7   9  -3   17.60    1.50
  -8   9  -3   22.00    2.60
  11   8  -3   10.70    2.10
  11   8  -3   10.00    1.50
  10   8  -3    2.40    1.10
  10   8  -3    2.90    1.60
   9   8  -3    1.40    1.30
   9   8  -3    1.60    1.00
   8   8  -3    0.80    0.90
   8   8  -3    0.00    1.10
  -8  -8   3    1.20    0.50
   7   8  -3    4.20    1.10
   7   8  -3    3.70    0.80
  -7  -8   3    3.30    0.60
   6   8  -3   20.10    1.50
   6   8  -3   20.60    1.70
  -6  -8   3   22.30    1.80
  -6  -8   3   19.70    1.20
   5   8  -3   71.99    3.10
   5   8  -3   78.79    3.30
  -5  -8   3   72.59    3.30
  -5  -8   3   70.49    2.90
   4   8  -3    1.80    0.80
   4   8  -3    2.10    0.70
  -4  -8   3    2.20    0.90
  -4  -8   3    1.50    0.50
   3   8  -3  167.28    6.60
   3   8  -3  169.18    6.40
  -3  -8   3  167.78    6.30
  -3  -8   3  166.08    6.60
   2   8  -3   10.90    1.00
   2   8  -3   14.10    1.30
  -2  -8   3   13.80    1.30
  -2  -8   3   13.40    1.00
   1   8  -3    1.40    0.70
   1   8  -3    1.40    0.80
  -1  -8   3    0.80    0.90
  -1  -8   3    3.10    0.60
   0   8  -3    1.90    0.80
   0   8  -3    0.60    0.70
   0  -8   3    1.10    0.90
   0  -8   3    1.60    0.60
  -1   8  -3   16.10    1.30
  -1   8  -3   17.40    1.50
   1  -8   3   20.00    1.30
   1  -8   3   20.50    1.70
  -2   8  -3   72.79    3.20
  -2   8  -3   63.39    2.90
   2  -8   3   67.29    3.30
   2  -8   3   71.49    2.90
  -3   8  -3   -0.10    0.90
  -3   8  -3   -0.40    0.70
   3  -8   3   -0.40    1.10
   3  -8   3   -0.40    1.00
  -4   8  -3   32.30    2.20
  -4   8  -3   31.90    1.80
   4  -8   3   32.30    2.40
  -5   8  -3    6.30    1.30
  -5   8  -3    5.60    0.90
   5  -8   3    5.50    1.40
  -6   8  -3   12.00    1.10
  -6   8  -3    9.70    1.50
   6  -8   3    8.90    1.60
  -7   8  -3   -0.30    1.00
  -7   8  -3   -0.40    1.40
   7  -8   3    0.90    1.60
  -8   8  -3    6.00    1.90
  -8   8  -3    7.30    1.20
   8  -8   3    7.50    2.10
  -9   8  -3   10.30    2.20
   9  -8   3    8.60    2.30
  12   7  -3    3.90    1.40
  12   7  -3    4.70    2.20
  11   7  -3    4.00    1.20
  11   7  -3    3.20    1.70
  10   7  -3   16.10    1.90
  10   7  -3   17.50    1.40
   9   7  -3   36.70    2.00
   9   7  -3   35.30    2.50
   8   7  -3   13.40    1.10
   8   7  -3   12.80    1.40
   7   7  -3   18.30    1.40
   7   7  -3   18.70    1.70
  -7  -7   3   18.10    1.00
   6   7  -3   69.29    3.10
   6   7  -3   65.59    2.90
  -6  -7   3   71.89    3.10
  -6  -7   3   67.99    2.70
   5   7  -3    4.40    0.80
   5   7  -3    4.10    0.60
  -5  -7   3    5.70    0.90
  -5  -7   3    4.70    0.50
   4   7  -3   29.40    1.50
   4   7  -3   30.70    1.70
  -4  -7   3   28.80    1.80
  -4  -7   3   30.90    1.40
   3   7  -3  239.08    9.00
   3   7  -3  249.58    9.20
  -3  -7   3  234.88    8.90
  -3  -7   3  235.38    9.10
   2   7  -3    0.90    0.50
   2   7  -3    0.20    0.60
  -2  -7   3    0.70    0.40
  -2  -7   3    0.50    0.70
   1   7  -3  252.97    9.40
   1   7  -3  249.38    9.50
  -1  -7   3  243.38    9.30
  -1  -7   3  253.87    9.50
   0   7  -3   15.30    1.10
   0   7  -3   15.20    1.20
   0   7  -3   14.40    1.10
   0  -7   3   13.00    1.00
   0  -7   3   14.60    1.40
  -1   7  -3    0.70    0.70
  -1   7  -3    0.30    0.60
  -1   7  -3   -0.10    0.60
   1  -7   3    1.00    0.80
   1  -7   3    0.00    0.50
  -2   7  -3   12.40    1.00
  -2   7  -3    8.90    0.80
   2  -7   3   12.70    1.20
   2  -7   3    9.30    0.80
  -3   7  -3    3.80    0.90
  -3   7  -3    4.20    0.70
   3  -7   3    4.40    0.80
   3  -7   3    3.20    0.70
   3  -7   3    3.30    1.00
  -4   7  -3    1.10    0.70
  -4   7  -3    1.90    0.90
   4  -7   3    1.20    1.00
   4  -7   3    1.30    0.90
  -5   7  -3   10.00    1.20
  -5   7  -3   12.30    1.00
   5  -7   3    8.30    1.30
   5  -7   3   10.80    1.20
  -6   7  -3    1.30    1.10
  -6   7  -3    0.50    0.80
   6  -7   3    2.30    1.70
   6  -7   3    1.40    1.20
  -7   7  -3    1.20    1.30
  -7   7  -3    1.00    0.90
   7  -7   3    1.10    1.40
  -8   7  -3   60.69    2.90
  -8   7  -3   63.19    3.60
   8  -7   3   68.09    3.70
  -9   7  -3    0.20    1.10
  -9   7  -3    0.30    1.80
   9  -7   3   -0.80    1.90
 -10   7  -3    1.10    2.10
  10  -7   3    1.60    2.60
  12   6  -3   26.20    2.30
  12   6  -3   26.10    2.60
  11   6  -3    2.00    1.70
  11   6  -3    2.70    1.10
  10   6  -3    0.00    0.90
  10   6  -3    0.20    1.30
   9   6  -3   14.40    1.50
   9   6  -3   14.60    1.10
   8   6  -3    0.60    0.70
   8   6  -3    0.30    1.00
   7   6  -3   54.19    2.30
   7   6  -3   52.99    2.60
   6   6  -3   61.89    2.60
   6   6  -3   61.49    2.80
  -6  -6   3   64.59    2.80
  -6  -6   3   60.89    2.40
   5   6  -3   23.00    1.50
   5   6  -3   22.50    1.20
  -5  -6   3   21.90    1.40
  -5  -6   3   23.50    1.10
   4   6  -3    0.10    0.60
   4   6  -3    0.40    0.40
  -4  -6   3    0.90    0.60
  -4  -6   3    0.70    0.30
   3   6  -3    1.70    0.60
   3   6  -3    1.80    0.50
  -3  -6   3    2.40    0.40
  -3  -6   3    3.00    0.70
   2   6  -3    0.20    0.40
   2   6  -3    0.00    0.50
  -2  -6   3    0.40    0.30
  -2  -6   3    0.20    0.60
   1   6  -3  579.44   21.30
   1   6  -3  575.84   21.40
   1   6  -3  596.64   21.30
  -1  -6   3  565.04   21.30
  -1  -6   3  574.24   21.50
   0   6  -3  154.78    5.60
   0   6  -3  143.09    5.60
   0   6  -3  145.49    5.50
   0  -6   3  144.69    5.70
   0  -6   3  141.59    5.50
  -1   6  -3   54.89    2.20
  -1   6  -3   54.59    2.30
  -1   6  -3   50.49    2.20
   1  -6   3   56.19    2.30
   1  -6   3   52.29    2.10
   1  -6   3   50.79    2.20
   1  -6   3   51.49    2.40
  -2   6  -3   31.80    1.50
  -2   6  -3   24.10    1.50
  -2   6  -3   29.90    1.40
   2  -6   3   29.50    1.40
   2  -6   3   29.20    1.40
   2  -6   3   26.00    1.70
   2  -6   3   25.40    1.40
  -3   6  -3   50.99    2.40
  -3   6  -3   51.99    2.30
   3  -6   3   56.89    2.30
   3  -6   3   56.59    2.30
   3  -6   3   52.39    2.50
   3  -6   3   52.79    2.30
  -4   6  -3  142.59    5.60
  -4   6  -3  150.98    5.80
   4  -6   3  146.49    5.60
   4  -6   3  140.49    5.70
   4  -6   3  148.29    5.80
   4  -6   3  147.29    5.60
  -5   6  -3    4.00    0.70
  -5   6  -3    4.20    0.90
   5  -6   3    3.90    0.90
   5  -6   3    3.10    0.90
   5  -6   3    3.90    1.00
  -6   6  -3   39.50    2.30
  -6   6  -3   39.10    1.90
   6  -6   3   37.60    2.20
   6  -6   3   41.70    2.30
  -7   6  -3   32.50    2.20
  -7   6  -3   30.60    1.80
   7  -6   3   33.70    2.40
  -8   6  -3    0.50    1.30
  -8   6  -3    0.00    0.80
   8  -6   3    0.80    1.40
  -9   6  -3   12.60    1.20
  -9   6  -3   14.40    1.80
   9  -6   3   10.90    1.90
 -10   6  -3    0.40    1.10
 -10   6  -3    2.10    1.80
  10  -6   3    0.20    2.10
  12   5  -3   33.10    2.40
  12   5  -3   33.90    3.20
  11   5  -3   50.49    2.60
  11   5  -3   52.09    3.30
  10   5  -3   -0.10    0.80
  10   5  -3   -0.40    1.20
   9   5  -3   31.60    1.70
   9   5  -3   35.00    2.20
   8   5  -3   98.49    4.00
   8   5  -3   88.19    3.70
   7   5  -3   -0.20    0.80
   7   5  -3    0.20    0.50
   6   5  -3    2.30    0.50
   6   5  -3    3.20    0.70
  -6  -5   3    2.80    0.70
   5   5  -3   -0.20    0.40
   5   5  -3    0.10    0.50
  -5  -5   3    0.20    0.60
  -5  -5   3    0.30    0.30
  -5  -5   3   -0.10    0.40
   4   5  -3    0.20    0.50
   4   5  -3    0.10    0.40
  -4  -5   3    0.20    0.30
  -4  -5   3    0.10    0.30
  -4  -5   3    0.20    0.50
   3   5  -3    0.70    0.40
   3   5  -3    0.70    0.30
  -3  -5   3    0.90    0.30
  -3  -5   3    1.00    0.30
  -3  -5   3    1.40    0.50
   2   5  -3    9.00    0.70
   2   5  -3   10.20    0.70
   2   5  -3    8.50    0.80
  -2  -5   3    8.40    0.60
  -2  -5   3   10.30    0.90
   1   5  -3    2.40    0.50
   1   5  -3    3.10    0.40
   1   5  -3    2.40    0.40
  -1  -5   3    3.00    0.60
  -1  -5   3    2.00    0.30
   0   5  -3  140.59    5.10
   0   5  -3  128.39    5.20
   0   5  -3  135.79    5.10
   0  -5   3  127.59    5.20
   0  -5   3  129.99    5.00
   0  -5   3  139.29    5.00
   0  -5   3  135.29    5.10
  -1   5  -3  137.79    5.20
  -1   5  -3  132.99    5.20
  -1   5  -3  134.49    5.10
   1  -5   3  140.99    5.10
   1  -5   3  133.69    5.30
   1  -5   3  137.19    5.10
   1  -5   3  131.99    5.10
  -2   5  -3  116.19    4.50
  -2   5  -3  118.29    4.60
  -2   5  -3  119.49    4.50
   2  -5   3  116.89    4.50
   2  -5   3  120.19    4.50
   2  -5   3  118.59    4.50
   2  -5   3  113.49    4.70
  -3   5  -3    5.60    0.70
  -3   5  -3    6.10    0.60
  -3   5  -3    6.50    0.60
   3  -5   3    7.20    0.70
   3  -5   3    4.80    0.60
   3  -5   3    5.90    0.60
   3  -5   3    5.20    0.80
  -4   5  -3    5.90    0.80
  -4   5  -3    7.20    0.70
   4  -5   3    6.60    0.80
   4  -5   3    7.30    0.70
   4  -5   3    7.70    0.70
   4  -5   3    7.70    0.90
  -5   5  -3   14.00    1.20
  -5   5  -3   12.00    0.80
   5  -5   3   10.20    1.00
   5  -5   3   10.10    1.00
   5  -5   3    9.70    0.90
  -6   5  -3   14.10    0.90
  -6   5  -3   16.00    1.30
   6  -5   3   11.40    1.20
   6  -5   3   12.60    1.20
   6  -5   3   12.60    1.00
  -7   5  -3    1.20    0.70
  -7   5  -3    1.30    1.00
   7  -5   3    0.70    1.10
   7  -5   3    0.10    0.80
  -8   5  -3  107.39    4.20
  -8   5  -3  106.49    4.50
   8  -5   3  103.09    4.40
   8  -5   3  102.89    4.60
  -9   5  -3   13.30    1.60
  -9   5  -3   17.10    1.20
   9  -5   3   12.60    1.70
 -10   5  -3    0.50    1.00
 -10   5  -3    1.00    1.60
  10  -5   3    1.60    1.80
 -11   5  -3    1.80    1.40
 -11   5  -3    1.00    2.00
  11  -5   3    0.60    2.10
  12   4  -3    6.70    2.00
  12   4  -3    8.90    1.30
 -12  -4   3    6.10    1.80
  11   4  -3    9.70    1.10
  11   4  -3    7.70    1.70
 -11  -4   3    7.00    1.50
  10   4  -3  128.99    5.20
  10   4  -3  135.59    5.70
 -10  -4   3  137.59    5.60
   9   4  -3   -0.80    1.00
   9   4  -3   -0.30    0.60
  -9  -4   3   -0.60    1.00
   8   4  -3  103.89    4.10
   8   4  -3  104.39    4.40
  -8  -4   3  105.19    4.40
   7   4  -3  136.79    5.10
   7   4  -3  129.59    5.00
   7   4  -3  130.79    5.30
   6   4  -3   22.80    1.10
   6   4  -3   20.60    1.10
   6   4  -3   20.30    1.30
  -6  -4   3   21.20    1.20
   5   4  -3  106.89    4.00
   5   4  -3   95.59    4.10
   5   4  -3  108.09    4.00
  -5  -4   3  106.29    4.10
   4   4  -3  143.49    5.30
   4   4  -3  149.49    5.50
   4   4  -3  141.59    5.30
   4   4  -3  130.59    5.50
  -4  -4   3  147.59    5.50
  -4  -4   3  142.59    5.30
   3   4  -3   15.90    1.00
   3   4  -3   17.80    0.90
  -3  -4   3   20.20    0.80
  -3  -4   3   19.10    0.80
  -3  -4   3   20.40    1.10
   2   4  -3  266.27    9.90
   2   4  -3  263.47   10.00
  -2  -4   3  276.17    9.90
  -2  -4   3  261.37    9.90
  -2  -4   3  272.57   10.00
   1   4  -3  236.38    9.30
   1   4  -3  246.68    9.20
   1   4  -3  259.87    9.20
  -1  -4   3  251.57    9.30
  -1  -4   3  249.48    9.20
   0   4  -3  111.79    4.40
   0   4  -3  115.09    4.30
   0   4  -3  118.49    4.30
   0  -4   3  118.69    4.40
   0  -4   3  108.99    4.30
   0  -4   3  113.59    4.30
  -1   4  -3  809.32   29.30
  -1   4  -3  783.32   29.40
  -1   4  -3  799.52   29.40
   1  -4   3  808.92   29.30
   1  -4   3  790.62   29.40
   1  -4   3  797.72   29.30
  -2   4  -3    0.90    0.40
  -2   4  -3    0.50    0.40
  -2   4  -3    1.00    0.40
   2  -4   3    0.70    0.50
   2  -4   3    1.20    0.40
   2  -4   3    1.40    0.30
   2  -4   3    0.90    0.40
  -3   4  -3   95.29    3.80
  -3   4  -3   99.79    3.80
  -3   4  -3   93.19    3.70
   3  -4   3   99.59    3.80
   3  -4   3   99.59    3.80
   3  -4   3   98.29    3.70
   3  -4   3   94.29    3.80
  -4   4  -3   31.80    1.50
  -4   4  -3   30.20    1.50
  -4   4  -3   31.00    1.40
   4  -4   3   31.00    1.50
   4  -4   3   29.40    1.60
   4  -4   3   31.20    1.60
   4  -4   3   33.20    1.50
  -5   4  -3    5.90    0.80
  -5   4  -3    4.70    0.60
   5  -4   3    6.40    0.70
   5  -4   3    6.60    0.80
   5  -4   3    6.10    0.70
   5  -4   3    6.20    0.80
  -6   4  -3   37.00    1.90
  -6   4  -3   36.30    1.70
   6  -4   3   36.30    1.80
   6  -4   3   39.60    2.00
   6  -4   3   32.70    1.90
  -7   4  -3    0.10    0.90
  -7   4  -3   -0.20    0.60
   7  -4   3    0.20    0.90
   7  -4   3   -0.10    0.70
  -8   4  -3   95.39    3.70
  -8   4  -3   92.39    4.10
   8  -4   3   88.09    4.10
   8  -4   3   99.19    4.00
  -9   4  -3    0.50    0.80
  -9   4  -3    1.40    1.20
   9  -4   3    1.20    1.30
   9  -4   3    0.90    1.10
 -10   4  -3    0.30    1.30
 -10   4  -3   -0.10    0.80
  10  -4   3    0.20    1.50
  10  -4   3    0.90    1.60
 -11   4  -3   37.70    2.10
 -11   4  -3   33.80    3.10
  11  -4   3   36.50    3.20
  12   3  -3    0.60    1.10
  12   3  -3   -0.70    1.90
 -12  -3   3    0.30    1.70
  11   3  -3   75.39    3.40
  11   3  -3   79.79    4.00
 -11  -3   3   77.09    3.80
  10   3  -3    7.60    1.40
  10   3  -3    6.40    1.20
  10   3  -3    5.60    0.90
 -10  -3   3    6.40    1.30
   9   3  -3    1.60    0.90
   9   3  -3    2.70    1.10
   9   3  -3    2.50    0.70
  -9  -3   3    2.10    1.00
   8   3  -3    1.10    0.70
   8   3  -3    1.20    0.80
   8   3  -3    0.90    0.50
  -8  -3   3    0.40    0.80
   7   3  -3   25.80    1.50
   7   3  -3   26.70    1.20
   7   3  -3   28.20    1.60
  -7  -3   3   26.40    1.60
   6   3  -3    9.20    0.80
   6   3  -3    8.50    0.80
   6   3  -3    8.80    0.70
  -6  -3   3   10.70    1.00
  -6  -3   3    9.60    0.80
   5   3  -3   93.49    3.80
   5   3  -3  101.49    3.80
   5   3  -3   97.29    3.80
   5   3  -3   98.69    4.00
  -5  -3   3  106.19    3.90
  -5  -3   3  103.09    4.00
   4   3  -3   44.80    1.80
   4   3  -3   46.70    1.80
   4   3  -3   44.50    2.00
   4   3  -3   48.90    1.90
  -4  -3   3   48.70    1.90
   3   3  -3   18.10    0.80
   3   3  -3   17.30    0.90
   3   3  -3   17.80    0.80
   3   3  -3   18.20    0.80
  -3  -3   3   19.30    1.00
   2   3  -3  183.18    6.90
   2   3  -3  181.78    7.00
  -2  -3   3  192.78    6.90
  -2  -3   3  189.08    6.90
  -2  -3   3  189.58    7.00
   1   3  -3   54.69    2.10
   1   3  -3   55.69    2.20
  -1  -3   3   55.49    2.10
  -1  -3   3   57.19    2.20
  -1  -3   3   52.69    2.10
   0   3  -3   70.69    2.70
   0   3  -3   69.69    2.70
   0   3  -3   70.59    2.70
   0  -3   3   67.39    2.60
   0  -3   3   71.49    2.80
  -1   3  -3   55.59    2.20
  -1   3  -3   52.39    2.20
  -1   3  -3   55.89    2.20
   1  -3   3   59.29    2.20
   1  -3   3   52.99    2.10
   1  -3   3   58.69    2.20
   1  -3   3   55.49    2.30
  -2   3  -3   10.70    0.70
  -2   3  -3   11.90    0.70
  -2   3  -3   12.10    0.70
   2  -3   3   13.10    0.70
   2  -3   3   11.40    0.80
   2  -3   3   11.40    0.70
   2  -3   3   12.60    0.70
  -3   3  -3  162.08    6.10
  -3   3  -3  159.48    6.20
  -3   3  -3  165.48    6.10
   3  -3   3  161.48    6.10
   3  -3   3  165.18    6.10
   3  -3   3  163.48    6.10
   3  -3   3  161.28    6.20
  -4   3  -3   64.89    2.80
  -4   3  -3   73.99    2.70
  -4   3  -3   64.89    2.70
   4  -3   3   66.19    2.80
   4  -3   3   69.79    2.80
   4  -3   3   69.59    2.70
   4  -3   3   66.39    2.70
  -5   3  -3   19.50    1.20
  -5   3  -3   18.80    1.10
   5  -3   3   22.40    1.20
   5  -3   3   19.40    1.20
   5  -3   3   21.40    1.20
   5  -3   3   20.80    1.10
  -6   3  -3   14.90    1.00
  -6   3  -3   15.50    1.20
   6  -3   3   16.50    1.30
   6  -3   3   15.70    1.20
   6  -3   3   17.30    1.20
  -7   3  -3    0.00    0.70
  -7   3  -3   -0.30    0.50
   7  -3   3    0.40    0.70
   7  -3   3   -0.70    0.80
  -8   3  -3   77.79    3.30
  -8   3  -3   72.59    3.00
   8  -3   3   72.59    3.40
   8  -3   3   74.49    3.20
  -9   3  -3    3.80    1.10
  -9   3  -3    3.70    0.70
   9  -3   3    3.30    1.00
   9  -3   3    4.60    1.30
 -10   3  -3    0.60    0.80
 -10   3  -3    0.90    1.30
  10  -3   3    0.00    1.40
  10  -3   3    0.20    1.10
 -11   3  -3    5.70    0.90
 -11   3  -3    4.10    1.60
  11  -3   3    3.20    1.70
  11  -3   3    6.80    1.50
 -12   3  -3    1.50    1.80
 -12   3  -3    1.30    1.00
  12  -3   3    2.40    2.10
  12   2  -3   -0.60    1.10
  12   2  -3   -0.10    1.60
  12   2  -3    0.60    1.80
 -12  -2   3   -0.30    1.60
  11   2  -3    0.30    0.90
  11   2  -3    1.50    1.50
  11   2  -3    0.40    1.30
 -11  -2   3    2.40    1.40
  10   2  -3   40.80    2.50
  10   2  -3   42.40    2.00
  10   2  -3   40.30    2.60
 -10  -2   3   36.70    2.50
   9   2  -3   14.60    1.10
   9   2  -3   13.90    1.40
   9   2  -3   14.50    1.30
  -9  -2   3   14.10    1.40
   8   2  -3   18.70    1.40
   8   2  -3   19.10    1.10
   8   2  -3   15.40    1.50
  -8  -2   3   18.40    1.50
   7   2  -3   18.60    0.90
   7   2  -3   13.30    1.10
   7   2  -3   15.80    1.30
  -7  -2   3   17.20    1.30
   6   2  -3    4.20    0.50
   6   2  -3    4.60    0.40
   6   2  -3    5.00    0.70
  -6  -2   3    4.60    0.60
  -6  -2   3    6.30    0.70
   5   2  -3   53.59    2.20
   5   2  -3   56.19    2.20
   5   2  -3   58.39    2.30
   5   2  -3   57.59    2.40
  -5  -2   3   61.69    2.40
  -5  -2   3   61.69    2.30
   4   2  -3  148.09    5.70
   4   2  -3  145.69    5.60
   4   2  -3  150.48    5.60
   4   2  -3  148.29    5.60
  -4  -2   3  154.38    5.70
  -4  -2   3  157.98    5.70
   3   2  -3    0.10    0.20
   3   2  -3    0.00    0.30
   3   2  -3    0.10    0.10
   3   2  -3    0.50    0.20
  -3  -2   3    0.20    0.30
  -3  -2   3    0.40    0.30
   2   2  -3  155.88    5.90
   2   2  -3  161.18    5.90
   2   2  -3  155.38    6.00
   2   2  -3  165.28    6.00
  -2  -2   3  168.08    6.00
  -2  -2   3  160.98    6.10
   1   2  -3  102.79    3.80
   1   2  -3   94.89    3.70
   1   2  -3   98.09    3.80
  -1  -2   3   98.59    3.70
  -1  -2   3  101.69    3.70
  -1  -2   3  103.89    3.70
  -1  -2   3  101.89    3.80
   0   2  -3    3.60    0.30
   0   2  -3    5.20    0.30
   0  -2   3    4.50    0.30
   0  -2   3    4.60    0.30
   0  -2   3    4.20    0.40
  -1   2  -3    1.70    0.20
  -1   2  -3    1.60    0.20
  -1   2  -3    1.70    0.20
   1  -2   3    1.50    0.20
   1  -2   3    2.00    0.30
   1  -2   3    2.30    0.30
  -2   2  -3   24.30    1.00
  -2   2  -3   24.60    1.10
  -2   2  -3   24.40    1.10
   2  -2   3   26.10    1.10
   2  -2   3   23.10    1.10
   2  -2   3   24.10    1.00
   2  -2   3   26.40    1.10
  -3   2  -3  930.61   34.40
  -3   2  -3  940.01   34.40
  -3   2  -3  933.51   34.30
   3  -2   3  940.71   34.30
   3  -2   3  940.21   34.40
   3  -2   3  940.61   34.40
   3  -2   3  921.31   34.30
  -4   2  -3  581.24   21.30
  -4   2  -3  579.74   21.30
  -4   2  -3  553.24   21.20
   4  -2   3  573.94   21.30
   4  -2   3  578.24   21.30
   4  -2   3  582.14   21.20
   4  -2   3  588.94   21.30
  -5   2  -3  101.09    3.90
  -5   2  -3  100.19    4.00
  -5   2  -3  103.09    4.00
   5  -2   3  101.69    4.00
   5  -2   3  106.89    4.00
   5  -2   3  103.59    4.00
   5  -2   3  104.19    4.00
  -6   2  -3   27.10    1.40
  -6   2  -3   30.10    1.60
   6  -2   3   32.90    1.60
   6  -2   3   29.10    1.50
   6  -2   3   31.60    1.50
   6  -2   3   31.40    1.50
  -7   2  -3   10.40    0.70
  -7   2  -3    6.90    0.90
   7  -2   3    7.70    0.80
   7  -2   3    8.80    1.00
  -8   2  -3   18.30    1.20
  -8   2  -3   16.70    1.50
   8  -2   3   16.00    1.60
   8  -2   3   16.70    1.40
  -9   2  -3    9.30    0.80
  -9   2  -3    9.10    1.20
   9  -2   3   13.20    1.10
   9  -2   3   11.90    1.30
 -10   2  -3   18.60    1.70
 -10   2  -3   18.00    1.40
  10  -2   3   17.70    1.70
  10  -2   3   21.60    1.50
 -11   2  -3   14.40    1.10
 -11   2  -3   11.50    1.70
  11  -2   3   14.60    1.90
  11  -2   3   11.90    1.50
 -12   2  -3    6.30    1.80
 -12   2  -3    9.10    1.10
  12  -2   3    6.70    2.10
  12  -2   3    6.70    1.70
  13   1  -3    5.10    2.20
  12   1  -3    6.10    1.30
  12   1  -3    5.30    1.70
  12   1  -3    8.20    1.90
 -12  -1   3    6.90    1.90
  11   1  -3   16.60    1.70
  11   1  -3   17.90    1.30
  11   1  -3   17.40    1.80
 -11  -1   3   17.00    1.80
  10   1  -3   14.60    1.50
  10   1  -3   12.90    1.00
 -10  -1   3   11.60    1.40
   9   1  -3  250.27    9.40
   9   1  -3  253.77    9.70
  -9  -1   3  251.47    9.70
   8   1  -3    2.60    0.50
   8   1  -3    2.60    0.70
  -8  -1   3    3.80    0.80
   7   1  -3   29.00    1.70
   7   1  -3   36.20    1.50
  -7  -1   3   34.30    1.80
   6   1  -3    9.00    0.80
   6   1  -3    7.70    0.60
  -6  -1   3    9.10    0.80
   5   1  -3  271.37   10.20
   5   1  -3  269.07   10.10
   5   1  -3  262.67   10.10
  -5  -1   3  281.47   10.20
  -5  -1   3  281.67   10.10
   4   1  -3   25.50    1.20
  -4  -1   3   27.80    1.30
  -4  -1   3   27.60    1.20
   3   1  -3   19.40    0.90
  -3  -1   3   19.80    0.90
  -3  -1   3   20.60    0.90
  -3  -1   3   19.80    0.90
   2   1  -3   87.89    3.40
  -2  -1   3   89.89    3.40
  -2  -1   3   89.29    3.40
  -2  -1   3   88.89    3.40
   1   1  -3   33.00    1.40
  -1  -1   3   33.60    1.40
  -1  -1   3   35.20    1.30
   0   1  -3 1433.76   52.59
   0   1  -3 1394.56   52.59
   0  -1   3 1480.35   52.59
   0  -1   3 1425.56   52.59
   0  -1   3 1443.66   52.49
   0  -1   3 1428.56   52.49
  -1   1  -3   14.30    0.60
  -1   1  -3   15.30    0.60
   1  -1   3   13.70    0.70
   1  -1   3   14.10    0.60
   1  -1   3   15.80    0.70
  -2   1  -3  261.77    9.50
  -2   1  -3  256.17    9.50
  -2   1  -3  261.07    9.50
   2  -1   3  258.17    9.50
   2  -1   3  258.97    9.50
   2  -1   3  248.88    9.60
  -3   1  -3   24.10    1.00
  -3   1  -3   22.30    1.00
  -3   1  -3   24.50    1.00
   3  -1   3   23.80    1.10
   3  -1   3   23.00    1.00
   3  -1   3   21.40    1.00
  -4   1  -3   94.79    3.60
  -4   1  -3   95.59    3.60
  -4   1  -3   92.19    3.60
   4  -1   3   95.09    3.60
   4  -1   3   96.29    3.70
   4  -1   3   94.29    3.60
  -5   1  -3    5.20    0.50
  -5   1  -3    5.20    0.50
  -5   1  -3    7.10    0.60
   5  -1   3    4.50    0.50
   5  -1   3    5.40    0.50
   5  -1   3    5.90    0.60
   5  -1   3    5.30    0.50
  -6   1  -3  116.59    4.50
  -6   1  -3  112.89    4.40
   6  -1   3  118.09    4.50
   6  -1   3  117.69    4.60
   6  -1   3  114.39    4.40
   6  -1   3  116.79    4.40
  -7   1  -3   23.60    1.20
  -7   1  -3   22.20    1.40
   7  -1   3   25.60    1.40
   7  -1   3   26.70    1.50
  -8   1  -3   22.10    1.50
  -8   1  -3   23.80    1.20
   8  -1   3   23.40    1.50
   8  -1   3   25.30    1.60
  -9   1  -3    2.80    0.90
  -9   1  -3    2.50    0.60
   9  -1   3    1.60    0.80
   9  -1   3    1.40    1.00
 -10   1  -3   53.39    2.80
 -10   1  -3   52.09    2.30
  10  -1   3   50.59    2.90
  10  -1   3   54.39    2.60
 -11   1  -3    6.90    1.40
 -11   1  -3    5.20    0.80
  11  -1   3    4.60    1.50
  11  -1   3    3.60    1.20
 -12   1  -3    0.70    0.90
 -12   1  -3   -0.40    1.60
  12  -1   3    0.00    1.40
  12  -1   3   -0.10    1.70
 -13   1  -3    1.20    2.10
  12   0  -3    0.70    1.70
  12   0  -3    0.80    1.20
 -12   0   3    1.70    1.70
  11   0  -3   38.10    2.70
  11   0  -3   34.10    2.10
 -11   0   3   34.60    2.60
  10   0  -3   60.69    2.70
  10   0  -3   59.69    3.20
 -10   0   3   61.09    3.10
   9   0  -3   12.90    1.30
   9   0  -3   13.00    1.20
  -9   0   3   16.00    1.40
   8   0  -3   35.40    1.60
   8   0  -3   34.00    1.90
  -8   0   3   31.90    1.90
   7   0  -3    8.10    0.60
   7   0  -3    9.20    0.90
  -7   0   3    8.80    0.90
   6   0  -3  102.59    3.90
   6   0  -3   99.29    4.10
  -6   0   3  107.19    4.10
   5   0  -3   76.59    3.00
   5   0  -3   75.29    3.00
   5   0  -3   78.59    3.10
   5   0  -3   76.29    3.00
  -5   0   3   81.59    3.20
  -5   0   3   84.69    3.00
   4   0  -3    0.70    0.30
   4   0  -3    0.50    0.30
  -4   0   3    0.50    0.30
  -4   0   3    1.10    0.40
  -4   0   3    0.90    0.30
   3   0  -3  470.45   17.30
  -3   0   3  468.55   17.30
  -3   0   3  469.45   17.30
  -3   0   3  466.75   17.30
  -2   0   3  730.53   27.10
  -2   0   3  737.73   27.10
  -2   0   3  745.53   27.10
  -1   0   3    0.10    0.10
  -1   0   3    0.30    0.20
  -1   0   3    0.50    0.20
   0   0  -3  301.77   11.30
   0   0  -3  301.87   11.30
   0   0  -3  307.17   11.30
   0   0   3  308.37   11.30
   0   0   3  311.87   11.30
   0   0   3  310.27   11.30
  -1   0  -3  513.15   19.30
   1   0   3  524.65   19.30
   1   0   3  524.55   19.30
   1   0   3  538.45   19.30
  -2   0  -3  534.95   19.20
  -2   0  -3  538.25   19.20
  -2   0  -3  514.25   19.20
   2   0   3  508.25   19.20
   2   0   3  520.55   19.20
   2   0   3  523.55   19.20
   2   0   3  519.55   19.20
  -3   0  -3  133.69    5.00
  -3   0  -3  133.99    5.00
  -3   0  -3  132.69    5.00
   3   0   3  134.89    5.00
   3   0   3  133.89    5.00
   3   0   3  134.79    5.00
   3   0   3  135.79    5.10
  -4   0  -3 3109.49  112.39
  -4   0  -3 3043.70  112.39
  -4   0  -3 3034.20  112.39
   4   0   3 3136.79  112.39
   4   0   3 3125.09  112.39
   4   0   3 3036.20  112.39
   4   0   3 2983.10  112.39
  -5   0  -3  181.38    6.60
  -5   0  -3  172.68    6.60
  -5   0  -3  174.08    6.60
   5   0   3  174.28    6.70
   5   0   3  177.28    6.60
   5   0   3  177.88    6.60
   5   0   3  176.08    6.60
  -6   0  -3  104.09    4.10
  -6   0  -3  108.89    4.10
  -6   0  -3   99.89    4.00
   6   0   3  108.69    4.10
   6   0   3  103.99    4.10
   6   0   3  109.79    4.00
   6   0   3  107.29    4.20
  -7   0  -3    5.00    0.70
  -7   0  -3    4.90    0.50
   7   0   3    4.40    0.70
   7   0   3    6.10    0.60
  -8   0  -3    2.10    0.50
  -8   0  -3    2.00    0.80
   8   0   3    2.10    0.80
   8   0   3    1.70    0.70
  -9   0  -3   29.70    1.60
  -9   0  -3   32.60    1.90
   9   0   3   32.60    2.00
   9   0   3   32.60    1.80
 -10   0  -3    2.50    0.70
 -10   0  -3    2.30    1.10
  10   0   3    2.50    1.00
  10   0   3    1.60    1.10
 -11   0  -3   16.80    1.30
 -11   0  -3   17.80    1.70
  11   0   3   18.50    1.50
  11   0   3   16.90    1.70
 -12   0  -3    0.20    0.80
 -12   0  -3    0.00    1.50
  12   0   3    0.90    1.40
  12   0   3    0.70    1.70
 -13   0  -3    1.80    1.80
 -13   0  -3    1.40    1.00
  13   0   3    1.20    2.10
  13   0   3    1.30    1.70
  12  -1  -3   12.20    2.10
  12  -1  -3   15.10    1.50
 -12   1   3   12.80    2.10
  11  -1  -3    4.90    1.60
  11  -1  -3    4.10    1.10
 -11   1   3    5.30    1.60
  10  -1  -3   99.69    4.20
  10  -1  -3  111.49    4.70
 -10   1   3  103.19    4.60
   9  -1  -3   22.40    1.40
   9  -1  -3   23.40    2.00
  -9   1   3   22.80    1.90
   8  -1  -3   73.79    3.00
   8  -1  -3   75.59    3.40
  -8   1   3   80.49    3.40
   7  -1  -3  212.78    8.00
   7  -1  -3  215.28    8.20
  -7   1   3  215.18    8.20
   6  -1  -3    0.10    0.50
   6  -1  -3    0.10    0.30
  -6   1   3    0.10    0.50
   5  -1  -3   52.29    2.10
   5  -1  -3   53.09    2.00
   5  -1  -3   50.39    2.00
   5  -1  -3   49.90    2.20
  -5   1   3   55.49    2.20
   4  -1  -3    0.30    0.30
   4  -1  -3    0.30    0.20
   4  -1  -3    0.20    0.30
   4  -1  -3    0.40    0.20
  -4   1   3    0.10    0.30
  -4   1   3    0.60    0.40
   3  -1  -3  169.38    6.30
   3  -1  -3  166.08    6.30
  -3   1   3  172.08    6.30
  -3   1   3  165.38    6.30
  -3   1   3  169.18    6.30
   2  -1  -3   32.90    1.40
  -2   1   3   35.60    1.40
  -2   1   3   32.20    1.40
  -2   1   3   35.10    1.40
   1  -1  -3   19.80    0.90
  -1   1   3   21.20    0.90
  -1   1   3   22.00    0.90
  -1   1   3   20.90    0.90
   0  -1  -3 1571.04   57.99
   0  -1  -3 1555.64   57.99
   0   1   3 1599.54   58.09
   0   1   3 1583.04   58.09
   0   1   3 1611.64   58.09
  -1  -1  -3  638.84   23.60
   1   1   3  644.34   23.70
   1   1   3  647.34   23.70
   1   1   3  645.84   23.60
  -2  -1  -3   70.29    2.70
  -2  -1  -3   74.09    2.70
   2   1   3   72.29    2.80
   2   1   3   73.59    2.70
   2   1   3   70.29    2.70
   2   1   3   73.39    2.70
   2   1   3   70.89    2.80
  -3  -1  -3  104.29    3.80
  -3  -1  -3  100.49    3.80
  -3  -1  -3   99.89    3.80
   3   1   3  100.19    3.90
   3   1   3  101.99    3.80
   3   1   3  101.79    3.80
   3   1   3  103.29    3.80
  -4  -1  -3  575.04   20.80
  -4  -1  -3  559.14   20.80
  -4  -1  -3  567.84   20.80
   4   1   3  568.04   20.80
   4   1   3  578.54   20.80
   4   1   3  555.44   20.80
   4   1   3  550.24   20.80
  -5  -1  -3   30.80    1.20
  -5  -1  -3   27.70    1.20
  -5  -1  -3   27.90    1.20
   5   1   3   28.00    1.30
   5   1   3   27.80    1.20
   5   1   3   26.50    1.20
   5   1   3   24.90    1.20
  -6  -1  -3   19.30    0.90
  -6  -1  -3   18.40    1.10
  -6  -1  -3   17.40    0.90
   6   1   3   18.80    1.00
   6   1   3   18.60    1.00
   6   1   3   18.80    1.10
   6   1   3   18.90    0.90
  -7  -1  -3    2.40    0.60
  -7  -1  -3    2.90    0.40
   7   1   3    2.80    0.60
   7   1   3    2.30    0.60
  -8  -1  -3   30.60    1.50
  -8  -1  -3   31.30    1.70
   8   1   3   30.50    1.60
   8   1   3   35.30    1.80
  -9  -1  -3  187.28    7.10
  -9  -1  -3  181.48    6.80
   9   1   3  176.88    7.10
   9   1   3  179.18    7.00
 -10  -1  -3   25.60    1.40
 -10  -1  -3   25.90    1.80
  10   1   3   24.70    1.80
  10   1   3   21.60    1.90
 -11  -1  -3   29.20    2.10
 -11  -1  -3   29.40    1.70
  11   1   3   29.50    2.40
  11   1   3   35.70    2.20
 -12  -1  -3   15.70    1.80
 -12  -1  -3   17.90    1.20
  12   1   3   17.80    1.60
  12   1   3   16.50    1.90
 -13  -1  -3    2.90    1.00
 -13  -1  -3    2.80    1.90
  13   1   3    2.50    2.00
  13   1   3    2.60    1.90
  13   1   3    1.30    1.60
  12  -2  -3    0.50    2.10
  11  -2  -3   40.00    3.10
  11  -2  -3   36.70    2.30
 -11   2   3   36.60    3.00
  10  -2  -3    0.60    0.90
  10  -2  -3    0.80    1.30
 -10   2   3    0.60    1.20
   9  -2  -3   11.30    1.00
   9  -2  -3    9.80    1.30
  -9   2   3   10.20    1.30
   8  -2  -3    1.60    0.90
   8  -2  -3    1.20    0.60
  -8   2   3    1.60    0.90
   7  -2  -3   33.30    1.90
   7  -2  -3   37.10    1.60
  -7   2   3   36.00    1.90
   6  -2  -3   27.10    1.50
   6  -2  -3   26.10    1.20
  -6   2   3   25.90    1.50
   5  -2  -3   69.39    3.00
   5  -2  -3   73.99    2.90
   5  -2  -3   68.49    2.80
  -5   2   3   73.89    3.00
  -5   2   3   75.99    3.00
   4  -2  -3    7.70    0.50
   4  -2  -3    8.40    0.60
   4  -2  -3    8.00    0.70
   4  -2  -3    8.30    0.80
  -4   2   3   10.10    0.80
  -4   2   3    8.60    0.80
   3  -2  -3    4.70    0.40
   3  -2  -3    3.90    0.50
   3  -2  -3    5.60    0.30
   3  -2  -3    5.20    0.40
  -3   2   3    5.70    0.50
  -3   2   3    4.70    0.50
   2  -2  -3 1285.77   46.70
   2  -2  -3 1240.08   46.60
   2  -2  -3 1282.37   46.60
  -2   2   3 1265.77   46.70
  -2   2   3 1289.67   46.80
   1  -2  -3   92.09    3.50
   1  -2  -3   88.79    3.40
   1  -2  -3   90.29    3.40
  -1   2   3   92.09    3.50
  -1   2   3   92.89    3.50
   0  -2  -3 1904.01   70.19
   0  -2  -3 1914.41   70.09
   0   2   3 1867.41   70.19
   0   2   3 1906.41   70.09
   0   2   3 1970.70   70.09
   0   2   3 1912.51   70.19
   0   2   3 1923.01   70.09
  -1  -2  -3  321.27   12.00
  -1  -2  -3  327.77   12.10
   1   2   3  334.97   12.00
   1   2   3  330.77   12.10
   1   2   3  327.37   12.00
   1   2   3  316.17   12.10
  -2  -2  -3   29.10    1.10
  -2  -2  -3   27.70    1.20
  -2  -2  -3   28.20    1.10
   2   2   3   27.20    1.20
   2   2   3   28.80    1.10
   2   2   3   29.20    1.20
   2   2   3   26.50    1.20
   2   2   3   30.10    1.10
  -3  -2  -3  205.48    7.80
  -3  -2  -3  210.78    7.80
  -3  -2  -3  210.08    7.80
   3   2   3  206.58    7.80
   3   2   3  215.58    7.80
   3   2   3  212.98    7.80
   3   2   3  205.18    7.80
   3   2   3  211.78    7.80
  -4  -2  -3    5.50    0.50
  -4  -2  -3    5.40    0.40
  -4  -2  -3    6.30    0.50
  -4  -2  -3    6.50    0.50
   4   2   3    7.10    0.50
   4   2   3    6.10    0.40
   4   2   3    6.00    0.60
   4   2   3    6.00    0.50
  -5  -2  -3  385.06   14.30
  -5  -2  -3  389.06   14.40
  -5  -2  -3  395.16   14.30
  -5  -2  -3  390.86   14.30
   5   2   3  388.56   14.30
   5   2   3  388.66   14.40
   5   2   3  385.46   14.40
   5   2   3  383.46   14.30
  -6  -2  -3  122.69    4.60
  -6  -2  -3  117.49    4.60
  -6  -2  -3  120.99    4.50
  -6  -2  -3  115.39    4.50
   6   2   3  123.89    4.60
   6   2   3  116.59    4.60
   6   2   3  120.79    4.60
   6   2   3  118.79    4.50
  -7  -2  -3   97.09    3.80
  -7  -2  -3   91.19    3.70
   7   2   3  101.79    3.80
   7   2   3  101.99    3.90
   7   2   3   91.19    3.90
  -8  -2  -3   83.89    3.50
  -8  -2  -3   87.39    3.40
   8   2   3   87.09    3.60
   8   2   3   91.19    3.60
   8   2   3   82.79    3.50
  -9  -2  -3    1.90    0.50
  -9  -2  -3    1.70    0.80
   9   2   3    1.20    0.80
   9   2   3    0.80    0.80
   9   2   3    2.00    0.80
 -10  -2  -3    9.20    0.80
 -10  -2  -3   11.60    1.30
  10   2   3    8.50    1.20
  10   2   3   11.00    1.10
  10   2   3   10.40    1.30
 -11  -2  -3    0.00    0.70
 -11  -2  -3    0.80    1.20
  11   2   3   -0.50    1.30
  11   2   3    0.50    1.20
  11   2   3   -0.20    1.10
 -12  -2  -3   12.30    1.70
 -12  -2  -3   13.20    1.10
  12   2   3   14.50    1.50
  12   2   3   15.00    1.80
  12   2   3   13.80    1.80
 -13  -2  -3   14.80    2.10
 -13  -2  -3   12.60    1.10
  13   2   3   13.90    2.20
  13   2   3    9.90    2.10
  13   2   3   11.50    1.70
  11  -3  -3    1.70    1.80
  11  -3  -3    1.80    1.20
 -11   3   3    0.50    1.60
  10  -3  -3   32.70    2.10
  10  -3  -3   32.50    2.70
 -10   3   3   28.30    2.50
   9  -3  -3    0.20    1.10
   9  -3  -3    0.40    0.80
  -9   3   3    1.80    1.20
   8  -3  -3   22.00    1.80
   8  -3  -3   20.30    1.30
  -8   3   3   17.00    1.60
   7  -3  -3   22.70    1.70
   7  -3  -3   22.10    1.30
  -7   3   3   22.80    1.60
   6  -3  -3   14.80    1.00
   6  -3  -3   18.60    1.40
  -6   3   3   17.20    1.30
   5  -3  -3   42.00    1.90
   5  -3  -3   46.60    2.10
   5  -3  -3   47.50    2.10
  -5   3   3   50.99    2.20
  -5   3   3   52.39    2.20
   4  -3  -3    2.50    0.50
   4  -3  -3    2.20    0.30
   4  -3  -3    2.40    0.50
  -4   3   3    3.00    0.60
  -4   3   3    2.40    0.50
   3  -3  -3  185.78    6.90
   3  -3  -3  178.28    6.70
   3  -3  -3  184.88    6.80
   3  -3  -3  174.78    6.70
  -3   3   3  178.58    6.80
  -3   3   3  182.38    6.80
   2  -3  -3   59.49    2.30
   2  -3  -3   57.59    2.20
   2  -3  -3   57.99    2.20
  -2   3   3   57.99    2.30
  -2   3   3   56.99    2.30
   1  -3  -3    7.10    0.40
   1  -3  -3    6.80    0.60
  -1   3   3    7.30    0.60
  -1   3   3    7.70    0.50
  -1   3   3    7.60    0.40
  -1   3   3    7.80    0.40
   0  -3  -3  202.98    7.40
   0  -3  -3  195.88    7.50
   0   3   3  203.18    7.50
   0   3   3  198.98    7.50
   0   3   3  198.68    7.40
   0   3   3  208.88    7.50
  -1  -3  -3  602.44   22.20
  -1  -3  -3  605.54   22.30
   1   3   3  605.14   22.20
   1   3   3  602.54   22.30
   1   3   3  606.64   22.20
  -2  -3  -3  442.86   16.40
  -2  -3  -3  441.26   16.40
  -2  -3  -3  459.05   16.30
   2   3   3  449.66   16.40
   2   3   3  435.06   16.40
   2   3   3  447.86   16.30
   2   3   3  435.46   16.40
  -3  -3  -3    0.50    0.30
  -3  -3  -3    0.40    0.20
  -3  -3  -3    0.30    0.30
   3   3   3    0.20    0.30
   3   3   3    0.30    0.20
   3   3   3    0.20    0.30
   3   3   3    0.10    0.20
  -4  -3  -3  817.32   30.60
  -4  -3  -3  831.22   30.60
  -4  -3  -3  847.62   30.60
   4   3   3  830.62   30.60
   4   3   3  823.32   30.60
   4   3   3  824.12   30.60
   4   3   3  851.11   30.60
  -5  -3  -3   15.30    0.90
  -5  -3  -3   16.20    0.80
  -5  -3  -3   13.20    0.80
   5   3   3   13.50    0.80
   5   3   3   16.50    0.90
   5   3   3   15.80    0.90
   5   3   3   14.90    0.90
  -6  -3  -3   52.89    2.20
  -6  -3  -3   51.69    2.30
  -6  -3  -3   57.89    2.20
  -6  -3  -3   57.39    2.30
   6   3   3   57.39    2.30
   6   3   3   60.49    2.30
   6   3   3   53.69    2.40
   6   3   3   60.19    2.40
  -7  -3  -3    0.80    0.40
  -7  -3  -3    1.40    0.60
   7   3   3    1.10    0.50
   7   3   3    0.50    0.60
   7   3   3    0.80    0.60
  -8  -3  -3   -0.20    0.70
  -8  -3  -3    0.50    0.50
   8   3   3    0.60    0.70
   8   3   3    0.60    0.70
   8   3   3    0.20    0.60
  -9  -3  -3    3.40    0.60
  -9  -3  -3    1.70    0.80
   9   3   3    3.10    0.90
   9   3   3    3.00    0.80
   9   3   3    1.70    0.80
 -10  -3  -3   53.39    2.70
 -10  -3  -3   55.79    2.40
  10   3   3   52.89    2.70
  10   3   3   58.79    2.80
  10   3   3   56.89    2.80
 -11  -3  -3   49.20    2.40
 -11  -3  -3   52.59    2.80
  11   3   3   54.29    2.80
  11   3   3   54.89    2.90
  11   3   3   58.79    3.00
 -12  -3  -3    1.10    0.80
 -12  -3  -3    0.50    1.30
  12   3   3   -0.30    1.40
  12   3   3    1.20    1.50
  12   3   3    0.60    1.20
 -13  -3  -3    2.20    1.80
 -13  -3  -3    5.20    1.00
  13   3   3    4.40    1.50
  13   3   3    4.40    1.90
  13   3   3    3.50    2.00
  11  -4  -3   15.80    1.60
  11  -4  -3   14.80    2.30
 -11   4   3   13.70    2.10
  10  -4  -3   -0.70    1.60
  10  -4  -3    0.20    1.10
 -10   4   3    0.80    1.50
   9  -4  -3    2.00    1.30
   9  -4  -3   -0.10    0.90
  -9   4   3    1.10    1.30
   8  -4  -3    0.50    0.80
   8  -4  -3    1.10    1.10
  -8   4   3    0.50    1.10
   7  -4  -3    5.70    1.00
   7  -4  -3    5.40    0.70
  -7   4   3    8.00    1.10
   6  -4  -3    6.70    1.00
   6  -4  -3    7.60    0.70
  -6   4   3    7.90    1.00
   5  -4  -3   21.30    1.40
   5  -4  -3   24.20    1.10
   5  -4  -3   21.60    1.50
  -5   4   3   21.00    1.40
  -5   4   3   22.20    1.40
   4  -4  -3   75.09    2.80
   4  -4  -3   71.19    3.00
   4  -4  -3   75.39    3.00
  -4   4   3   70.69    3.00
  -4   4   3   69.19    3.00
   3  -4  -3  266.77    9.90
   3  -4  -3  266.97   10.10
   3  -4  -3  266.07   10.10
  -3   4   3  266.67    9.90
  -3   4   3  269.97   10.10
  -3   4   3  263.37   10.10
  -3   4   3  276.77    9.90
   2  -4  -3  606.84   22.80
   2  -4  -3  600.24   22.70
  -2   4   3  622.04   22.60
  -2   4   3  602.94   22.80
  -2   4   3  637.74   22.60
  -2   4   3  627.44   22.80
   1  -4  -3  120.09    4.80
   1  -4  -3  124.69    4.70
  -1   4   3  120.49    4.80
  -1   4   3  129.89    4.60
  -1   4   3  124.49    4.70
  -1   4   3  124.99    4.60
   0  -4  -3  142.69    5.20
   0  -4  -3  138.29    5.30
   0   4   3  136.79    5.10
   0   4   3  137.89    5.30
   0   4   3  136.59    5.20
  -1  -4  -3  144.59    5.40
  -1  -4  -3  141.89    5.50
  -1  -4  -3  149.29    5.40
   1   4   3  144.89    5.40
   1   4   3  138.19    5.30
   1   4   3  144.19    5.40
  -2  -4  -3    1.50    0.30
  -2  -4  -3    1.70    0.40
  -2  -4  -3    1.40    0.30
   2   4   3    1.30    0.40
   2   4   3    1.30    0.30
   2   4   3    2.00    0.30
   2   4   3    1.10    0.30
  -3  -4  -3  230.98    8.70
  -3  -4  -3  230.68    8.80
  -3  -4  -3  237.38    8.70
   3   4   3  235.18    8.70
   3   4   3  237.88    8.70
   3   4   3  238.18    8.70
   3   4   3  233.98    8.80
  -4  -4  -3   31.80    1.40
  -4  -4  -3   30.30    1.30
  -4  -4  -3   34.30    1.40
   4   4   3   32.50    1.40
   4   4   3   31.90    1.30
   4   4   3   34.10    1.40
   4   4   3   29.70    1.40
  -5  -4  -3   13.30    0.80
  -5  -4  -3   17.60    0.90
  -5  -4  -3   15.70    0.90
   5   4   3   16.20    0.90
   5   4   3   14.30    0.80
   5   4   3   15.00    1.00
   5   4   3   14.90    0.90
  -6  -4  -3   38.70    1.70
  -6  -4  -3   43.60    1.80
  -6  -4  -3   43.20    1.70
   6   4   3   41.80    1.80
   6   4   3   38.70    1.80
   6   4   3   39.40    1.70
   6   4   3   40.30    1.80
  -7  -4  -3  159.08    6.20
   7   4   3  167.48    6.20
   7   4   3  162.28    6.30
   7   4   3  168.78    6.30
  -8  -4  -3  149.59    5.60
   8   4   3  141.69    5.80
   8   4   3  144.69    5.70
   8   4   3  155.68    5.80
  -9  -4  -3    3.10    0.90
  -9  -4  -3    2.80    0.60
   9   4   3    3.40    0.80
   9   4   3    2.00    0.90
   9   4   3    2.20    0.90
 -10  -4  -3   17.10    1.50
 -10  -4  -3   17.40    1.20
  10   4   3   16.20    1.30
  10   4   3   19.10    1.50
  10   4   3   20.00    1.90
 -11  -4  -3    3.60    1.30
 -11  -4  -3    5.50    0.80
  11   4   3    5.20    1.20
  11   4   3    4.20    1.30
  11   4   3    4.50    1.30
 -12  -4  -3    0.30    0.80
 -12  -4  -3    0.50    1.40
  12   4   3   -1.10    1.40
  12   4   3   -0.20    1.30
  12   4   3    0.00    1.50
 -13  -4  -3    1.10    1.80
 -13  -4  -3    1.30    0.90
  13   4   3    1.10    1.90
  13   4   3    1.00    1.80
  13   4   3    0.70    1.50
  10  -5  -3    1.40    1.90
  10  -5  -3    2.80    1.30
 -10   5   3    2.60    1.80
   9  -5  -3    8.20    1.70
   9  -5  -3    7.50    1.10
  -9   5   3    5.50    1.60
   8  -5  -3   49.90    2.40
   8  -5  -3   45.00    2.90
  -8   5   3   46.30    2.80
   7  -5  -3    0.70    1.10
   7  -5  -3   -0.30    0.70
  -7   5   3    0.80    1.00
   6  -5  -3    9.60    0.80
   6  -5  -3    8.60    1.10
  -6   5   3    9.10    1.10
   5  -5  -3    1.80    0.80
   5  -5  -3    3.00    0.80
   5  -5  -3    2.50    0.60
  -5   5   3    2.00    0.80
  -5   5   3    3.40    0.80
   4  -5  -3    6.40    0.80
   4  -5  -3    5.10    0.70
   4  -5  -3    4.70    0.60
  -4   5   3    4.80    0.80
  -4   5   3    6.60    0.40
  -4   5   3    8.10    0.80
   3  -5  -3   41.80    1.80
   3  -5  -3   42.90    2.00
   3  -5  -3   38.20    2.00
  -3   5   3   43.70    1.90
  -3   5   3   39.40    2.00
  -3   5   3   44.00    1.70
   2  -5  -3  202.48    7.50
   2  -5  -3  196.58    7.70
  -2   5   3  193.38    7.70
  -2   5   3  216.28    7.50
  -2   5   3  208.48    7.50
  -2   5   3  193.98    7.70
   1  -5  -3  378.86   13.90
   1  -5  -3  372.66   14.00
   1  -5  -3  378.66   13.90
  -1   5   3  375.26   13.90
  -1   5   3  366.46   13.90
  -1   5   3  375.06   14.00
  -1   5   3  377.56   13.80
   0  -5  -3  149.69    5.70
   0  -5  -3  148.49    5.50
   0  -5  -3  148.19    5.50
   0   5   3  142.89    5.60
   0   5   3  146.99    5.50
   0   5   3  146.89    5.60
  -1  -5  -3  112.29    4.40
  -1  -5  -3  115.39    4.30
  -1  -5  -3  116.39    4.30
   1   5   3  115.99    4.30
   1   5   3  109.09    4.40
   1   5   3  109.09    4.30
   1   5   3  116.79    4.40
  -2  -5  -3  196.68    7.50
  -2  -5  -3  196.38    7.40
  -2  -5  -3  199.18    7.30
   2   5   3  196.08    7.40
   2   5   3  191.38    7.40
   2   5   3  198.98    7.40
   2   5   3  200.18    7.30
  -3  -5  -3   79.59    3.10
  -3  -5  -3   78.89    3.20
  -3  -5  -3   79.99    3.10
   3   5   3   80.49    3.10
   3   5   3   81.09    3.10
   3   5   3   78.49    3.10
   3   5   3   76.49    3.00
  -4  -5  -3    0.10    0.40
  -4  -5  -3    0.10    0.40
  -4  -5  -3    0.10    0.30
   4   5   3   -0.20    0.40
   4   5   3    0.00    0.40
   4   5   3   -0.10    0.40
   4   5   3    0.10    0.40
  -5  -5  -3   17.10    1.10
  -5  -5  -3   20.10    1.10
  -5  -5  -3   16.90    1.00
   5   5   3   16.20    1.10
   5   5   3   19.80    1.00
   5   5   3   17.50    1.10
   5   5   3   17.50    1.00
  -6  -5  -3   26.00    1.30
  -6  -5  -3   22.40    1.20
   6   5   3   25.10    1.20
   6   5   3   23.60    1.30
   6   5   3   25.40    1.30
   6   5   3   23.70    1.30
  -7  -5  -3   18.40    1.10
   7   5   3   16.60    1.20
   7   5   3   16.50    1.30
   7   5   3   20.70    1.30
  -8  -5  -3  124.09    4.90
   8   5   3  135.19    5.20
   8   5   3  130.19    5.00
   8   5   3  126.39    5.10
  -9  -5  -3   11.00    0.80
   9   5   3    7.90    1.10
   9   5   3   10.90    1.00
   9   5   3   10.10    1.10
 -10  -5  -3    0.20    0.70
  10   5   3   -0.40    1.00
  10   5   3    0.30    0.90
  10   5   3   -0.20    1.00
 -11  -5  -3    5.90    0.80
  11   5   3    6.20    1.40
  11   5   3    4.70    1.30
  11   5   3    6.90    1.20
 -12  -5  -3   12.60    1.10
  12   5   3   14.30    1.80
  12   5   3   11.90    1.50
  12   5   3   14.60    1.80
 -13  -5  -3   69.39    3.40
  13   5   3   80.59    4.40
  13   5   3   91.19    4.50
  13   5   3   87.29    4.10
  10  -6  -3    1.70    1.40
   9  -6  -3    0.50    1.70
   9  -6  -3    2.90    1.20
  -9   6   3    1.70    1.70
   8  -6  -3    2.60    1.50
   8  -6  -3    0.60    1.00
  -8   6   3    0.30    1.40
   7  -6  -3   34.70    2.40
   7  -6  -3   31.60    1.90
  -7   6   3   31.50    2.20
   6  -6  -3    6.50    1.20
   6  -6  -3    6.00    0.80
  -6   6   3    6.80    1.10
   5  -6  -3   -0.10    0.90
   5  -6  -3    0.00    0.90
   5  -6  -3    0.60    0.60
  -5   6   3    0.90    0.40
  -5   6   3    0.40    0.80
  -5   6   3    0.20    0.90
   4  -6  -3    0.90    0.60
   4  -6  -3    0.20    0.80
   4  -6  -3    0.70    0.80
  -4   6   3    0.60    0.40
  -4   6   3    0.00    0.70
  -4   6   3    0.40    0.70
   3  -6  -3   40.20    2.20
   3  -6  -3   46.80    2.00
   3  -6  -3   45.90    2.20
  -3   6   3   47.40    2.20
  -3   6   3   42.60    2.10
  -3   6   3   45.70    1.80
   2  -6  -3  213.98    7.90
   2  -6  -3  210.78    8.10
  -2   6   3  206.28    7.80
  -2   6   3  212.68    8.00
  -2   6   3  205.78    8.00
   1  -6  -3   56.19    2.20
   1  -6  -3   51.69    2.40
  -1   6   3   52.49    2.10
  -1   6   3   51.29    2.30
  -1   6   3   54.09    2.30
   0  -6  -3    0.70    0.40
   0  -6  -3    0.20    0.40
   0  -6  -3    0.10    0.50
   0   6   3   -0.10    0.40
   0   6   3    0.50    0.30
   0   6   3   -0.10    0.50
  -1  -6  -3   14.60    0.90
  -1  -6  -3   16.40    1.20
  -1  -6  -3   17.40    1.00
   1   6   3   14.80    0.90
   1   6   3   17.30    1.00
   1   6   3   16.60    1.00
   1   6   3   18.70    1.10
  -2  -6  -3  147.99    5.70
  -2  -6  -3  143.99    5.60
  -2  -6  -3  149.88    5.60
   2   6   3  147.49    5.60
   2   6   3  148.29    5.60
   2   6   3  151.18    5.60
   2   6   3  144.89    5.50
  -3  -6  -3  145.99    5.50
  -3  -6  -3  146.39    5.60
  -3  -6  -3  146.59    5.50
   3   6   3  145.69    5.50
   3   6   3  140.09    5.50
   3   6   3  143.09    5.40
   3   6   3  144.09    5.50
  -4  -6  -3    5.50    0.50
  -4  -6  -3    6.50    0.70
  -4  -6  -3    7.70    0.60
   4   6   3    6.10    0.70
   4   6   3    6.70    0.60
   4   6   3    5.70    0.60
   4   6   3    6.50    0.70
  -5  -6  -3    2.00    0.50
  -5  -6  -3    1.30    0.40
  -5  -6  -3    1.70    0.60
   5   6   3    1.40    0.50
   5   6   3    1.80    0.60
   5   6   3    1.40    0.60
   5   6   3    1.40    0.60
  -6  -6  -3  100.29    4.00
  -6  -6  -3  106.39    4.10
   6   6   3  107.99    4.10
   6   6   3   99.39    4.10
   6   6   3  109.19    4.10
   6   6   3  102.59    4.10
  -7  -6  -3  320.67   11.80
   7   6   3  313.47   11.90
   7   6   3  310.27   11.80
   7   6   3  320.77   11.90
  -8  -6  -3    0.00    0.60
   8   6   3   -0.10    0.80
   8   6   3    0.30    0.80
   8   6   3    0.10    0.70
  -9  -6  -3    3.00    0.70
   9   6   3    3.20    1.00
   9   6   3    3.30    1.00
   9   6   3    3.60    0.90
 -10  -6  -3    3.50    0.70
  10   6   3    1.20    1.10
  10   6   3    2.30    1.10
  10   6   3    3.00    1.20
 -11  -6  -3    8.50    0.90
  11   6   3    9.50    1.50
  11   6   3   10.90    1.30
  11   6   3    9.40    1.50
 -12  -6  -3   25.30    1.70
  12   6   3   22.30    1.90
  12   6   3   24.90    2.20
  12   6   3   26.30    2.10
 -13  -6  -3    2.00    1.00
  13   6   3    0.50    1.90
   9  -7  -3   14.00    2.30
   9  -7  -3   13.80    1.60
  -9   7   3   15.00    2.20
   8  -7  -3   20.00    2.20
   8  -7  -3   23.70    1.70
  -8   7   3   21.20    2.10
   7  -7  -3   30.70    2.10
   7  -7  -3   34.40    2.70
  -7   7   3   35.00    2.60
   6  -7  -3    1.00    0.90
   6  -7  -3   -0.60    1.20
  -6   7   3    0.90    0.50
  -6   7   3    0.30    1.10
   5  -7  -3   18.50    1.80
   5  -7  -3   16.70    1.50
   5  -7  -3   19.50    1.90
  -5   7   3   17.10    1.70
  -5   7   3   18.70    1.80
  -5   7   3   18.70    1.10
   4  -7  -3   14.60    1.30
   4  -7  -3   15.40    1.30
   4  -7  -3   16.60    1.70
  -4   7   3   13.20    1.20
  -4   7   3   16.90    1.00
  -4   7   3   15.40    1.30
   3  -7  -3   40.70    2.20
   3  -7  -3   42.80    2.00
   3  -7  -3   40.30    2.30
  -3   7   3   42.40    2.20
  -3   7   3   42.30    2.10
  -3   7   3   39.40    1.70
   2  -7  -3   35.20    2.00
   2  -7  -3   35.10    1.70
  -2   7   3   38.20    1.90
  -2   7   3   33.20    1.90
  -2   7   3   37.80    1.60
   1  -7  -3   79.79    3.40
   1  -7  -3   81.29    3.20
  -1   7   3   80.09    3.30
  -1   7   3   83.59    3.10
  -1   7   3   74.89    3.30
   0  -7  -3  161.58    5.70
   0  -7  -3  139.69    5.80
   0   7   3  140.59    5.60
   0   7   3  144.39    5.70
   0   7   3  155.08    5.80
  -1  -7  -3   81.09    3.20
  -1  -7  -3   78.79    3.10
  -1  -7  -3   80.19    3.30
   1   7   3   76.19    3.20
   1   7   3   75.99    3.10
   1   7   3   82.09    3.20
  -2  -7  -3   25.20    1.50
  -2  -7  -3   23.20    1.20
  -2  -7  -3   24.30    1.30
   2   7   3   22.50    1.30
   2   7   3   22.60    1.30
   2   7   3   22.40    1.20
  -3  -7  -3  150.88    5.70
  -3  -7  -3  146.69    5.50
  -3  -7  -3  143.69    5.60
   3   7   3  148.19    5.60
   3   7   3  142.69    5.50
   3   7   3  147.89    5.60
   3   7   3  139.89    5.60
  -4  -7  -3   19.20    1.30
  -4  -7  -3   18.60    1.10
  -4  -7  -3   21.90    1.20
   4   7   3   16.30    1.10
   4   7   3   19.30    1.20
   4   7   3   18.00    1.20
   4   7   3   18.40    1.20
  -5  -7  -3   30.60    1.60
  -5  -7  -3   23.70    1.40
   5   7   3   27.90    1.50
   5   7   3   29.40    1.50
   5   7   3   26.90    1.50
   5   7   3   28.40    1.50
  -6  -7  -3    5.50    0.80
  -6  -7  -3    4.20    0.60
   6   7   3    5.10    0.80
   6   7   3    5.80    0.80
   6   7   3    5.20    0.70
   6   7   3    5.90    0.80
  -7  -7  -3    0.10    0.60
   7   7   3    0.20    0.80
   7   7   3   -0.50    0.70
   7   7   3    0.00    0.70
  -8  -7  -3   18.70    1.30
   8   7   3   16.10    1.20
   8   7   3   17.20    1.60
   8   7   3   15.20    1.30
  -9  -7  -3   52.59    2.40
   9   7   3   51.89    2.80
   9   7   3   54.79    2.70
   9   7   3   60.29    2.80
 -10  -7  -3   52.39    2.40
  10   7   3   48.20    2.70
  10   7   3   55.49    2.90
  10   7   3   52.39    2.80
 -11  -7  -3   -0.50    0.80
  11   7   3   -0.40    1.40
  11   7   3    0.50    1.20
 -12  -7  -3    3.60    1.00
  12   7   3    2.80    1.70
 -13  -7  -3   30.40    2.10
  13   7   3   35.50    3.40
   8  -8  -3    0.60    2.00
   8  -8  -3    1.30    1.40
  -8   8   3    2.10    1.80
   7  -8  -3   13.80    1.40
   7  -8  -3   12.20    1.90
  -7   8   3   11.20    1.80
   6  -8  -3    0.80    1.40
   6  -8  -3    0.60    1.00
  -6   8   3    0.60    0.60
  -6   8   3    0.90    1.30
   5  -8  -3    8.00    1.40
   5  -8  -3   10.70    1.10
   5  -8  -3    7.90    1.50
  -5   8   3    9.20    1.40
  -5   8   3   10.20    0.80
   4  -8  -3    7.60    1.40
   4  -8  -3    7.30    1.00
   4  -8  -3    7.30    1.20
  -4   8   3    6.70    1.20
  -4   8   3    9.40    0.70
  -4   8   3    7.40    1.20
   3  -8  -3    3.90    0.80
   3  -8  -3    3.90    1.10
   3  -8  -3    3.80    1.00
  -3   8   3    2.40    0.90
  -3   8   3    3.00    1.00
  -3   8   3    2.80    0.60
   2  -8  -3    7.50    1.20
   2  -8  -3    6.00    0.80
   2  -8  -3    7.50    1.00
  -2   8   3    7.80    0.70
  -2   8   3    7.50    1.00
  -2   8   3    5.30    0.90
   1  -8  -3   43.10    2.10
   1  -8  -3   47.90    2.40
  -1   8   3   42.50    2.20
  -1   8   3   43.70    2.20
  -1   8   3   43.00    1.90
   0  -8  -3    0.60    0.60
   0  -8  -3    1.20    0.80
   0   8   3    0.50    0.50
   0   8   3   -0.10    0.70
   0   8   3    0.40    0.70
  -1  -8  -3    9.70    0.80
  -1  -8  -3    8.20    1.00
   1   8   3    8.20    0.70
   1   8   3    7.70    0.90
   1   8   3    7.20    0.90
  -2  -8  -3   19.70    1.40
  -2  -8  -3   21.50    1.50
  -2  -8  -3   21.20    1.30
   2   8   3   15.80    1.20
   2   8   3   21.80    1.40
   2   8   3   16.50    1.30
  -3  -8  -3   -0.30    0.60
  -3  -8  -3   -0.30    0.70
  -3  -8  -3   -0.40    0.70
   3   8   3    0.20    0.60
   3   8   3   -0.50    0.60
   3   8   3    0.10    0.70
  -4  -8  -3  114.29    4.40
  -4  -8  -3  115.89    4.60
   4   8   3  107.59    4.50
   4   8   3  115.79    4.50
   4   8   3  110.09    4.40
  -5  -8  -3   77.69    3.20
  -5  -8  -3   75.79    3.40
   5   8   3   83.29    3.40
   5   8   3   74.29    3.20
   5   8   3   79.49    3.30
  -6  -8  -3  249.38    9.20
  -6  -8  -3  239.08    9.30
   6   8   3  246.58    9.20
   6   8   3  238.98    9.30
  -7  -8  -3  156.98    5.70
  -7  -8  -3  147.69    6.10
   7   8   3  143.59    5.80
   7   8   3  138.89    6.10
   7   8   3  142.09    5.80
  -8  -8  -3   15.50    1.10
   8   8   3   16.10    1.60
   8   8   3   13.70    1.60
  -9  -8  -3    0.50    0.80
   9   8   3    0.10    1.10
 -10  -8  -3    0.70    0.80
  10   8   3    0.20    1.20
 -11  -8  -3   -0.80    0.90
  11   8   3   -0.40    1.40
 -12  -8  -3    3.00    1.10
  12   8   3    3.90    1.90
  13   8   3   19.30    3.10
   8  -9  -3   -0.10    2.20
   7  -9  -3    1.70    1.40
   7  -9  -3    2.80    2.00
  -7   9   3    1.10    1.80
   6  -9  -3    0.20    1.60
   6  -9  -3    0.30    1.30
  -6   9   3   -0.10    0.70
  -6   9   3    0.10    1.60
   5  -9  -3   11.80    1.70
   5  -9  -3    9.70    1.80
   5  -9  -3   12.70    1.30
  -5   9   3   11.30    0.90
  -5   9   3    6.40    1.50
   4  -9  -3   31.70    2.10
   4  -9  -3   27.80    2.50
   4  -9  -3   29.00    2.30
  -4   9   3   30.50    2.20
  -4   9   3   29.00    1.60
  -4   9   3   28.30    2.30
   3  -9  -3   13.90    1.40
   3  -9  -3   13.10    1.20
   3  -9  -3   11.80    1.60
  -3   9   3   12.90    1.40
  -3   9   3   13.90    0.90
  -3   9   3   13.30    1.40
   2  -9  -3    4.40    1.10
   2  -9  -3    3.50    0.90
   2  -9  -3    4.80    1.20
  -2   9   3    4.50    1.10
  -2   9   3    4.30    0.70
  -2   9   3    4.60    1.10
   1  -9  -3    2.30    0.80
   1  -9  -3    0.70    1.10
  -1   9   3    0.60    0.60
  -1   9   3    1.70    0.90
  -1   9   3    1.70    0.90
   0  -9  -3    4.40    1.10
   0  -9  -3    2.90    0.80
   0   9   3    4.90    0.70
   0   9   3    3.60    0.90
   0   9   3    4.60    0.90
  -1  -9  -3  212.28    8.50
  -1  -9  -3  222.88    8.30
   1   9   3  226.38    8.20
   1   9   3  213.48    8.40
   1   9   3  210.98    8.30
  -2  -9  -3  130.79    5.30
  -2  -9  -3  133.49    5.10
   2   9   3  124.59    5.10
   2   9   3  131.99    5.00
   2   9   3  126.79    5.20
  -3  -9  -3    4.90    1.10
   3   9   3    4.00    0.90
   3   9   3    4.30    0.70
   3   9   3    3.40    0.80
  -4  -9  -3   42.50    2.30
  -4  -9  -3   41.20    2.10
   4   9   3   43.70    2.20
   4   9   3   41.30    2.10
   4   9   3   40.80    2.10
  -5  -9  -3   32.00    2.10
  -5  -9  -3   31.70    1.70
   5   9   3   30.10    1.90
   5   9   3   28.00    1.80
  -6  -9  -3   42.60    2.40
  -6  -9  -3   43.50    2.10
   6   9   3   38.70    2.30
  -7  -9  -3   11.30    1.40
  -7  -9  -3   13.50    1.10
   7   9   3   12.50    1.30
  -8  -9  -3    2.90    0.80
   8   9   3    3.30    1.20
  -9  -9  -3    0.50    0.80
   9   9   3    0.50    1.20
 -10  -9  -3   -0.20    0.90
  10   9   3    0.00    1.40
 -11  -9  -3    0.40    1.00
  11   9   3   -0.10    1.60
 -12  -9  -3   14.60    1.40
  12   9   3   13.20    2.10
   6 -10  -3   -0.40    2.00
   6 -10  -3    0.70    1.50
  -6  10   3    0.30    1.80
  -6  10   3    0.10    0.90
   5 -10  -3   32.20    2.60
   5 -10  -3   33.50    3.30
   5 -10  -3   34.00    3.10
  -5  10   3   34.00    2.80
  -5  10   3   34.30    1.90
   4 -10  -3    2.00    1.20
   4 -10  -3    1.50    1.50
   4 -10  -3    1.90    1.70
  -4  10   3    2.50    0.80
  -4  10   3    3.30    1.40
   3 -10  -3   31.20    2.20
   3 -10  -3   27.70    2.70
   3 -10  -3   30.90    2.50
  -3  10   3   32.20    1.80
  -3  10   3   35.10    2.60
  -3  10   3   29.00    2.30
   2 -10  -3   36.90    2.40
   2 -10  -3   35.30    2.20
   2 -10  -3   33.40    2.70
  -2  10   3   36.10    2.40
  -2  10   3   32.70    2.30
  -2  10   3   36.40    1.90
   1 -10  -3    0.40    1.30
   1 -10  -3    0.40    1.00
   1 -10  -3    0.60    1.10
  -1  10   3    0.80    1.10
  -1  10   3    0.70    1.10
  -1  10   3    0.60    0.70
   0 -10  -3    5.10    1.30
   0 -10  -3    5.60    1.00
   0  10   3    5.00    1.10
   0  10   3    4.10    0.80
   0  10   3    6.00    1.10
  -1 -10  -3   61.89    3.20
   1  10   3   55.69    3.00
   1  10   3   66.49    3.30
   1  10   3   62.69    2.70
  -2 -10  -3    3.40    1.30
   2  10   3    3.00    1.00
   2  10   3    4.00    0.80
  -3 -10  -3    5.70    1.30
   3  10   3    5.00    1.00
   3  10   3    5.40    0.90
  -4 -10  -3    1.40    1.20
   4  10   3    0.80    0.80
   4  10   3    1.60    1.00
  -5 -10  -3    7.40    1.30
  -5 -10  -3    8.30    1.00
   5  10   3    4.60    1.10
  -6 -10  -3   84.79    4.10
  -6 -10  -3   98.19    3.80
   6  10   3   90.89    4.10
  -7 -10  -3    0.90    0.90
  -7 -10  -3    0.20    1.30
   7  10   3    1.00    1.20
  -8 -10  -3   33.80    2.00
   8  10   3   35.60    2.50
  -9 -10  -3    0.10    0.90
   9  10   3   -0.20    1.40
 -10 -10  -3    2.60    1.00
  10  10   3    2.00    1.60
 -11 -10  -3    6.70    1.30
  11  10   3    7.50    1.90
  12  10   3   -0.30    2.00
   5 -11  -3   -0.90    2.00
   5 -11  -3    0.80    1.70
  -5  11   3    0.40    1.00
  -5  11   3   -0.50    1.80
   4 -11  -3    1.30    1.50
   4 -11  -3    1.40    2.00
   4 -11  -3    1.30    1.80
  -4  11   3    1.40    1.70
  -4  11   3    1.20    1.00
   3 -11  -3    4.50    1.90
   3 -11  -3    4.60    1.50
   3 -11  -3    3.50    1.70
  -3  11   3    2.30    1.50
  -3  11   3    3.80    1.00
   2 -11  -3   11.50    1.90
  -2  11   3   14.70    1.70
  -2  11   3   14.30    1.20
   1 -11  -3   25.80    2.60
  -1  11   3   21.70    2.20
  -1  11   3   22.10    1.70
   0 -11  -3   13.90    1.80
   0  11   3   15.70    1.60
   0  11   3   18.20    1.20
  -1 -11  -3   75.29    3.90
   1  11   3   79.69    3.70
   1  11   3   80.89    3.40
  -2 -11  -3   24.70    2.30
   2  11   3   20.70    2.10
   2  11   3   27.80    1.80
  -3 -11  -3    6.10    1.50
   3  11   3    4.90    1.20
   3  11   3    6.80    1.10
  -4 -11  -3    2.10    1.40
   4  11   3    2.90    1.00
   4  11   3    1.70    1.10
  -5 -11  -3    5.30    1.50
  -5 -11  -3    7.40    1.50
   5  11   3    6.30    1.30
  -6 -11  -3    6.80    1.60
  -6 -11  -3    8.10    1.10
   6  11   3    7.10    1.40
  -7 -11  -3   -0.50    1.00
  -7 -11  -3    2.40    1.60
   7  11   3    0.30    1.30
  -8 -11  -3    5.40    1.10
   8  11   3    5.80    1.50
  -9 -11  -3   14.70    1.40
   9  11   3   13.20    1.90
 -10 -11  -3    2.20    1.30
  10  11   3    1.50    1.80
  11  11   3    1.00    2.10
   4 -12  -3    7.10    2.70
   3 -12  -3   12.90    2.50
  -3  12   3   12.80    2.10
  -3  12   3   16.30    1.40
   2 -12  -3    0.20    2.10
  -2  12   3    0.80    1.10
  -2  12   3   -1.30    1.60
   1 -12  -3    3.10    1.90
  -1  12   3    4.40    1.60
  -1  12   3    2.30    1.10
   0 -12  -3   -0.80    1.80
   0  12   3    0.70    1.00
   0  12   3   -0.80    1.40
  -1 -12  -3   27.10    2.50
   1  12   3   31.20    2.50
   1  12   3   29.80    2.10
  -2 -12  -3   -1.50    1.70
   2  12   3    0.80    1.40
   2  12   3    1.00    1.00
  -3 -12  -3   32.50    3.00
   3  12   3   37.10    2.30
   3  12   3   29.90    2.60
  -4 -12  -3    1.10    1.60
   4  12   3   -0.40    1.70
   4  12   3    0.50    1.40
  -5 -12  -3   -0.70    1.60
   5  12   3   -0.10    1.40
  -6 -12  -3    4.60    1.20
  -6 -12  -3    4.60    1.80
   6  12   3    4.60    1.60
  -7 -12  -3    2.70    2.10
  -7 -12  -3    2.30    1.20
   7  12   3    3.30    1.70
  -8 -12  -3   22.80    1.70
   8  12   3   21.70    2.20
  -9 -12  -3   10.70    1.50
   9  12   3   12.40    2.00
 -10 -12  -3   17.30    1.80
  10  12   3   15.80    2.50
   1 -13  -3    2.00    2.40
  -1  13   3    2.10    1.80
  -1  13   3    0.50    1.40
   0 -13  -3    8.20    2.40
   0  13   3    9.40    1.40
   0  13   3    8.20    1.90
  -1 -13  -3    0.20    2.10
   1  13   3    1.70    1.30
   1  13   3   -0.20    1.70
  -2 -13  -3    2.40    2.10
   2  13   3    0.20    1.20
   2  13   3   -0.60    1.70
  -3 -13  -3    3.60    2.00
   3  13   3    4.80    1.70
   3  13   3    3.40    1.30
  -4 -13  -3    0.20    1.90
   4  13   3    1.80    1.60
  -5 -13  -3   11.10    2.20
   5  13   3   10.80    1.90
  -6 -13  -3   -0.60    2.10
   6  13   3    0.50    1.80
  -7 -13  -3    1.80    1.50
   7  13   3    0.10    1.80
  -8 -13  -3   -0.70    1.50
   8  13   3   -0.80    1.90
   1  14   3    0.20    1.50
   2  14   3    4.10    1.60
   2  14   3    4.50    2.10
  -3 -14  -3    1.60    3.40
   3  14   3    2.30    1.70
   3  14   3    1.90    2.00
  -4 -14  -3    0.40    2.40
   4  14   3    1.40    2.10
  -5 -14  -3   -0.30    2.50
   5  14   3   -0.80    2.00
  -6 -14  -3    0.20    2.50
   6  14   3    1.80    2.30
  -5 -13   4    6.30    2.50
   4  13  -4    1.00    2.60
  -4 -13   4    0.90    2.40
  -4 -13   4    1.70    1.40
   3  13  -4    2.60    2.10
  -3 -13   4    2.10    2.30
  -3 -13   4    0.80    1.40
   2  13  -4   13.60    2.30
  -2 -13   4   17.10    2.70
  -2 -13   4   16.10    1.70
   1  13  -4    1.00    2.10
  -1 -13   4   -0.20    3.60
  -1 -13   4    1.60    1.50
   0 -13   4    2.20    1.70
   8  12  -4    4.40    1.70
   7  12  -4    5.80    2.10
   7  12  -4    2.20    1.60
  -7 -12   4    2.80    1.00
   6  12  -4    7.10    2.00
  -6 -12   4    7.70    2.30
  -6 -12   4    8.80    1.20
   5  12  -4   -0.40    1.70
  -5 -12   4   -0.10    1.10
  -5 -12   4   -0.40    2.00
   4  12  -4   -0.30    1.60
  -4 -12   4    0.30    2.00
  -4 -12   4   -0.70    1.10
   3  12  -4   -0.90    1.60
  -3 -12   4    0.30    1.10
  -3 -12   4    0.30    2.00
   2  12  -4   13.60    2.00
  -2 -12   4   13.20    2.20
  -2 -12   4   11.40    1.30
   1  12  -4   17.10    2.00
  -1 -12   4   16.10    2.30
  -1 -12   4   12.60    1.40
   0  12  -4    3.10    1.80
   0 -12   4    2.70    2.00
   0 -12   4    3.00    1.30
  -1  12  -4   24.70    2.40
   1 -12   4   25.30    2.60
   1 -12   4   23.60    1.90
  -2  12  -4   41.70    3.40
   2 -12   4   40.60    3.90
  -3  12  -4   19.90    2.50
   3 -12   4   20.30    2.90
   9  11  -4    4.40    1.60
   8  11  -4    2.80    1.50
   8  11  -4    3.00    1.90
  -8 -11   4    4.10    0.80
   7  11  -4    4.10    1.40
   7  11  -4    3.80    1.80
  -7 -11   4    5.90    0.90
   6  11  -4    0.30    1.20
   6  11  -4    0.00    1.50
  -6 -11   4    0.90    1.80
  -6 -11   4    0.80    0.90
   5  11  -4    1.50    1.40
   5  11  -4   -0.30    1.20
  -5 -11   4    1.60    1.70
  -5 -11   4    1.20    0.90
   4  11  -4   -0.10    1.40
   4  11  -4   -0.80    1.20
  -4 -11   4    0.90    0.90
  -4 -11   4    1.20    1.60
   3  11  -4   17.60    1.80
  -3 -11   4   15.60    2.00
  -3 -11   4   15.30    1.20
   2  11  -4    1.90    1.40
  -2 -11   4    1.80    0.90
  -2 -11   4    1.50    1.60
   1  11  -4    2.70    1.40
  -1 -11   4    1.30    1.70
  -1 -11   4    1.80    1.00
   0  11  -4   37.20    2.70
   0 -11   4   34.80    2.20
   0 -11   4   35.20    2.90
  -1  11  -4   -0.10    1.40
   1 -11   4    0.40    1.10
   1 -11   4    1.20    1.70
  -2  11  -4    0.20    1.60
   2 -11   4   -0.20    1.80
  -3  11  -4    8.90    1.90
   3 -11   4    5.90    2.00
  -4  11  -4   15.80    2.20
   4 -11   4   15.20    2.50
  -5  11  -4    4.40    2.00
  -5  11  -4    8.00    2.30
   5 -11   4    8.50    2.60
  10  10  -4    5.70    1.50
   9  10  -4   32.70    2.50
   9  10  -4   30.80    2.60
   8  10  -4    0.00    1.50
   8  10  -4    0.10    1.20
   7  10  -4   14.20    1.40
   7  10  -4   12.90    1.70
  -7 -10   4    9.60    0.90
   6  10  -4    1.50    1.00
   6  10  -4    1.00    1.30
  -6 -10   4    2.00    0.70
  -6 -10   4    2.10    1.50
   5  10  -4    4.80    1.10
   5  10  -4    4.70    1.30
  -5 -10   4    3.50    1.50
  -5 -10   4    3.90    0.80
   4  10  -4   23.20    2.10
   4  10  -4   19.20    1.50
  -4 -10   4   23.90    1.50
  -4 -10   4   22.70    2.30
   3  10  -4    8.30    1.20
   3  10  -4    9.30    1.30
  -3 -10   4    9.70    1.50
  -3 -10   4    8.20    0.90
   2  10  -4    0.70    1.10
   2  10  -4    0.10    1.00
  -2 -10   4    0.10    0.80
  -2 -10   4    1.00    1.30
   1  10  -4    3.80    1.20
  -1 -10   4    4.10    0.90
  -1 -10   4    4.50    1.40
   0  10  -4   53.09    3.00
   0 -10   4   53.39    3.10
   0 -10   4   55.19    2.60
  -1  10  -4   -0.30    1.20
   1 -10   4   -0.40    0.90
   1 -10   4    0.50    1.40
  -2  10  -4    6.30    1.40
   2 -10   4    5.00    1.10
   2 -10   4    4.20    1.60
  -3  10  -4   42.30    3.00
   3 -10   4   44.40    3.10
  -4  10  -4    8.90    1.70
   4 -10   4    8.80    1.90
  -5  10  -4   -0.20    1.30
  -5  10  -4   -0.10    1.70
   5 -10   4    0.80    2.00
  -6  10  -4    0.40    1.90
  -6  10  -4    1.70    1.40
  10   9  -4    1.00    1.80
  10   9  -4    0.30    1.30
   9   9  -4   -0.30    1.60
   9   9  -4    0.90    1.10
   8   9  -4    0.70    1.40
   8   9  -4    0.10    1.00
   7   9  -4   -0.80    0.90
   7   9  -4    1.00    1.20
  -7  -9   4    0.10    0.50
   6   9  -4    0.30    0.90
   6   9  -4   -1.30    1.10
  -6  -9   4    0.60    1.30
  -6  -9   4    0.10    0.60
   5   9  -4   41.40    2.50
   5   9  -4   45.00    2.20
  -5  -9   4   40.70    1.90
  -5  -9   4   39.70    2.60
   4   9  -4    0.50    0.90
   4   9  -4    0.70    1.00
  -4  -9   4   -0.20    1.20
  -4  -9   4    0.90    0.60
   3   9  -4    0.50    0.90
   3   9  -4    2.40    0.90
  -3  -9   4    1.50    0.60
  -3  -9   4    1.50    1.20
   2   9  -4   26.70    1.70
   2   9  -4   22.80    1.80
  -2  -9   4   23.40    1.50
  -2  -9   4   25.90    2.10
   1   9  -4  245.18    9.30
   1   9  -4  252.47    9.50
  -1  -9   4  236.18    9.20
  -1  -9   4  247.28    9.60
   0   9  -4   51.39    2.70
   0  -9   4   55.09    2.90
   0  -9   4   51.49    2.40
  -1   9  -4    0.10    1.00
   1  -9   4    0.00    1.20
   1  -9   4    0.00    0.80
  -2   9  -4    3.60    1.20
   2  -9   4    4.90    0.90
   2  -9   4    4.00    1.30
  -3   9  -4   13.80    1.50
   3  -9   4   12.30    1.50
   3  -9   4   12.70    1.70
  -4   9  -4    4.20    1.40
  -4   9  -4    2.20    1.00
   4  -9   4    2.20    1.50
  -5   9  -4   31.50    2.60
  -5   9  -4   33.90    2.30
   5  -9   4   43.50    2.90
  -6   9  -4   31.70    2.30
  -6   9  -4   33.90    2.90
  -7   9  -4   27.30    2.60
  -7   9  -4   30.80    2.40
  11   8  -4    0.70    2.10
  11   8  -4    0.00    1.30
  10   8  -4    5.90    1.20
  10   8  -4    8.50    1.80
   9   8  -4    0.60    1.40
   9   8  -4    0.20    1.00
   8   8  -4   16.00    1.60
   8   8  -4   18.80    1.60
   7   8  -4   31.70    1.90
   7   8  -4   32.70    2.20
   6   8  -4   53.49    2.70
   6   8  -4   47.20    2.30
  -6  -8   4   46.10    2.00
  -6  -8   4   48.00    2.60
   5   8  -4   11.80    1.20
   5   8  -4   11.50    1.00
  -5  -8   4   10.00    0.70
  -5  -8   4   11.50    1.30
   4   8  -4    2.90    0.70
   4   8  -4    3.70    0.90
  -4  -8   4    2.30    0.50
  -4  -8   4    1.80    1.00
   3   8  -4   37.60    2.10
   3   8  -4   37.30    1.90
  -3  -8   4   37.80    1.70
  -3  -8   4   33.40    2.20
   2   8  -4   11.60    1.10
   2   8  -4   11.60    0.90
  -2  -8   4   10.10    1.20
  -2  -8   4   11.10    0.80
   1   8  -4    2.40    0.70
   1   8  -4    2.80    0.80
  -1  -8   4    2.20    1.00
  -1  -8   4    2.80    0.60
   0   8  -4  137.39    5.50
   0   8  -4  141.59    5.40
   0  -8   4  137.29    5.30
   0  -8   4  129.89    5.60
  -1   8  -4    0.30    0.80
  -1   8  -4    0.80    1.10
   1  -8   4    0.80    0.70
   1  -8   4    0.40    1.00
  -2   8  -4    0.10    0.90
   2  -8   4   -0.50    1.00
   2  -8   4    0.10    0.70
  -3   8  -4    3.20    1.00
  -3   8  -4    4.30    0.90
   3  -8   4    3.80    1.20
   3  -8   4    3.80    0.90
  -4   8  -4   -0.10    1.10
  -4   8  -4    0.20    0.90
   4  -8   4   -0.40    1.20
  -5   8  -4    0.00    1.20
  -5   8  -4    0.90    0.90
   5  -8   4    0.30    1.40
  -6   8  -4   29.90    2.00
  -6   8  -4   27.80    2.40
  -7   8  -4    0.60    1.60
  -7   8  -4    2.20    1.10
  -8   8  -4    1.50    1.20
  -8   8  -4   -0.10    1.80
  11   7  -4    1.50    1.20
  11   7  -4    1.70    1.80
  10   7  -4   42.60    3.10
  10   7  -4   39.80    2.40
   9   7  -4    7.90    1.00
   9   7  -4    9.80    1.50
   8   7  -4    3.10    0.80
   8   7  -4    3.40    1.20
   7   7  -4   -0.50    1.00
   7   7  -4    0.00    0.70
   6   7  -4    0.40    0.90
   6   7  -4   -0.10    0.60
  -6  -7   4    0.20    0.90
   5   7  -4   14.80    1.40
   5   7  -4   12.90    1.10
  -5  -7   4   12.30    0.80
  -5  -7   4   13.90    1.20
   4   7  -4  132.59    5.00
   4   7  -4  127.29    5.10
  -4  -7   4  125.89    4.80
  -4  -7   4  126.99    5.20
   3   7  -4   30.80    1.70
   3   7  -4   29.90    1.50
  -3  -7   4   29.30    1.90
  -3  -7   4   29.80    1.40
   2   7  -4   26.80    1.60
   2   7  -4   27.90    1.50
  -2  -7   4   29.50    1.70
  -2  -7   4   24.00    1.30
   1   7  -4  100.19    4.10
   1   7  -4  111.49    4.30
  -1  -7   4  101.59    4.00
  -1  -7   4  108.49    4.30
   0   7  -4   23.80    1.50
   0   7  -4   27.00    1.60
   0  -7   4   25.90    1.60
   0  -7   4   25.30    1.30
  -1   7  -4    3.50    0.80
  -1   7  -4    4.10    0.70
   1  -7   4    3.00    0.60
   1  -7   4    4.60    0.90
  -2   7  -4   28.20    1.70
  -2   7  -4   30.20    1.80
  -2   7  -4   25.50    1.60
   2  -7   4   27.60    1.50
   2  -7   4   28.90    1.90
  -3   7  -4    7.80    0.90
  -3   7  -4    7.10    1.00
   3  -7   4    8.70    0.80
   3  -7   4    9.20    1.20
  -4   7  -4    3.30    1.00
  -4   7  -4    4.00    0.80
   4  -7   4    4.20    0.80
   4  -7   4    4.20    1.10
  -5   7  -4    0.10    1.00
  -5   7  -4    0.80    0.80
   5  -7   4    0.20    1.00
   5  -7   4   -0.60    1.10
  -6   7  -4    1.70    1.20
  -6   7  -4    1.20    0.90
   6  -7   4    2.20    1.40
   6  -7   4    2.00    1.20
  -7   7  -4   44.10    2.90
  -7   7  -4   47.80    2.40
   7  -7   4   45.10    2.90
  -8   7  -4    2.40    1.60
  -8   7  -4    4.80    1.10
   8  -7   4    1.60    1.70
  -9   7  -4   82.39    3.80
  -9   7  -4   86.49    4.50
   9  -7   4   90.09    4.70
  12   6  -4   -0.30    2.60
  12   6  -4   -0.50    1.40
  11   6  -4    1.10    1.10
  11   6  -4    2.50    1.70
  10   6  -4    0.10    0.90
  10   6  -4   -1.00    1.40
   9   6  -4   31.10    2.30
   9   6  -4   27.50    1.70
   8   6  -4    1.40    1.00
   8   6  -4    1.30    0.70
   7   6  -4    3.70    0.90
   7   6  -4    3.00    0.70
   6   6  -4    2.80    0.60
   6   6  -4    1.90    0.80
  -6  -6   4    2.90    0.80
   5   6  -4  144.59    5.60
   5   6  -4  146.89    5.40
  -5  -6   4  136.79    5.60
  -5  -6   4  139.79    5.30
   4   6  -4    6.50    0.60
   4   6  -4    7.70    0.90
  -4  -6   4    6.60    0.90
  -4  -6   4    7.90    0.50
   3   6  -4   60.49    2.40
   3   6  -4   53.79    2.60
  -3  -6   4   61.49    2.30
  -3  -6   4   63.99    2.70
   2   6  -4   10.60    1.00
   2   6  -4   13.80    0.90
  -2  -6   4   11.10    0.70
  -2  -6   4   12.20    1.20
   1   6  -4   24.60    1.40
   1   6  -4   30.00    1.40
  -1  -6   4   25.80    1.20
  -1  -6   4   27.00    1.60
   0   6  -4   32.70    1.50
   0   6  -4   28.10    1.50
   0  -6   4   28.30    1.30
   0  -6   4   27.30    1.60
  -1   6  -4   12.60    1.00
  -1   6  -4   11.00    1.00
  -1   6  -4   11.30    1.00
   1  -6   4   10.50    1.00
   1  -6   4   10.50    0.70
  -2   6  -4   66.79    2.90
  -2   6  -4   67.89    2.80
  -2   6  -4   70.39    2.80
   2  -6   4   68.99    3.00
   2  -6   4   69.09    2.80
   2  -6   4   65.69    2.80
  -3   6  -4   22.40    1.40
  -3   6  -4   26.70    1.70
  -3   6  -4   24.70    1.60
   3  -6   4   25.60    1.70
   3  -6   4   22.00    1.40
   3  -6   4   26.30    1.50
  -4   6  -4    7.70    0.80
  -4   6  -4   10.40    1.00
   4  -6   4    8.20    1.10
   4  -6   4    8.10    0.90
   4  -6   4    7.30    0.80
  -5   6  -4    4.30    0.80
  -5   6  -4    4.70    1.00
   5  -6   4    4.90    1.00
   5  -6   4    5.40    1.10
  -6   6  -4   14.00    1.40
  -6   6  -4   13.10    1.00
   6  -6   4   11.80    1.30
   6  -6   4   12.20    1.30
  -7   6  -4    7.80    1.00
  -7   6  -4    8.60    1.40
   7  -6   4    9.60    1.40
  -8   6  -4    0.90    0.90
  -8   6  -4    0.80    1.30
   8  -6   4    0.50    1.50
  -9   6  -4   45.80    2.40
  -9   6  -4   46.30    3.10
   9  -6   4   44.70    3.30
 -10   6  -4    5.50    1.30
 -10   6  -4    3.30    2.00
  10  -6   4    5.90    2.00
  12   5  -4    7.40    1.30
  12   5  -4    7.60    2.10
  11   5  -4    1.30    1.00
  11   5  -4    1.60    1.60
  10   5  -4   20.10    1.60
  10   5  -4   23.50    2.30
   9   5  -4   85.49    3.90
   9   5  -4   85.59    3.50
   8   5  -4    6.00    1.10
   8   5  -4    6.40    0.70
   7   5  -4    0.30    0.50
   7   5  -4   -0.60    0.80
   6   5  -4   39.90    2.00
   6   5  -4   37.20    1.70
  -6  -5   4   39.60    2.00
   5   5  -4   32.30    1.40
   5   5  -4   30.00    1.70
  -5  -5   4   30.80    1.70
   4   5  -4   84.29    3.30
   4   5  -4   83.99    3.50
  -4  -5   4   88.99    3.20
  -4  -5   4   90.39    3.50
  -4  -5   4   85.59    3.30
   3   5  -4   82.59    3.30
   3   5  -4   77.89    3.40
  -3  -5   4   89.99    3.50
  -3  -5   4   82.79    3.20
  -3  -5   4   89.89    3.20
   2   5  -4    8.60    0.80
   2   5  -4    9.30    0.70
  -2  -5   4    8.40    0.60
  -2  -5   4   10.00    0.80
   1   5  -4   13.30    0.80
   1   5  -4   11.50    0.90
  -1  -5   4   11.40    1.00
  -1  -5   4   12.90    0.70
   0   5  -4    4.70    0.50
   0   5  -4    3.60    0.50
   0   5  -4    3.70    0.50
   0  -5   4    3.60    0.60
   0  -5   4    3.90    0.40
  -1   5  -4   29.40    1.30
  -1   5  -4   23.60    1.30
  -1   5  -4   25.70    1.30
   1  -5   4   27.50    1.20
   1  -5   4   25.50    1.50
   1  -5   4   25.10    1.20
  -2   5  -4    0.90    0.50
  -2   5  -4    1.40    0.50
  -2   5  -4    0.90    0.50
   2  -5   4    1.00    0.50
   2  -5   4    1.80    0.50
   2  -5   4    0.80    0.60
   2  -5   4    0.90    0.40
  -3   5  -4    1.20    0.60
  -3   5  -4    0.80    0.50
  -3   5  -4    1.10    0.60
   3  -5   4    0.50    0.50
   3  -5   4    0.80    0.50
   3  -5   4    0.10    0.70
   3  -5   4    0.10    0.50
  -4   5  -4   43.80    2.00
  -4   5  -4   45.50    2.20
   4  -5   4   47.10    2.10
   4  -5   4   48.80    2.10
   4  -5   4   44.90    2.30
   4  -5   4   48.20    2.00
  -5   5  -4    0.50    0.60
  -5   5  -4    0.10    0.80
   5  -5   4    0.40    0.60
   5  -5   4    0.50    0.80
   5  -5   4    0.60    0.80
  -6   5  -4   10.50    0.90
  -6   5  -4   13.00    1.20
   6  -5   4   10.80    1.20
   6  -5   4   13.10    1.20
  -7   5  -4    1.30    1.00
  -7   5  -4    0.10    0.70
   7  -5   4    1.00    1.10
  -8   5  -4   19.10    1.90
  -8   5  -4   16.70    1.20
   8  -5   4   21.80    1.80
  -9   5  -4   35.00    2.60
  -9   5  -4   35.20    2.00
   9  -5   4   32.80    2.70
 -10   5  -4    5.90    1.70
 -10   5  -4    7.30    1.20
  10  -5   4    7.60    1.90
 -11   5  -4   49.30    3.60
  11  -5   4   40.70    3.70
  12   4  -4    0.30    1.90
  12   4  -4    1.60    1.20
 -12  -4   4    1.10    1.80
  11   4  -4    1.50    1.60
  11   4  -4    3.20    1.00
 -11  -4   4    3.40    1.50
  10   4  -4    0.00    0.80
  10   4  -4   -0.20    1.30
 -10  -4   4   -0.90    1.30
   9   4  -4    7.90    0.80
   9   4  -4    5.70    1.20
  -9  -4   4    8.10    1.20
   8   4  -4   11.60    1.30
   8   4  -4   12.70    1.00
  -8  -4   4   11.70    1.20
   7   4  -4    5.00    0.90
   7   4  -4    4.80    0.60
   6   4  -4   11.10    0.80
   6   4  -4   10.70    1.00
  -6  -4   4   11.10    1.00
   5   4  -4   21.30    1.10
   5   4  -4   23.20    1.30
  -5  -4   4   24.40    1.30
   4   4  -4    5.80    0.60
   4   4  -4    6.40    0.50
  -4  -4   4    8.50    0.70
   3   4  -4   10.10    0.80
   3   4  -4   11.10    0.60
   3   4  -4   10.00    0.60
  -3  -4   4   10.60    0.90
   2   4  -4   69.79    3.00
   2   4  -4   74.99    2.90
  -2  -4   4   74.79    3.00
  -2  -4   4   75.29    2.80
  -2  -4   4   75.39    2.80
   1   4  -4   -0.10    0.30
   1   4  -4    0.30    0.30
  -1  -4   4   -0.10    0.20
  -1  -4   4   -0.30    0.40
  -1  -4   4    0.20    0.20
   0   4  -4   11.70    0.80
   0   4  -4   12.00    0.80
   0   4  -4   12.80    0.70
   0  -4   4   12.60    0.90
   0  -4   4   10.20    0.70
  -1   4  -4    0.80    0.40
  -1   4  -4    0.10    0.40
  -1   4  -4    0.10    0.40
   1  -4   4   -0.10    0.40
   1  -4   4    0.50    0.50
   1  -4   4    0.30    0.30
   1  -4   4    0.60    0.30
  -2   4  -4  309.07   11.20
  -2   4  -4  301.67   11.20
  -2   4  -4  296.07   11.30
   2  -4   4  306.87   11.20
   2  -4   4  301.97   11.20
   2  -4   4  298.57   11.30
   2  -4   4  295.67   11.20
  -3   4  -4    0.00    0.40
  -3   4  -4   -0.20    0.50
  -3   4  -4    0.10    0.40
   3  -4   4   -0.20    0.40
   3  -4   4   -0.20    0.50
   3  -4   4   -0.30    0.40
   3  -4   4   -0.10    0.40
  -4   4  -4  128.89    5.10
  -4   4  -4  128.89    5.20
  -4   4  -4  133.69    5.10
   4  -4   4  132.19    5.20
   4  -4   4  131.79    5.10
   4  -4   4  141.29    5.20
   4  -4   4  133.19    5.10
  -5   4  -4   50.19    2.30
  -5   4  -4   52.99    2.40
   5  -4   4   55.19    2.30
   5  -4   4   55.99    2.40
   5  -4   4   56.99    2.40
   5  -4   4   53.89    2.50
  -6   4  -4  230.78    8.60
  -6   4  -4  245.78    8.80
   6  -4   4  229.78    8.70
   6  -4   4  225.18    8.80
   6  -4   4  216.58    8.80
  -7   4  -4    0.90    0.60
  -7   4  -4    0.50    0.80
   7  -4   4    2.00    0.90
   7  -4   4    0.70    0.90
  -8   4  -4   29.40    1.60
  -8   4  -4   29.70    1.90
   8  -4   4   24.80    2.10
  -9   4  -4    5.20    0.90
  -9   4  -4    3.50    1.20
   9  -4   4    2.60    1.30
 -10   4  -4   10.40    1.10
 -10   4  -4   10.20    1.60
  10  -4   4   12.40    1.80
 -11   4  -4   26.00    2.00
 -11   4  -4   22.30    2.20
  11  -4   4   26.40    2.50
  12   3  -4   33.20    2.30
  12   3  -4   29.40    2.60
 -12  -3   4   29.50    2.50
  11   3  -4   39.40    2.20
  11   3  -4   42.70    3.00
 -11  -3   4   46.60    3.00
  10   3  -4    1.20    1.30
  10   3  -4    0.60    0.70
 -10  -3   4    1.90    1.20
   9   3  -4   28.20    1.50
   9   3  -4   30.00    2.10
  -9  -3   4   26.80    2.00
   8   3  -4   50.99    2.10
   8   3  -4   49.60    2.50
   8   3  -4   43.90    2.30
  -8  -3   4   49.60    2.50
   7   3  -4    0.20    0.40
   7   3  -4    0.10    0.70
   7   3  -4    0.00    0.60
  -7  -3   4    0.20    0.70
   6   3  -4   37.70    1.60
   6   3  -4   39.50    1.90
   6   3  -4   36.30    1.70
  -6  -3   4   38.00    1.70
  -6  -3   4   40.30    1.90
   5   3  -4   31.00    1.60
   5   3  -4   30.30    1.30
   5   3  -4   31.40    1.40
  -5  -3   4   33.30    1.60
  -5  -3   4   34.60    1.50
   4   3  -4   79.89    3.00
   4   3  -4   75.99    3.00
   4   3  -4   77.09    3.10
   4   3  -4   76.29    2.90
  -4  -3   4   81.49    3.10
   3   3  -4    3.10    0.40
   3   3  -4    3.70    0.30
   3   3  -4    4.30    0.30
   3   3  -4    2.70    0.30
  -3  -3   4    3.90    0.50
   2   3  -4   80.29    3.00
   2   3  -4   79.99    3.10
   2   3  -4   79.89    3.00
  -2  -3   4   82.29    3.20
   1   3  -4   99.99    4.00
   1   3  -4  102.89    3.90
  -1  -3   4  106.29    3.90
  -1  -3   4  109.69    3.90
  -1  -3   4  105.89    4.10
   0   3  -4   38.50    1.60
   0   3  -4   37.80    1.60
   0  -3   4   39.40    1.50
   0  -3   4   38.60    1.70
   0  -3   4   41.30    1.50
  -1   3  -4    5.00    0.40
  -1   3  -4    4.40    0.40
  -1   3  -4    4.40    0.40
   1  -3   4    4.50    0.40
   1  -3   4    3.90    0.30
   1  -3   4    3.50    0.50
  -2   3  -4  364.46   13.20
  -2   3  -4  364.46   13.20
  -2   3  -4  353.56   13.20
   2  -3   4  348.87   13.20
   2  -3   4  357.66   13.20
   2  -3   4  352.86   13.30
   2  -3   4  359.06   13.20
  -3   3  -4   40.10    1.80
  -3   3  -4   44.20    1.80
  -3   3  -4   40.90    1.70
   3  -3   4   39.60    1.70
   3  -3   4   47.00    1.80
   3  -3   4   39.70    1.90
   3  -3   4   44.80    1.80
  -4   3  -4    0.60    0.40
  -4   3  -4    0.70    0.40
  -4   3  -4    0.70    0.50
   4  -3   4    0.70    0.40
   4  -3   4    0.50    0.50
   4  -3   4    0.40    0.50
   4  -3   4    0.20    0.40
  -5   3  -4   -0.10    0.40
  -5   3  -4   -0.10    0.50
  -5   3  -4    0.00    0.50
   5  -3   4    0.00    0.50
   5  -3   4    0.30    0.60
   5  -3   4    0.30    0.60
   5  -3   4    0.20    0.50
  -6   3  -4   12.50    1.20
  -6   3  -4   12.00    1.00
   6  -3   4   13.70    1.20
   6  -3   4   14.90    1.20
   6  -3   4   12.50    1.20
   6  -3   4   12.50    0.90
  -7   3  -4    5.70    0.90
  -7   3  -4    8.10    0.70
   7  -3   4    4.90    0.80
   7  -3   4    4.20    0.90
  -8   3  -4   47.80    2.20
  -8   3  -4   51.89    2.50
   8  -3   4   52.59    2.50
   8  -3   4   48.00    2.60
  -9   3  -4   21.00    1.50
  -9   3  -4   21.30    1.90
   9  -3   4   22.40    1.90
   9  -3   4   20.10    2.00
 -10   3  -4   16.80    1.20
 -10   3  -4   16.90    1.60
  10  -3   4   17.70    1.90
 -11   3  -4    8.70    1.10
 -11   3  -4   10.10    1.80
  11  -3   4    9.40    1.90
 -12   3  -4   -1.60    1.60
  12  -3   4    0.70    2.30
  12   2  -4   -1.20    1.80
  12   2  -4   -0.40    1.20
 -12  -2   4   -0.80    1.70
  11   2  -4    3.40    1.90
  11   2  -4    2.60    1.50
  11   2  -4    4.00    1.00
 -11  -2   4    1.90    1.50
  10   2  -4   40.90    2.50
  10   2  -4   34.80    1.90
  10   2  -4   42.10    2.60
 -10  -2   4   37.10    2.50
   9   2  -4   -0.30    0.60
   9   2  -4    0.30    1.00
   9   2  -4    0.70    0.90
  -9  -2   4    0.50    1.00
   8   2  -4  139.69    5.40
   8   2  -4  145.09    5.60
   8   2  -4  141.19    5.80
  -8  -2   4  146.69    5.80
   7   2  -4    0.80    0.70
   7   2  -4    0.90    0.60
   7   2  -4    1.10    0.40
  -7  -2   4    0.50    0.70
   6   2  -4   17.90    1.30
   6   2  -4   17.20    1.10
   6   2  -4   17.20    0.90
  -6  -2   4   20.60    1.10
  -6  -2   4   20.90    1.30
   5   2  -4   22.70    1.00
   5   2  -4   23.30    1.20
   5   2  -4   23.40    1.00
   5   2  -4   23.50    1.30
  -5  -2   4   26.70    1.30
  -5  -2   4   25.90    1.20
   4   2  -4  557.14   21.30
   4   2  -4  575.74   21.50
   4   2  -4  595.54   21.40
  -4  -2   4  587.44   21.40
  -4  -2   4  586.84   21.50
   3   2  -4   32.80    1.50
   3   2  -4   34.70    1.40
   3   2  -4   34.70    1.40
  -3  -2   4   36.40    1.50
  -3  -2   4   38.00    1.50
  -3  -2   4   37.10    1.60
   2   2  -4  161.28    6.00
   2   2  -4  159.28    6.00
   2   2  -4  159.68    6.10
  -2  -2   4  162.48    6.10
  -2  -2   4  166.88    6.00
   1   2  -4  345.77   12.90
   1   2  -4  350.66   12.80
   1   2  -4  341.07   12.80
  -1  -2   4  358.56   12.80
  -1  -2   4  347.47   12.90
   0   2  -4   39.90    1.50
   0   2  -4   37.70    1.50
   0  -2   4   37.00    1.40
   0  -2   4   35.90    1.60
   0  -2   4   37.80    1.50
  -1   2  -4    1.20    0.20
  -1   2  -4    1.40    0.30
  -1   2  -4    1.10    0.30
   1  -2   4    1.10    0.20
   1  -2   4    0.90    0.20
   1  -2   4    1.00    0.30
  -2   2  -4   87.09    3.30
  -2   2  -4   84.59    3.30
  -2   2  -4   88.69    3.30
   2  -2   4   83.99    3.40
   2  -2   4   86.89    3.30
   2  -2   4   85.69    3.30
   2  -2   4   87.29    3.30
  -3   2  -4   53.69    2.20
  -3   2  -4   51.89    2.10
  -3   2  -4   52.49    2.20
   3  -2   4   56.79    2.20
   3  -2   4   52.59    2.10
   3  -2   4   53.89    2.20
   3  -2   4   57.49    2.20
  -4   2  -4   27.60    1.30
  -4   2  -4   24.20    1.20
  -4   2  -4   25.20    1.20
   4  -2   4   26.10    1.30
   4  -2   4   27.50    1.30
   4  -2   4   28.80    1.30
  -5   2  -4    3.40    0.60
  -5   2  -4    3.70    0.50
  -5   2  -4    3.70    0.50
   5  -2   4    2.80    0.50
   5  -2   4    3.50    0.60
   5  -2   4    3.00    0.50
  -6   2  -4    5.60    0.60
  -6   2  -4    4.70    0.70
   6  -2   4    5.80    0.70
   6  -2   4    6.80    0.70
   6  -2   4    5.10    0.60
   6  -2   4    7.10    0.80
  -7   2  -4    8.00    0.70
  -7   2  -4    5.70    0.80
   7  -2   4    6.40    0.80
   7  -2   4    8.90    1.00
  -8   2  -4   24.60    1.40
  -8   2  -4   26.00    1.70
   8  -2   4   25.90    1.60
   8  -2   4   22.30    1.80
  -9   2  -4    0.00    0.70
  -9   2  -4   -0.10    1.00
   9  -2   4    0.50    1.00
   9  -2   4    0.50    1.10
 -10   2  -4    0.70    0.80
 -10   2  -4   -0.30    1.20
  10  -2   4   -0.10    1.30
  10  -2   4    0.30    1.10
 -11   2  -4   59.49    3.20
 -11   2  -4   57.99    2.70
  11  -2   4   55.59    3.50
 -12   2  -4    1.90    1.10
  12  -2   4    2.60    2.00
  12   1  -4   23.50    2.30
  12   1  -4   20.50    2.40
  12   1  -4   25.70    2.10
 -12  -1   4   24.40    2.40
  11   1  -4   43.70    2.90
  11   1  -4   45.90    3.00
  11   1  -4   44.20    2.30
 -11  -1   4   45.60    3.00
  10   1  -4   10.70    1.40
  10   1  -4   12.40    1.00
  10   1  -4   10.10    1.40
 -10  -1   4    9.90    1.50
   9   1  -4    0.30    0.90
   9   1  -4    0.50    0.60
  -9  -1   4    0.30    1.00
   8   1  -4   12.20    1.10
   8   1  -4   11.60    0.90
  -8  -1   4   13.10    1.20
   7   1  -4   25.00    1.10
   7   1  -4   19.90    1.40
  -7  -1   4   23.90    1.50
   6   1  -4   38.90    1.80
   6   1  -4   38.40    1.60
  -6  -1   4   40.10    1.90
   5   1  -4  142.39    5.60
  -5  -1   4  148.59    5.60
  -5  -1   4  151.18    5.70
   4   1  -4    1.30    0.30
  -4  -1   4    1.40    0.30
  -4  -1   4    1.10    0.40
  -4  -1   4    1.10    0.30
   3   1  -4   10.30    0.60
   3   1  -4   10.10    0.70
  -3  -1   4   11.20    0.70
  -3  -1   4   11.90    0.70
  -3  -1   4   12.20    0.70
   2   1  -4  122.09    4.70
  -2  -1   4  125.79    4.80
  -2  -1   4  127.89    4.70
  -2  -1   4  125.99    4.70
   1   1  -4  110.69    4.10
  -1  -1   4  110.49    4.10
  -1  -1   4  108.39    4.20
   0   1  -4 1407.46   52.19
   0   1  -4 1380.36   52.19
   0   1  -4 1421.96   52.29
   0  -1   4 1404.46   52.29
   0  -1   4 1492.05   52.29
   0  -1   4 1436.76   52.19
   0  -1   4 1435.66   52.19
  -1   1  -4  118.39    4.50
  -1   1  -4  120.59    4.50
   1  -1   4  122.29    4.50
   1  -1   4  119.29    4.60
   1  -1   4  123.19    4.50
  -2   1  -4  655.53   23.50
  -2   1  -4  655.93   23.50
  -2   1  -4  630.34   23.50
   2  -1   4  632.74   23.50
   2  -1   4  636.24   23.50
   2  -1   4  635.14   23.60
   2  -1   4  637.74   23.60
  -3   1  -4   59.19    2.30
  -3   1  -4   61.49    2.30
  -3   1  -4   58.89    2.30
   3  -1   4   58.69    2.40
   3  -1   4   62.19    2.40
   3  -1   4   58.69    2.30
   3  -1   4   62.29    2.40
  -4   1  -4  135.49    5.10
  -4   1  -4  129.19    5.00
  -4   1  -4  137.49    5.10
   4  -1   4  134.59    5.10
   4  -1   4  134.39    5.10
   4  -1   4  138.19    5.10
   4  -1   4  132.59    5.10
  -5   1  -4   -0.10    0.40
  -5   1  -4   -0.20    0.40
  -5   1  -4    0.30    0.30
   5  -1   4    0.00    0.40
   5  -1   4    0.10    0.50
   5  -1   4    0.20    0.40
   5  -1   4    0.10    0.40
  -6   1  -4   64.79    2.50
  -6   1  -4   65.69    2.60
   6  -1   4   61.19    2.60
   6  -1   4   60.09    2.70
   6  -1   4   69.09    2.60
   6  -1   4   62.49    2.60
  -7   1  -4    8.00    0.70
  -7   1  -4    7.40    0.80
   7  -1   4   10.70    1.00
   7  -1   4   10.70    0.80
  -8   1  -4    1.60    0.60
  -8   1  -4    2.10    0.80
   8  -1   4    1.60    0.90
   8  -1   4    2.30    0.70
  -9   1  -4    0.90    0.90
  -9   1  -4    0.60    0.60
   9  -1   4    0.60    1.00
   9  -1   4    2.10    0.90
 -10   1  -4    0.10    1.10
 -10   1  -4    0.30    0.70
  10  -1   4   -0.10    1.00
  10  -1   4   -0.10    1.20
 -11   1  -4    1.50    1.30
 -11   1  -4    1.50    0.90
  11  -1   4    2.40    1.50
  11  -1   4    1.00    1.80
 -12   1  -4    7.80    1.10
  12  -1   4   11.30    2.00
  12   0  -4    2.40    1.30
  12   0  -4    2.50    1.90
 -12   0   4    2.70    1.80
  11   0  -4   31.60    2.00
  11   0  -4   32.10    2.70
 -11   0   4   27.30    2.70
  10   0  -4    7.70    1.40
  10   0  -4    9.80    0.90
 -10   0   4    7.80    1.40
   9   0  -4    9.20    0.80
   9   0  -4    8.70    1.20
  -9   0   4    9.50    1.20
   8   0  -4    6.40    0.90
   8   0  -4    6.90    0.60
  -8   0   4    5.30    1.00
   7   0  -4    8.80    0.90
   7   0  -4    8.10    0.70
  -7   0   4    8.90    0.90
   6   0  -4   12.60    0.70
   6   0  -4   13.50    1.00
  -6   0   4   16.10    1.10
   5   0  -4   43.90    2.00
   5   0  -4   42.70    1.90
  -5   0   4   46.70    2.00
  -5   0   4   46.90    2.00
  -5   0   4   47.10    1.90
   4   0  -4  203.18    7.80
   4   0  -4  206.78    7.90
  -4   0   4  211.28    7.90
  -4   0   4  216.88    7.80
  -4   0   4  210.18    7.90
   3   0  -4    0.60    0.30
  -3   0   4    1.20    0.30
  -3   0   4    1.00    0.30
  -3   0   4    0.90    0.30
  -2   0   4  218.98    8.10
  -2   0   4  213.98    8.10
  -2   0   4  215.68    8.10
  -1   0   4    7.90    0.50
  -1   0   4    6.70    0.50
  -1   0   4    6.40    0.40
   0   0  -4  201.88    7.50
   0   0  -4  201.38    7.50
   0   0  -4  199.58    7.50
   0   0   4  207.88    7.50
   0   0   4  204.58    7.50
   0   0   4  202.88    7.60
  -1   0  -4   17.00    0.70
   1   0   4   15.10    0.80
   1   0   4   16.80    0.70
   1   0   4   18.30    0.80
   1   0   4   18.20    0.80
  -2   0  -4   40.30    1.60
  -2   0  -4   41.00    1.60
  -2   0  -4   40.60    1.60
   2   0   4   43.00    1.70
   2   0   4   40.50    1.60
   2   0   4   40.60    1.70
  -3   0  -4  815.52   29.40
  -3   0  -4  795.22   29.50
  -3   0  -4  819.62   29.50
   3   0   4  788.12   29.50
   3   0   4  816.12   29.50
   3   0   4  781.62   29.50
   3   0   4  799.32   29.50
  -4   0  -4  125.29    4.70
  -4   0  -4  125.09    4.70
  -4   0  -4  123.39    4.70
   4   0   4  121.89    4.70
   4   0   4  127.69    4.80
   4   0   4  123.59    4.70
   4   0   4  121.89    4.70
  -5   0  -4    2.10    0.40
  -5   0  -4    2.70    0.40
  -5   0  -4    3.50    0.40
   5   0   4    3.50    0.50
   5   0   4    2.00    0.40
   5   0   4    2.40    0.40
   5   0   4    2.10    0.40
  -6   0  -4  145.79    5.50
  -6   0  -4  144.69    5.40
  -6   0  -4  140.29    5.50
   6   0   4  145.19    5.40
   6   0   4  145.09    5.40
   6   0   4  142.49    5.50
  -7   0  -4    3.50    0.70
  -7   0  -4    3.20    0.50
   7   0   4    2.70    0.70
   7   0   4    3.40    0.60
   7   0   4    2.50    0.60
  -8   0  -4   16.00    1.40
  -8   0  -4   21.70    1.20
   8   0   4   18.90    1.40
   8   0   4   21.30    1.50
  -9   0  -4    4.40    1.00
  -9   0  -4    4.20    0.70
   9   0   4    4.30    0.90
   9   0   4    5.60    0.90
 -10   0  -4    9.00    0.90
 -10   0  -4   10.60    1.30
  10   0   4    8.60    1.10
  10   0   4    7.40    1.30
 -11   0  -4    5.80    1.30
 -11   0  -4    5.50    0.90
  11   0   4    5.10    1.50
  11   0   4    6.90    1.30
 -12   0  -4    4.30    1.00
  12   0   4    4.70    1.80
 -13   0  -4   34.50    2.20
  13   0   4   32.70    2.90
  12  -1  -4    3.40    2.00
  11  -1  -4   38.90    2.30
  11  -1  -4   38.60    3.10
 -11   1   4   38.20    2.90
  10  -1  -4   -0.10    0.80
  10  -1  -4    0.20    1.20
 -10   1   4    0.80    1.30
   9  -1  -4  156.68    6.30
   9  -1  -4  154.88    5.90
  -9   1   4  154.08    6.30
   8  -1  -4  133.69    5.40
   8  -1  -4  133.59    5.10
  -8   1   4  131.49    5.40
   7  -1  -4    1.20    0.40
   7  -1  -4    0.90    0.70
  -7   1   4    1.90    0.80
   6  -1  -4   36.40    1.50
   6  -1  -4   33.10    1.80
  -6   1   4   34.20    1.80
   5  -1  -4  195.38    7.60
   5  -1  -4  204.18    7.50
  -5   1   4  193.88    7.60
  -5   1   4  204.18    7.60
   4  -1  -4   94.69    3.80
   4  -1  -4   95.69    3.80
  -4   1   4   99.99    3.80
  -4   1   4  100.19    3.80
  -4   1   4   98.89    3.80
   3  -1  -4    0.40    0.30
  -3   1   4    0.60    0.30
  -3   1   4    0.90    0.30
  -3   1   4    0.60    0.30
   2  -1  -4   99.69    3.90
  -2   1   4  102.89    3.90
  -2   1   4  102.19    3.90
  -2   1   4  103.49    3.90
  -1   1   4   33.90    1.40
  -1   1   4   33.90    1.40
  -1   1   4   34.70    1.40
   0  -1  -4  653.63   23.40
   0  -1  -4  623.34   23.40
   0   1   4  631.74   23.50
   0   1   4  637.14   23.50
   0   1   4  647.04   23.40
  -1  -1  -4   10.10    0.50
   1   1   4   10.10    0.60
   1   1   4   10.30    0.60
   1   1   4   10.60    0.50
   1   1   4   11.00    0.50
  -2  -1  -4  101.79    3.70
  -2  -1  -4   98.59    3.70
   2   1   4   94.99    3.70
   2   1   4   98.99    3.80
   2   1   4  103.29    3.80
  -3  -1  -4   27.10    1.10
  -3  -1  -4   27.00    1.10
  -3  -1  -4   26.60    1.10
   3   1   4   28.00    1.20
   3   1   4   27.50    1.20
   3   1   4   26.20    1.10
   3   1   4   27.40    1.20
  -4  -1  -4   45.00    1.80
  -4  -1  -4   43.40    1.80
  -4  -1  -4   44.20    1.80
   4   1   4   46.60    1.80
   4   1   4   43.00    1.80
   4   1   4   46.70    1.90
   4   1   4   46.20    1.80
  -5  -1  -4    5.30    0.50
  -5  -1  -4    4.20    0.40
  -5  -1  -4    4.80    0.50
   5   1   4    4.50    0.50
   5   1   4    4.80    0.50
   5   1   4    6.00    0.60
   5   1   4    4.20    0.50
  -6  -1  -4    0.20    0.40
  -6  -1  -4    0.40    0.40
  -6  -1  -4    0.40    0.40
   6   1   4   -0.50    0.40
   6   1   4   -0.20    0.40
   6   1   4   -0.20    0.40
   6   1   4    0.30    0.40
  -7  -1  -4   27.40    1.50
  -7  -1  -4   25.10    1.30
   7   1   4   27.80    1.40
   7   1   4   28.30    1.50
   7   1   4   28.30    1.40
  -8  -1  -4   94.79    4.10
  -8  -1  -4  103.09    3.90
   8   1   4  107.39    4.20
   8   1   4  100.09    4.00
  -9  -1  -4   23.80    1.40
  -9  -1  -4   25.20    1.60
   9   1   4   24.80    1.60
   9   1   4   19.20    1.70
 -10  -1  -4   -0.20    1.00
 -10  -1  -4    0.10    0.70
  10   1   4   -1.40    1.00
  10   1   4   -0.30    1.00
 -11  -1  -4   19.40    1.20
 -11  -1  -4   18.00    1.60
  11   1   4   19.30    1.80
  11   1   4   18.90    1.50
 -12  -1  -4    0.30    0.90
  12   1   4   -0.60    1.60
 -13  -1  -4   12.90    1.20
  13   1   4   13.80    2.20
  11  -2  -4    5.90    1.80
  11  -2  -4    8.40    1.20
 -11   2   4    6.00    1.80
  10  -2  -4   18.10    1.80
  10  -2  -4   15.80    1.30
 -10   2   4   18.40    1.80
   9  -2  -4    0.50    0.70
   9  -2  -4    0.70    1.10
  -9   2   4    0.40    1.10
   8  -2  -4    2.80    1.00
   8  -2  -4    2.30    0.60
  -8   2   4    2.30    1.00
   7  -2  -4    2.80    0.80
   7  -2  -4    3.00    0.50
  -7   2   4    4.00    0.90
   6  -2  -4   20.70    1.40
   6  -2  -4   23.00    1.10
  -6   2   4   21.90    1.40
   5  -2  -4   44.00    2.10
   5  -2  -4   47.10    2.10
   5  -2  -4   46.50    1.90
  -5   2   4   51.99    2.20
  -5   2   4   49.50    2.10
   4  -2  -4    9.30    0.90
   4  -2  -4   10.60    0.50
   4  -2  -4    9.80    0.80
   4  -2  -4    9.70    0.60
  -4   2   4   12.10    0.80
  -4   2   4   12.90    0.90
   3  -2  -4   46.30    1.80
   3  -2  -4   44.80    2.00
  -3   2   4   50.59    2.00
  -3   2   4   47.70    2.00
   2  -2  -4  502.35   18.70
  -2   2   4  504.55   18.70
  -2   2   4  518.05   18.70
  -2   2   4  494.25   18.60
   1  -2  -4  283.37   10.80
   1  -2  -4  285.47   10.70
   1  -2  -4  291.07   10.70
  -1   2   4  294.67   10.70
  -1   2   4  295.27   10.80
  -1   2   4  292.27   10.80
   0  -2  -4 1375.06   50.39
   0  -2  -4 1364.06   50.49
   0  -2  -4 1352.66   50.39
   0   2   4 1392.06   50.49
   0   2   4 1356.66   50.49
   0   2   4 1405.46   50.39
  -1  -2  -4   45.90    1.90
   1   2   4   47.10    1.80
   1   2   4   45.20    1.90
   1   2   4   45.20    1.80
   1   2   4   46.20    1.80
   1   2   4   47.90    1.90
  -2  -2  -4   95.49    3.60
  -2  -2  -4   94.89    3.60
  -2  -2  -4   97.59    3.70
   2   2   4   93.39    3.60
   2   2   4   97.59    3.60
   2   2   4  101.59    3.70
   2   2   4   96.29    3.70
  -3  -2  -4  115.09    4.40
  -3  -2  -4  119.09    4.30
  -3  -2  -4  112.59    4.30
   3   2   4  120.69    4.30
   3   2   4  116.49    4.30
   3   2   4  115.69    4.40
   3   2   4  111.49    4.40
   3   2   4  113.09    4.30
  -4  -2  -4  414.96   15.30
  -4  -2  -4  422.76   15.30
  -4  -2  -4  404.36   15.30
   4   2   4  411.36   15.30
   4   2   4  408.76   15.40
   4   2   4  420.26   15.30
   4   2   4  413.86   15.30
   4   2   4  419.66   15.30
  -5  -2  -4  472.15   17.70
  -5  -2  -4  482.45   17.70
  -5  -2  -4  480.55   17.70
  -5  -2  -4  489.05   17.70
   5   2   4  484.45   17.70
   5   2   4  486.85   17.70
   5   2   4  473.55   17.80
   5   2   4  470.95   17.70
   5   2   4  482.05   17.70
  -6  -2  -4  161.08    6.10
  -6  -2  -4  165.48    6.10
  -6  -2  -4  160.88    6.10
  -6  -2  -4  159.98    6.20
   6   2   4  163.88    6.20
   6   2   4  162.08    6.10
   6   2   4  162.18    6.20
   6   2   4  166.68    6.20
  -7  -2  -4  110.29    4.40
  -7  -2  -4  113.99    4.50
   7   2   4  113.29    4.60
   7   2   4  120.39    4.50
   7   2   4  117.89    4.50
   7   2   4  117.89    4.50
  -8  -2  -4  119.29    4.50
  -8  -2  -4  109.69    4.60
   8   2   4  119.89    4.60
   8   2   4  114.29    4.50
   8   2   4  116.49    4.70
  -9  -2  -4    0.90    0.60
  -9  -2  -4    1.60    0.90
   9   2   4    1.60    0.90
   9   2   4    1.30    0.90
   9   2   4    1.50    0.80
 -10  -2  -4    1.60    0.70
 -10  -2  -4    1.50    1.00
  10   2   4    2.20    1.10
  10   2   4    1.90    0.90
  10   2   4    1.40    1.00
 -11  -2  -4   12.00    1.50
 -11  -2  -4    9.40    0.90
  11   2   4   11.90    1.50
  11   2   4    9.60    1.50
  11   2   4    9.30    1.30
 -12  -2  -4   18.00    1.20
  12   2   4   18.80    2.00
  12   2   4   17.10    1.80
  12   2   4   16.40    2.00
 -13  -2  -4    0.90    1.00
  13   2   4   -0.50    1.90
  11  -3  -4    5.10    2.00
  11  -3  -4    4.60    1.30
 -11   3   4    3.70    1.80
  10  -3  -4   30.00    2.80
  10  -3  -4   26.20    2.00
 -10   3   4   25.90    2.50
   9  -3  -4   27.10    2.30
   9  -3  -4   25.90    1.70
  -9   3   4   27.90    2.20
   8  -3  -4  115.79    4.80
   8  -3  -4  111.59    4.40
  -8   3   4  110.39    4.80
   7  -3  -4  177.18    6.90
   7  -3  -4  172.78    6.60
  -7   3   4  175.88    6.90
   6  -3  -4   26.70    1.30
   6  -3  -4   25.50    1.70
  -6   3   4   29.30    1.60
   5  -3  -4  190.98    7.40
   5  -3  -4  195.38    7.50
   5  -3  -4  193.08    7.20
  -5   3   4  201.88    7.50
  -5   3   4  191.28    7.50
   4  -3  -4    3.90    0.60
   4  -3  -4    3.30    0.60
   4  -3  -4    3.40    0.40
  -4   3   4    4.70    0.70
  -4   3   4    4.20    0.60
   3  -3  -4   32.60    1.30
   3  -3  -4   32.00    1.50
   3  -3  -4   32.20    1.30
  -3   3   4   32.60    1.50
  -3   3   4   34.80    1.60
   2  -3  -4  287.37   10.70
   2  -3  -4  291.97   10.50
   2  -3  -4  284.27   10.50
  -2   3   4  283.07   10.60
  -2   3   4  282.17   10.70
   1  -3  -4  397.16   14.60
   1  -3  -4  389.46   14.40
   1  -3  -4  387.76   14.40
  -1   3   4  391.76   14.50
  -1   3   4  395.06   14.50
   0  -3  -4   50.29    2.10
   0  -3  -4   50.89    2.00
   0   3   4   53.79    1.90
   0   3   4   49.50    1.90
   0   3   4   53.69    2.00
   0   3   4   48.60    2.10
  -1  -3  -4  116.59    4.40
  -1  -3  -4  118.49    4.30
   1   3   4  119.09    4.40
   1   3   4  111.89    4.40
   1   3   4  114.69    4.30
  -2  -3  -4   10.50    0.60
  -2  -3  -4    9.70    0.70
  -2  -3  -4    9.00    0.60
   2   3   4    9.50    0.50
   2   3   4   10.50    0.70
   2   3   4    7.80    0.50
  -3  -3  -4  183.08    6.70
  -3  -3  -4  176.38    6.70
  -3  -3  -4  178.58    6.80
   3   3   4  176.48    6.80
   3   3   4  180.98    6.70
   3   3   4  184.38    6.70
   3   3   4  180.78    6.70
  -4  -3  -4  372.16   13.60
  -4  -3  -4  374.66   13.70
  -4  -3  -4  373.36   13.60
   4   3   4  363.66   13.60
   4   3   4  367.36   13.70
   4   3   4  364.56   13.60
   4   3   4  366.56   13.60
  -5  -3  -4   16.10    0.90
  -5  -3  -4   14.80    0.80
  -5  -3  -4   17.30    0.90
   5   3   4   14.90    1.00
   5   3   4   15.20    0.90
   5   3   4   17.80    0.90
   5   3   4   16.00    0.90
  -6  -3  -4    1.70    0.40
  -6  -3  -4    1.50    0.50
  -6  -3  -4    1.40    0.40
  -6  -3  -4    2.20    0.50
   6   3   4    1.40    0.40
   6   3   4    1.60    0.50
   6   3   4    1.70    0.50
   6   3   4    2.90    0.50
  -7  -3  -4    2.70    0.50
  -7  -3  -4    2.60    0.60
   7   3   4    1.90    0.60
   7   3   4    2.40    0.60
   7   3   4    1.70    0.60
   7   3   4    2.20    0.60
  -8  -3  -4   18.00    1.10
  -8  -3  -4   17.80    1.30
   8   3   4   16.70    1.30
   8   3   4   17.00    1.30
   8   3   4   19.90    1.40
  -9  -3  -4    2.60    0.90
  -9  -3  -4    4.00    0.70
   9   3   4    5.50    1.00
   9   3   4    4.60    0.80
   9   3   4    5.60    1.00
 -10  -3  -4    8.80    1.20
 -10  -3  -4    8.50    0.80
  10   3   4    7.50    1.10
  10   3   4    8.00    1.20
  10   3   4    8.20    1.20
 -11  -3  -4   76.39    3.20
 -11  -3  -4   77.09    3.70
  11   3   4   79.69    3.80
  11   3   4   74.99    3.60
  11   3   4   82.09    3.80
 -12  -3  -4    2.30    0.90
  12   3   4    1.20    1.70
  12   3   4    4.30    1.80
  12   3   4    1.60    1.60
 -13  -3  -4    5.00    1.10
  13   3   4    6.20    2.00
  10  -4  -4   -0.40    1.70
  10  -4  -4   -0.30    1.10
 -10   4   4   -0.70    1.60
   9  -4  -4    5.80    1.00
   9  -4  -4    4.20    1.50
  -9   4   4    2.90    1.40
   8  -4  -4   25.20    1.60
   8  -4  -4   27.10    2.20
  -8   4   4   27.00    2.10
   7  -4  -4    1.10    1.00
   7  -4  -4    0.50    0.60
  -7   4   4    1.00    1.00
   6  -4  -4    9.20    0.70
   6  -4  -4    9.30    1.00
  -6   4   4    8.70    1.10
  -6   4   4    7.60    1.00
   5  -4  -4  180.38    6.70
   5  -4  -4  178.98    6.90
   5  -4  -4  175.78    6.80
  -5   4   4  179.08    6.90
  -5   4   4  171.08    6.90
   4  -4  -4   25.80    1.50
   4  -4  -4   23.90    1.40
   4  -4  -4   24.40    1.20
  -4   4   4   28.10    1.40
  -4   4   4   25.40    1.40
   3  -4  -4   76.89    3.00
   3  -4  -4   74.49    3.20
  -3   4   4   73.99    3.20
  -3   4   4   82.69    3.10
   2  -4  -4  475.75   17.40
   2  -4  -4  481.85   17.40
   2  -4  -4  467.75   17.60
  -2   4   4  475.55   17.50
  -2   4   4  462.95   17.50
   1  -4  -4   16.10    0.80
   1  -4  -4   13.80    1.00
  -1   4   4   16.30    0.90
  -1   4   4   14.90    1.00
  -1   4   4   16.40    0.70
  -1   4   4   17.40    0.70
   0  -4  -4    0.50    0.40
   0  -4  -4   -0.10    0.20
   0   4   4   -0.10    0.20
   0   4   4    0.20    0.40
   0   4   4    0.30    0.20
   0   4   4    0.00    0.30
  -1  -4  -4   35.10    1.40
  -1  -4  -4   35.50    1.50
  -1  -4  -4   34.30    1.60
   1   4   4   35.90    1.50
   1   4   4   35.20    1.40
   1   4   4   34.00    1.50
  -2  -4  -4  171.68    6.40
  -2  -4  -4  171.58    6.50
  -2  -4  -4  173.18    6.40
   2   4   4  179.08    6.50
   2   4   4  163.58    6.40
   2   4   4  172.78    6.50
   2   4   4  171.28    6.40
  -3  -4  -4   34.30    1.50
  -3  -4  -4   31.00    1.30
  -3  -4  -4   32.50    1.40
   3   4   4   33.20    1.40
   3   4   4   32.50    1.40
   3   4   4   29.10    1.40
   3   4   4   29.90    1.30
  -4  -4  -4   28.60    1.30
  -4  -4  -4   31.10    1.40
  -4  -4  -4   31.20    1.40
   4   4   4   32.20    1.40
   4   4   4   31.20    1.40
   4   4   4   32.00    1.40
  -5  -4  -4  145.39    5.60
  -5  -4  -4  152.08    5.70
  -5  -4  -4  150.08    5.70
   5   4   4  151.58    5.70
   5   4   4  153.98    5.70
   5   4   4  145.99    5.70
   5   4   4  146.59    5.60
  -6  -4  -4   50.49    2.10
  -6  -4  -4   52.59    2.10
  -6  -4  -4   48.10    2.10
   6   4   4   52.19    2.20
   6   4   4   47.50    2.20
   6   4   4   52.69    2.20
   6   4   4   51.39    2.10
  -7  -4  -4  187.68    7.20
   7   4   4  194.38    7.30
   7   4   4  192.78    7.40
   7   4   4  189.18    7.30
   7   4   4  197.68    7.30
  -8  -4  -4  134.09    5.00
   8   4   4  123.49    5.10
   8   4   4  128.89    5.10
   8   4   4  132.19    5.20
  -9  -4  -4   48.60    2.10
   9   4   4   49.10    2.40
   9   4   4   47.30    2.40
   9   4   4   46.30    2.30
 -10  -4  -4   30.90    2.10
 -10  -4  -4   30.20    1.70
  10   4   4   31.70    1.90
  10   4   4   29.40    2.10
  10   4   4   32.40    2.10
 -11  -4  -4   36.00    2.40
 -11  -4  -4   34.30    1.90
  11   4   4   35.60    2.30
  11   4   4   33.70    2.40
  11   4   4   34.70    2.40
 -12  -4  -4    4.80    1.00
  12   4   4    7.80    2.40
  12   4   4    6.00    1.60
 -13  -4  -4    1.20    1.00
  13   4   4    0.80    1.90
  10  -5  -4   15.40    2.20
  10  -5  -4   14.00    1.50
 -10   5   4   15.60    2.10
   9  -5  -4    3.10    1.60
   9  -5  -4    4.90    1.10
  -9   5   4    4.20    1.60
   8  -5  -4    0.20    0.90
   8  -5  -4    0.30    1.30
  -8   5   4    0.80    1.30
   7  -5  -4   33.90    1.80
   7  -5  -4   36.20    2.40
  -7   5   4   34.70    2.20
   6  -5  -4   14.60    1.20
   6  -5  -4   18.40    1.40
  -6   5   4   15.80    1.40
  -6   5   4   13.80    1.30
   5  -5  -4   59.19    2.80
   5  -5  -4   56.99    2.50
   5  -5  -4   58.79    2.80
  -5   5   4   65.29    2.80
  -5   5   4   58.89    2.70
   4  -5  -4   28.20    1.70
   4  -5  -4   26.80    1.30
   4  -5  -4   26.70    1.70
  -4   5   4   28.20    1.70
  -4   5   4   26.80    1.60
   3  -5  -4    3.70    0.70
   3  -5  -4    3.70    0.50
  -3   5   4    4.20    0.60
  -3   5   4    2.40    0.70
   2  -5  -4  134.09    5.00
   2  -5  -4  128.49    5.20
  -2   5   4  136.39    5.00
  -2   5   4  126.49    5.20
  -2   5   4  135.99    5.20
  -2   5   4  135.39    4.90
   1  -5  -4    2.00    0.40
   1  -5  -4    2.00    0.60
  -1   5   4    1.50    0.30
  -1   5   4    2.20    0.30
  -1   5   4    1.90    0.50
  -1   5   4    2.30    0.50
   0  -5  -4   40.40    1.90
   0  -5  -4   41.90    1.70
   0   5   4   46.30    1.80
   0   5   4   41.80    1.60
   0   5   4   37.50    1.60
   0   5   4   38.60    1.80
  -1  -5  -4   29.20    1.40
  -1  -5  -4   26.60    1.20
  -1  -5  -4   28.30    1.30
   1   5   4   26.80    1.30
   1   5   4   28.30    1.30
   1   5   4   26.30    1.20
  -2  -5  -4    5.70    0.50
  -2  -5  -4    5.30    0.60
  -2  -5  -4    5.80    0.50
   2   5   4    6.70    0.50
   2   5   4    4.90    0.60
   2   5   4    5.50    0.40
   2   5   4    6.10    0.50
  -3  -5  -4   15.60    1.00
  -3  -5  -4   14.60    0.90
  -3  -5  -4   13.20    0.80
   3   5   4   15.20    0.90
   3   5   4   13.00    0.80
   3   5   4   15.20    0.90
   3   5   4   13.60    0.90
  -4  -5  -4  252.47    9.40
  -4  -5  -4  246.48    9.30
  -4  -5  -4  257.67    9.50
   4   5   4  252.77    9.40
   4   5   4  254.37    9.40
   4   5   4  244.08    9.30
   4   5   4  252.87    9.40
  -5  -5  -4    5.50    0.60
  -5  -5  -4    5.30    0.60
  -5  -5  -4    4.10    0.50
   5   5   4    4.70    0.50
   5   5   4    3.30    0.60
   5   5   4    4.40    0.60
   5   5   4    5.40    0.60
  -6  -5  -4   57.19    2.40
  -6  -5  -4   61.49    2.40
  -6  -5  -4   54.39    2.30
   6   5   4   55.09    2.30
   6   5   4   56.99    2.40
   6   5   4   57.19    2.40
   6   5   4   53.69    2.40
  -7  -5  -4   38.70    1.80
   7   5   4   41.00    2.00
   7   5   4   39.50    1.90
   7   5   4   41.00    1.90
   7   5   4   42.00    1.90
  -8  -5  -4   10.20    0.80
   8   5   4    9.70    1.00
   8   5   4    7.60    0.90
   8   5   4    9.80    1.00
  -9  -5  -4    6.10    0.80
   9   5   4    4.60    1.00
   9   5   4    7.10    1.10
   9   5   4    6.30    1.00
 -10  -5  -4    2.50    0.70
  10   5   4    3.60    1.10
  10   5   4    3.10    1.10
  10   5   4    3.10    1.00
 -11  -5  -4    6.60    0.90
  11   5   4    5.40    1.30
  11   5   4    5.70    1.40
  11   5   4    5.10    1.30
 -12  -5  -4   69.29    3.10
  12   5   4   73.29    3.70
 -13  -5  -4   -0.80    1.00
  13   5   4    0.10    1.80
   9  -6  -4    3.90    1.90
   9  -6  -4    3.50    1.20
  -9   6   4    3.10    1.70
   8  -6  -4    1.10    1.60
   8  -6  -4    0.00    1.00
  -8   6   4   -0.10    1.40
   7  -6  -4   25.00    1.70
   7  -6  -4   26.40    2.30
  -7   6   4   21.60    2.10
   6  -6  -4   39.00    2.40
   6  -6  -4   39.20    2.00
  -6   6   4   39.80    2.30
   5  -6  -4   10.30    1.20
   5  -6  -4   11.50    0.90
   5  -6  -4   13.60    1.30
  -5   6   4   12.00    1.30
  -5   6   4   11.10    1.20
   4  -6  -4   62.09    2.80
   4  -6  -4   55.19    2.40
   4  -6  -4   54.19    2.70
  -4   6   4   56.09    2.60
  -4   6   4   54.19    2.70
   3  -6  -4  195.28    7.40
   3  -6  -4  194.18    7.60
   3  -6  -4  187.38    7.60
  -3   6   4  201.18    7.30
  -3   6   4  203.98    7.60
  -3   6   4  192.88    7.50
   2  -6  -4    8.20    0.90
   2  -6  -4   10.90    0.90
  -2   6   4    8.50    0.90
  -2   6   4   10.70    1.00
  -2   6   4   10.80    0.70
   1  -6  -4   25.60    1.20
   1  -6  -4   23.70    1.40
  -1   6   4   23.30    1.40
  -1   6   4   24.40    1.30
  -1   6   4   21.30    1.10
   0  -6  -4   58.99    2.60
   0  -6  -4   62.59    2.50
   0   6   4   60.29    2.40
   0   6   4   59.39    2.60
   0   6   4   63.59    2.60
  -1  -6  -4   12.40    0.90
  -1  -6  -4   12.50    1.00
  -1  -6  -4   11.70    1.10
   1   6   4   11.20    1.00
   1   6   4   12.20    0.80
   1   6   4   11.90    0.90
  -2  -6  -4   25.40    1.20
  -2  -6  -4   24.40    1.20
  -2  -6  -4   25.40    1.40
   2   6   4   25.10    1.20
   2   6   4   22.30    1.30
   2   6   4   22.80    1.10
  -3  -6  -4   23.40    1.20
  -3  -6  -4   22.70    1.30
  -3  -6  -4   22.50    1.20
   3   6   4   22.60    1.20
   3   6   4   23.90    1.20
   3   6   4   23.10    1.30
   3   6   4   20.30    1.10
  -4  -6  -4  123.09    4.90
  -4  -6  -4  130.39    5.00
  -4  -6  -4  129.79    4.90
   4   6   4  131.89    4.90
   4   6   4  123.49    4.90
   4   6   4  127.09    5.00
   4   6   4  129.49    4.90
  -5  -6  -4   39.30    1.70
  -5  -6  -4   36.60    1.80
  -5  -6  -4   35.90    1.60
   5   6   4   34.70    1.70
   5   6   4   35.90    1.70
   5   6   4   34.20    1.60
   5   6   4   36.30    1.70
  -6  -6  -4    0.70    0.50
  -6  -6  -4    1.20    0.60
   6   6   4    0.70    0.60
   6   6   4    0.60    0.60
   6   6   4    0.70    0.60
   6   6   4    0.90    0.50
  -7  -6  -4  259.67    9.90
   7   6   4  277.27   10.00
   7   6   4  263.07   10.10
   7   6   4  265.77   10.00
   7   6   4  264.57   10.10
  -8  -6  -4   74.39    3.10
   8   6   4   74.29    3.20
   8   6   4   73.99    3.20
   8   6   4   76.29    3.30
  -9  -6  -4   -0.20    0.70
   9   6   4    0.20    0.90
   9   6   4    0.10    0.90
   9   6   4    0.00    0.90
 -10  -6  -4   33.80    1.80
  10   6   4   30.70    2.20
  10   6   4   35.60    2.30
 -11  -6  -4   29.10    1.80
  11   6   4   29.80    2.50
  11   6   4   29.00    2.40
 -12  -6  -4   41.60    2.30
  12   6   4   44.40    3.10
 -13  -6  -4    0.60    1.10
  13   6   4    1.40    2.00
   9  -7  -4    1.30    1.40
   9  -7  -4    0.60    2.50
  -9   7   4    2.90    2.40
   8  -7  -4   27.40    2.40
   8  -7  -4   25.30    2.20
  -8   7   4   25.40    2.30
   7  -7  -4   21.60    1.90
   7  -7  -4   19.60    2.00
  -7   7   4   23.60    2.30
   6  -7  -4    0.30    0.90
   6  -7  -4    0.40    1.20
  -6   7   4    1.10    1.10
   5  -7  -4    3.60    1.10
   5  -7  -4    2.60    1.20
   5  -7  -4    3.00    0.80
  -5   7   4    3.90    1.10
  -5   7   4    2.60    1.10
   4  -7  -4   71.69    3.30
   4  -7  -4   72.09    3.10
   4  -7  -4   77.29    3.40
  -4   7   4   74.09    2.90
  -4   7   4   71.09    3.30
  -4   7   4   74.39    3.40
   3  -7  -4   58.49    2.60
   3  -7  -4   52.79    2.60
   3  -7  -4   50.69    2.30
  -3   7   4   50.59    2.60
  -3   7   4   49.90    2.50
  -3   7   4   50.19    2.10
   2  -7  -4   51.09    2.30
   2  -7  -4   53.69    2.60
  -2   7   4   53.09    2.10
  -2   7   4   51.09    2.50
  -2   7   4   53.89    2.40
   1  -7  -4   24.50    1.30
   1  -7  -4   22.80    1.60
  -1   7   4   20.50    1.50
  -1   7   4   24.00    1.10
  -1   7   4   22.40    1.40
   0  -7  -4   21.60    1.50
   0  -7  -4   21.00    1.20
   0   7   4   18.80    1.40
   0   7   4   22.80    1.10
   0   7   4   21.80    1.30
  -1  -7  -4   12.40    1.20
  -1  -7  -4   10.40    0.90
   1   7   4    8.70    0.60
   1   7   4   10.00    0.90
   1   7   4   10.20    1.00
  -2  -7  -4  100.79    3.80
  -2  -7  -4  100.19    4.00
   2   7   4   93.49    3.70
   2   7   4   90.39    3.80
   2   7   4   96.29    3.80
  -3  -7  -4    0.60    0.70
  -3  -7  -4    0.50    0.50
  -3  -7  -4    0.10    0.50
   3   7   4   -0.30    0.50
   3   7   4    0.10    0.50
   3   7   4    0.10    0.60
  -4  -7  -4   28.60    1.70
  -4  -7  -4   32.50    1.60
  -4  -7  -4   30.70    1.50
   4   7   4   30.70    1.60
   4   7   4   29.00    1.50
   4   7   4   30.20    1.60
  -5  -7  -4    9.60    0.80
  -5  -7  -4   10.10    1.00
  -5  -7  -4   11.30    0.90
   5   7   4    9.20    0.90
   5   7   4   10.40    0.90
   5   7   4    9.80    0.80
  -6  -7  -4   12.90    1.30
  -6  -7  -4   11.20    0.90
   6   7   4   12.80    1.20
   6   7   4   12.20    1.00
   6   7   4   13.30    0.90
  -7  -7  -4    0.70    0.90
  -7  -7  -4    1.00    0.60
   7   7   4    2.30    0.80
   7   7   4    1.60    0.80
  -8  -7  -4    0.50    0.70
   8   7   4    0.50    0.90
   8   7   4    0.80    0.90
  -9  -7  -4    3.60    0.80
   9   7   4    4.20    1.10
   9   7   4    3.30    1.00
 -10  -7  -4    2.10    0.80
  10   7   4    3.40    1.20
  10   7   4    1.50    1.20
 -11  -7  -4   -0.40    0.90
  11   7   4    0.80    1.40
  11   7   4    1.10    1.40
 -12  -7  -4   16.70    1.30
  12   7   4   15.60    2.90
 -13  -7  -4    2.20    1.20
   8  -8  -4    5.30    1.50
   8  -8  -4    8.60    2.10
  -8   8   4    6.90    2.00
   7  -8  -4   21.20    1.60
   7  -8  -4   17.70    2.10
  -7   8   4   20.50    2.00
   6  -8  -4   12.70    1.30
   6  -8  -4   13.10    1.80
  -6   8   4   12.60    1.60
   5  -8  -4   -0.10    1.20
   5  -8  -4   -0.60    1.30
   5  -8  -4    0.30    0.90
  -5   8   4    0.10    0.50
  -5   8   4    0.20    1.10
  -5   8   4   -0.30    1.20
   4  -8  -4    4.30    0.90
   4  -8  -4    2.80    1.30
   4  -8  -4    2.90    1.10
  -4   8   4    2.90    1.20
  -4   8   4    3.70    1.10
  -4   8   4    3.10    0.60
   3  -8  -4   27.50    1.70
   3  -8  -4   26.50    2.00
   3  -8  -4   26.60    2.10
  -3   8   4   27.80    1.40
  -3   8   4   24.70    1.80
  -3   8   4   26.80    2.00
   2  -8  -4   10.10    0.90
   2  -8  -4   11.90    1.30
  -2   8   4   11.40    1.20
  -2   8   4    9.60    0.70
  -2   8   4   11.80    1.10
   1  -8  -4   35.00    2.10
   1  -8  -4   36.10    1.80
  -1   8   4   33.40    1.90
  -1   8   4   30.50    1.80
  -1   8   4   32.50    1.50
   0  -8  -4   29.50    1.60
   0  -8  -4   27.40    1.90
   0   8   4   31.20    1.80
   0   8   4   29.70    1.70
   0   8   4   31.70    1.40
  -1  -8  -4   50.69    2.20
   1   8   4   51.09    2.30
   1   8   4   44.60    2.30
   1   8   4   50.69    2.10
  -2  -8  -4   16.50    1.50
  -2  -8  -4   13.00    1.20
   2   8   4   14.60    1.20
   2   8   4   12.40    1.30
   2   8   4   15.10    1.10
  -3  -8  -4    9.10    1.00
  -3  -8  -4    8.40    0.80
   3   8   4    9.70    0.90
   3   8   4    6.50    0.90
   3   8   4    8.80    0.70
  -4  -8  -4   18.00    1.30
  -4  -8  -4   19.90    1.40
  -4  -8  -4   17.50    1.50
   4   8   4   17.60    1.30
   4   8   4   17.60    1.20
   4   8   4   16.50    1.40
  -5  -8  -4   15.90    1.50
  -5  -8  -4   12.60    1.00
   5   8   4   15.50    1.30
   5   8   4   14.00    1.30
   5   8   4   15.40    1.20
  -6  -8  -4   91.69    3.90
  -6  -8  -4   93.09    3.70
   6   8   4   90.99    3.70
   6   8   4   89.89    3.80
   6   8   4   88.99    3.80
  -7  -8  -4  107.89    4.60
  -7  -8  -4  108.79    4.40
   7   8   4  110.59    4.60
   7   8   4  114.29    4.50
  -8  -8  -4   46.90    2.30
   8   8   4   49.10    2.50
   8   8   4   46.00    2.50
  -9  -8  -4   23.50    1.60
   9   8   4   27.80    2.00
   9   8   4   21.10    2.00
 -10  -8  -4   -0.70    0.90
  10   8   4    0.60    1.20
 -11  -8  -4    5.60    1.00
  11   8   4    5.70    1.60
 -12  -8  -4    8.50    1.20
   7  -9  -4   24.20    1.90
   7  -9  -4   22.00    2.50
  -7   9   4   20.20    2.20
   6  -9  -4    9.00    1.90
   6  -9  -4    8.80    1.40
  -6   9   4    6.30    1.70
   5  -9  -4   48.30    3.30
   5  -9  -4   50.39    2.70
   5  -9  -4   50.09    3.20
  -5   9   4   45.80    2.90
  -5   9   4   49.50    3.20
  -5   9   4   47.30    2.10
   4  -9  -4    2.60    1.00
   4  -9  -4    1.90    1.30
   4  -9  -4    1.50    1.50
  -4   9   4    1.70    1.30
  -4   9   4    1.00    1.20
  -4   9   4    1.00    0.70
   3  -9  -4   29.30    2.40
   3  -9  -4   28.40    1.90
   3  -9  -4   29.20    2.30
  -3   9   4   29.50    1.60
  -3   9   4   28.30    2.10
  -3   9   4   28.70    2.30
   2  -9  -4    0.70    0.80
   2  -9  -4    0.80    1.10
   2  -9  -4    0.00    1.20
  -2   9   4    2.10    1.10
  -2   9   4    0.70    1.00
  -2   9   4    0.40    0.60
   1  -9  -4    3.20    0.80
   1  -9  -4    2.00    1.20
  -1   9   4    2.00    0.90
  -1   9   4    2.40    1.00
  -1   9   4    2.50    0.60
   0  -9  -4    0.50    1.00
   0  -9  -4   -0.40    0.80
   0   9   4   -0.20    0.80
   0   9   4    0.30    0.60
   0   9   4    0.00    0.90
  -1  -9  -4   60.89    2.80
   1   9   4   63.09    2.90
   1   9   4   66.19    2.90
   1   9   4   66.49    2.70
  -2  -9  -4   28.50    2.10
  -2  -9  -4   30.20    1.80
   2   9   4   30.40    1.80
   2   9   4   31.90    1.90
   2   9   4   33.70    1.60
  -3  -9  -4   29.20    1.90
  -3  -9  -4   27.20    1.80
   3   9   4   30.50    1.60
   3   9   4   29.60    1.70
   3   9   4   26.60    1.80
  -4  -9  -4    0.50    1.00
   4   9   4    0.40    0.70
   4   9   4   -0.20    0.80
   4   9   4   -0.60    0.80
  -5  -9  -4   69.89    3.10
  -5  -9  -4   66.09    3.30
   5   9   4   70.89    3.20
   5   9   4   76.39    3.20
   5   9   4   78.29    3.10
  -6  -9  -4   16.10    1.50
  -6  -9  -4   18.90    1.50
   6   9   4   17.10    1.60
   6   9   4   14.30    1.30
   6   9   4   20.10    1.50
  -7  -9  -4  102.29    4.20
  -7  -9  -4   99.09    4.40
   7   9   4  105.99    4.40
  -8  -9  -4    3.00    0.90
   8   9   4    3.20    1.20
  -9  -9  -4    0.10    0.90
   9   9   4   -0.40    1.20
 -10  -9  -4   -0.40    1.00
  10   9   4    0.50    1.40
 -11  -9  -4   -0.10    1.10
 -12  -9  -4    4.70    1.30
   6 -10  -4    1.00    2.10
   6 -10  -4   -0.40    1.50
  -6  10   4    0.90    1.80
   5 -10  -4    7.90    2.20
   5 -10  -4    7.40    1.50
   5 -10  -4    7.00    1.90
  -5  10   4    7.40    0.90
  -5  10   4    4.60    1.70
   4 -10  -4    5.00    1.80
   4 -10  -4    3.30    1.30
   4 -10  -4    6.00    1.70
  -4  10   4    5.00    0.90
  -4  10   4    4.60    1.50
  -4  10   4    3.70    1.60
   3 -10  -4    4.30    1.70
   3 -10  -4    7.00    1.50
   3 -10  -4    9.20    1.30
  -3  10   4    9.20    0.90
  -3  10   4    7.80    1.50
  -3  10   4    8.50    1.40
   2 -10  -4    0.60    1.30
   2 -10  -4   -0.30    1.40
   2 -10  -4    0.70    1.00
  -2  10   4    0.50    0.70
  -2  10   4    0.80    1.10
  -2  10   4   -0.20    1.30
   1 -10  -4   33.40    2.60
   1 -10  -4   37.90    2.20
  -1  10   4   38.30    1.80
  -1  10   4   30.90    2.20
  -1  10   4   35.10    2.30
   0 -10  -4   79.39    3.50
   0  10   4   80.39    3.30
   0  10   4   74.39    3.60
   0  10   4   81.89    3.60
  -1 -10  -4    2.50    1.30
  -1 -10  -4    1.70    0.90
   1  10   4    1.40    1.10
   1  10   4    2.40    0.70
   1  10   4    1.80    1.00
  -2 -10  -4    0.70    1.20
   2  10   4    1.00    0.70
   2  10   4    1.50    0.90
   2  10   4    1.40    1.10
  -3 -10  -4    1.90    1.20
   3  10   4    0.70    0.80
   3  10   4    0.80    1.00
   3  10   4    1.40    1.00
  -4 -10  -4   19.80    2.10
   4  10   4   22.90    1.60
   4  10   4   21.10    1.70
  -5 -10  -4    0.00    1.20
   5  10   4    2.40    0.90
   5  10   4    1.90    1.10
  -6 -10  -4   54.69    2.60
  -6 -10  -4   47.30    3.00
   6  10   4   55.39    2.80
  -7 -10  -4    1.10    1.30
  -7 -10  -4    0.90    0.90
   7  10   4    1.70    1.20
  -8 -10  -4    8.30    1.10
   8  10   4    6.80    1.40
  -9 -10  -4    0.60    1.00
   9  10   4   -0.10    1.30
 -10 -10  -4    8.40    1.20
  10  10   4    7.40    1.70
 -11 -10  -4    4.60    1.30
   5 -11  -4    3.60    1.70
   5 -11  -4    2.50    2.20
  -5  11   4    3.20    1.00
  -5  11   4    3.00    2.60
   4 -11  -4    1.70    1.90
   4 -11  -4   -0.70    2.10
   4 -11  -4    1.00    1.50
  -4  11   4    1.40    1.00
  -4  11   4    2.00    1.70
  -4  11   4    1.00    1.80
   3 -11  -4    8.90    1.80
   3 -11  -4    9.60    1.50
   3 -11  -4   11.40    2.10
  -3  11   4    7.40    1.80
  -3  11   4   10.70    1.10
  -3  11   4    9.10    1.70
   2 -11  -4   -0.20    1.20
   2 -11  -4    0.10    1.50
   2 -11  -4   -1.20    1.70
  -2  11   4    0.70    0.90
  -2  11   4    1.00    1.50
  -2  11   4    0.50    1.30
   1 -11  -4    5.30    1.70
   1 -11  -4    8.20    1.30
   1 -11  -4    6.20    1.50
  -1  11   4    8.60    1.60
  -1  11   4    5.90    1.00
  -1  11   4    8.30    1.40
   0 -11  -4    3.60    1.60
   0  11   4    3.30    0.90
   0  11   4    2.70    1.20
  -1 -11  -4   11.70    1.70
   1  11   4   12.00    1.50
   1  11   4   13.60    1.10
  -2 -11  -4    3.50    1.50
   2  11   4    5.60    1.00
   2  11   4    6.20    1.20
  -3 -11  -4    7.20    1.60
   3  11   4    8.40    1.30
   3  11   4    7.50    1.00
  -4 -11  -4   35.40    2.70
   4  11   4   43.60    2.30
   4  11   4   40.70    2.50
  -5 -11  -4   24.40    2.50
   5  11   4   30.80    1.90
   5  11   4   24.20    2.20
  -6 -11  -4   26.90    2.50
   6  11   4   24.40    2.30
  -7 -11  -4   -1.10    1.00
  -7 -11  -4    0.30    1.60
   7  11   4    0.40    1.40
  -8 -11  -4    0.40    1.10
   8  11   4    2.00    1.50
  -9 -11  -4    3.50    1.20
   9  11   4    4.80    1.70
 -10 -11  -4    0.00    1.20
  10  11   4    0.90    1.80
 -11 -11  -4   -0.40    1.40
   4 -12  -4   10.20    2.80
   3 -12  -4   16.00    2.70
  -3  12   4   13.40    2.10
  -3  12   4   16.40    1.40
   2 -12  -4   22.50    2.60
  -2  12   4   17.50    2.10
  -2  12   4   20.60    1.50
   1 -12  -4    7.10    2.00
  -1  12   4    7.70    1.70
  -1  12   4    6.00    1.20
   0 -12  -4   31.20    3.20
   0  12   4   28.70    2.60
   0  12   4   30.00    2.10
  -1 -12  -4    0.80    1.80
   1  12   4    1.20    1.40
   1  12   4    0.50    1.00
  -2 -12  -4    5.60    1.90
   2  12   4    8.70    1.50
   2  12   4    8.00    1.20
  -3 -12  -4    0.60    1.70
   3  12   4    1.50    1.10
   3  12   4    0.70    1.30
  -4 -12  -4    0.40    1.60
   4  12   4    1.20    1.10
   4  12   4    1.80    1.30
  -5 -12  -4    0.40    1.70
   5  12   4    0.70    1.40
  -6 -12  -4    5.10    1.80
   6  12   4    8.00    1.60
  -7 -12  -4    0.70    1.90
   7  12   4    0.80    1.60
  -8 -12  -4    5.90    1.40
   8  12   4    6.80    1.90
  -9 -12  -4    0.80    1.40
   9  12   4    1.20    1.90
 -10 -12  -4    2.80    1.50
   1 -13  -4   -0.30    2.40
  -1  13   4    0.40    1.90
  -1  13   4   -1.00    1.30
   0 -13  -4   -1.60    2.20
   0  13   4    0.00    1.20
   0  13   4    0.50    1.70
  -1 -13  -4   14.50    2.50
   1  13   4   13.80    1.50
   1  13   4   13.60    2.00
  -2 -13  -4    7.80    2.30
   2  13   4   13.00    2.00
   2  13   4   16.20    1.50
  -3 -13  -4   -2.10    2.00
   3  13   4    1.00    1.30
   3  13   4    1.10    1.60
  -4 -13  -4    0.90    2.10
   4  13   4   -1.10    1.30
   4  13   4   -0.10    1.60
  -5 -13  -4    0.60    2.00
   5  13   4    0.60    1.70
  -6 -13  -4   27.40    2.80
   6  13   4   34.70    3.00
  -7 -13  -4    0.10    2.60
   7  13   4    0.30    1.90
  -8 -13  -4    1.00    1.70
   8  13   4    0.40    2.00
   2  14   4    3.50    1.60
   2  14   4   -0.20    2.00
   3  14   4   16.50    1.80
   3  14   4   14.90    2.30
  -4 -14  -4    6.50    3.00
   4  14   4    8.30    2.10
   4  14   4    3.90    1.80
  -5 -14  -4    2.40    2.50
   5  14   4    3.90    2.00
  -6 -14  -4   -1.50    2.50
   6  14   4    2.10    2.10
   7  12  -5    5.10    1.70
   6  12  -5    2.00    1.70
   6  12  -5    2.50    2.00
  -6 -12   5    2.70    2.20
  -6 -12   5   -0.40    1.00
   5  12  -5    9.30    2.10
  -5 -12   5   10.80    1.20
  -5 -12   5    8.60    2.30
   4  12  -5    2.10    1.80
  -4 -12   5   -0.50    1.10
  -4 -12   5   -0.50    2.10
   3  12  -5   10.40    2.00
  -3 -12   5   11.10    2.30
  -3 -12   5   13.50    1.40
   2  12  -5    2.70    1.90
  -2 -12   5    2.60    2.10
  -2 -12   5    3.40    1.20
   1  12  -5    1.80    1.90
  -1 -12   5    0.20    2.10
  -1 -12   5    3.80    1.30
   0  12  -5   10.40    2.10
   0 -12   5    6.20    1.40
   0 -12   5    6.40    2.30
  -1  12  -5    1.30    2.00
   1 -12   5    0.40    2.30
   1 -12   5    1.60    1.40
  -2  12  -5    1.90    2.10
   2 -12   5    0.70    1.70
   2 -12   5   -0.70    2.50
   8  11  -5   10.00    1.70
   8  11  -5   13.80    2.50
   7  11  -5    5.60    1.40
   7  11  -5    9.60    2.00
  -7 -11   5    6.70    0.90
   6  11  -5    2.30    1.30
   6  11  -5    0.30    1.60
  -6 -11   5    2.20    0.90
  -6 -11   5    2.90    1.90
   5  11  -5    1.40    1.50
   5  11  -5    0.90    1.30
  -5 -11   5   -0.30    1.80
  -5 -11   5    0.10    0.90
   4  11  -5   10.00    1.40
   4  11  -5   10.10    1.70
  -4 -11   5   10.50    1.10
  -4 -11   5    9.00    1.90
   3  11  -5    2.20    1.50
  -3 -11   5    2.00    1.00
  -3 -11   5    1.60    1.70
   2  11  -5   14.30    1.80
  -2 -11   5    9.90    2.00
  -2 -11   5   16.10    1.30
   1  11  -5    9.50    1.70
  -1 -11   5   11.60    1.20
  -1 -11   5    8.90    2.00
   0  11  -5   20.00    2.00
   0 -11   5   19.70    2.20
   0 -11   5   19.50    1.50
  -1  11  -5   31.40    2.70
   1 -11   5   33.70    2.30
   1 -11   5   28.80    3.00
  -2  11  -5    3.20    1.70
   2 -11   5    3.30    2.00
   2 -11   5    3.00    1.30
  -3  11  -5   12.90    2.10
   3 -11   5   16.70    2.40
  -4  11  -5    3.60    2.00
   4 -11   5    1.90    2.40
   9  10  -5   89.99    4.20
   9  10  -5   90.79    4.80
   8  10  -5    2.40    1.70
   8  10  -5    1.10    1.20
   7  10  -5    0.30    1.10
   7  10  -5    0.80    1.50
   6  10  -5   15.50    1.80
   6  10  -5   15.40    1.40
  -6 -10   5   15.60    1.90
  -6 -10   5   14.70    1.00
   5  10  -5    1.70    1.30
   5  10  -5    1.90    1.00
  -5 -10   5    2.70    0.80
  -5 -10   5    3.00    1.60
   4  10  -5   -0.90    1.00
   4  10  -5    0.00    1.20
  -4 -10   5   -0.80    1.40
  -4 -10   5   -0.10    0.70
   3  10  -5    0.90    1.20
   3  10  -5    0.10    1.10
  -3 -10   5    0.80    1.40
  -3 -10   5    0.10    0.80
   2  10  -5   -0.20    1.20
   2  10  -5    0.50    1.10
  -2 -10   5   -0.30    0.80
  -2 -10   5    0.30    1.40
   1  10  -5   18.40    1.70
  -1 -10   5   13.20    1.80
  -1 -10   5   15.80    1.20
   0  10  -5   31.30    2.40
   0 -10   5   29.50    2.60
   0 -10   5   28.90    1.90
  -1  10  -5   39.60    2.70
   1 -10   5   39.50    3.00
   1 -10   5   41.00    2.30
  -2  10  -5   92.59    4.20
   2 -10   5   81.89    4.30
   2 -10   5   85.39    3.80
  -3  10  -5   -0.30    1.50
   3 -10   5    0.90    1.70
   3 -10   5    1.00    1.10
  -4  10  -5    0.10    1.60
   4 -10   5   -0.40    1.80
  -5  10  -5   37.30    3.30
   5 -10   5   37.90    3.60
  -6  10  -5    0.40    2.10
  10   9  -5   43.30    3.50
  10   9  -5   44.80    2.80
   9   9  -5   25.80    2.30
   9   9  -5   19.80    1.60
   8   9  -5   -0.20    1.10
   8   9  -5    0.30    1.50
   7   9  -5    5.70    1.10
   7   9  -5    8.30    1.50
   6   9  -5   19.90    1.70
   6   9  -5   16.50    1.60
  -6  -9   5   16.60    1.70
  -6  -9   5   17.60    1.10
   5   9  -5   30.30    1.90
   5   9  -5   28.70    2.30
  -5  -9   5   27.30    1.50
  -5  -9   5   28.20    2.40
   4   9  -5    3.20    1.10
   4   9  -5    2.30    0.90
  -4  -9   5    2.20    1.30
  -4  -9   5    3.20    0.70
   3   9  -5   12.70    1.10
   3   9  -5   10.60    1.30
  -3  -9   5   10.10    0.80
  -3  -9   5   10.30    1.50
   2   9  -5   22.30    1.90
   2   9  -5   23.40    1.80
  -2  -9   5   24.70    1.50
  -2  -9   5   23.80    2.10
   1   9  -5    5.60    1.10
   1   9  -5    4.90    1.00
  -1  -9   5    4.00    0.80
  -1  -9   5    4.00    1.30
   0   9  -5    1.80    1.00
   0   9  -5    0.90    1.00
   0  -9   5    1.40    0.80
   0  -9   5    0.50    1.20
  -1   9  -5   12.90    1.40
   1  -9   5   13.70    1.10
   1  -9   5   12.70    1.60
  -2   9  -5    1.60    1.10
   2  -9   5    2.60    0.90
   2  -9   5    0.80    1.40
  -3   9  -5    5.10    1.30
   3  -9   5    5.60    1.50
   3  -9   5    5.50    1.10
  -4   9  -5   -0.60    1.30
   4  -9   5    1.00    1.60
  -5   9  -5    3.30    1.60
   5  -9   5    3.00    1.70
  -6   9  -5   34.10    3.00
  -6   9  -5   30.80    2.40
  -7   9  -5    1.50    2.00
  -7   9  -5    0.80    1.40
  10   8  -5   -0.30    1.80
  10   8  -5   -1.30    1.10
   9   8  -5   41.60    2.40
   9   8  -5   41.10    3.00
   8   8  -5    3.50    0.90
   8   8  -5    2.90    1.30
   7   8  -5  151.88    6.20
   7   8  -5  147.99    5.90
   6   8  -5    6.40    0.90
   6   8  -5    6.90    1.20
  -6  -8   5    7.40    1.30
   5   8  -5    9.20    0.90
   5   8  -5    9.30    1.20
  -5  -8   5   11.10    1.40
  -5  -8   5    9.30    0.70
   4   8  -5  132.79    5.20
   4   8  -5  138.69    5.50
  -4  -8   5  130.79    5.50
  -4  -8   5  132.89    5.10
   3   8  -5   91.69    4.00
   3   8  -5   94.69    3.90
  -3  -8   5   91.59    4.10
  -3  -8   5   97.99    3.70
   2   8  -5   27.70    1.60
   2   8  -5   28.00    1.80
  -2  -8   5   24.10    1.90
  -2  -8   5   27.80    1.40
   1   8  -5   36.40    2.00
   1   8  -5   40.00    2.20
  -1  -8   5   39.20    2.40
  -1  -8   5   41.20    1.80
   0   8  -5   51.39    2.60
   0   8  -5   48.50    2.40
   0  -8   5   50.69    2.80
   0  -8   5   51.99    2.30
  -1   8  -5   -0.60    0.80
  -1   8  -5   -0.50    0.90
   1  -8   5    0.80    0.70
   1  -8   5    0.20    1.10
  -2   8  -5    0.60    1.00
   2  -8   5    0.10    0.70
   2  -8   5    0.00    1.10
  -3   8  -5   63.09    3.20
   3  -8   5   62.69    2.90
   3  -8   5   68.19    3.30
  -4   8  -5   19.80    1.90
   4  -8   5   19.60    1.80
   4  -8   5   18.50    1.40
  -5   8  -5    2.90    1.30
  -5   8  -5    2.30    1.50
   5  -8   5    1.50    1.40
  -6   8  -5    2.30    1.10
  -6   8  -5    1.80    1.40
  -7   8  -5   14.20    1.50
  -7   8  -5   18.90    2.00
  -8   8  -5    2.90    1.40
  -8   8  -5    2.00    2.00
  11   7  -5   12.70    2.20
  11   7  -5   11.30    1.40
  10   7  -5   33.90    2.20
  10   7  -5   34.50    2.90
   9   7  -5   24.60    1.80
   9   7  -5   21.50    1.90
   8   7  -5    9.10    1.40
   8   7  -5    9.60    1.00
   7   7  -5    4.80    0.80
   7   7  -5    7.60    1.20
   6   7  -5   18.20    1.30
   6   7  -5   18.10    1.70
  -6  -7   5   18.70    1.80
   5   7  -5   57.59    2.40
   5   7  -5   57.09    2.70
  -5  -7   5   52.59    2.70
   4   7  -5    3.00    0.80
   4   7  -5    2.20    0.60
  -4  -7   5    3.40    1.00
  -4  -7   5    3.20    0.40
   3   7  -5  150.28    5.90
   3   7  -5  156.28    6.00
  -3  -7   5  154.38    6.10
  -3  -7   5  150.98    5.70
   2   7  -5   48.70    2.10
   2   7  -5   48.70    2.30
  -2  -7   5   41.30    2.30
  -2  -7   5   47.00    1.90
   1   7  -5   48.80    2.30
   1   7  -5   47.50    2.20
  -1  -7   5   50.69    2.00
  -1  -7   5   46.90    2.40
   0   7  -5    3.80    0.70
   0   7  -5    3.00    0.80
   0  -7   5    4.10    0.60
   0  -7   5    4.00    0.90
  -1   7  -5   26.40    1.70
  -1   7  -5   26.30    1.60
   1  -7   5   25.60    1.80
   1  -7   5   24.50    1.40
  -2   7  -5   18.40    1.50
  -2   7  -5   18.80    1.60
   2  -7   5   18.60    1.30
   2  -7   5   17.00    1.70
  -3   7  -5    0.60    0.80
   3  -7   5   -0.70    1.00
   3  -7   5    0.60    0.70
  -4   7  -5   -0.50    0.90
   4  -7   5   -0.10    1.10
   4  -7   5   -0.10    0.80
  -5   7  -5   56.39    2.70
  -5   7  -5   57.39    3.00
   5  -7   5   58.59    3.10
  -6   7  -5   11.70    1.50
  -6   7  -5   10.60    1.20
   6  -7   5   15.10    1.70
  -7   7  -5    3.00    1.10
  -7   7  -5    3.20    1.40
   7  -7   5    2.10    1.70
  -8   7  -5   55.49    2.80
  -8   7  -5   52.99    3.40
   8  -7   5   50.79    3.40
  -9   7  -5    4.00    2.00
  -9   7  -5    2.10    1.40
   9  -7   5    1.30    2.10
  11   6  -5    4.60    1.20
  11   6  -5    3.90    1.90
  10   6  -5   22.00    2.10
  10   6  -5   24.10    1.80
   9   6  -5    9.30    1.00
   9   6  -5   11.70    1.50
   8   6  -5    2.30    1.10
   8   6  -5    1.70    0.70
   7   6  -5  100.79    4.20
   7   6  -5   94.49    3.80
   6   6  -5  237.38    8.90
   6   6  -5  222.28    8.60
  -6  -6   5  229.28    8.80
   5   6  -5  153.48    6.00
   5   6  -5  149.69    5.70
  -5  -6   5  151.18    6.00
   4   6  -5   50.89    2.30
   4   6  -5   46.90    2.00
  -4  -6   5   46.40    1.90
  -4  -6   5   47.60    2.40
   3   6  -5   44.50    2.00
   3   6  -5   41.90    1.80
  -3  -6   5   40.90    1.70
  -3  -6   5   38.50    2.10
   2   6  -5  172.58    6.70
   2   6  -5  174.08    6.60
  -2  -6   5  173.98    6.50
  -2  -6   5  175.88    6.80
   1   6  -5   29.90    1.70
   1   6  -5   33.70    1.60
  -1  -6   5   31.90    1.90
  -1  -6   5   35.20    1.50
   0   6  -5   58.89    2.30
   0   6  -5   47.40    2.40
   0  -6   5   53.79    2.20
   0  -6   5   55.19    2.50
  -1   6  -5  114.69    4.70
  -1   6  -5  120.29    4.60
   1  -6   5  120.09    4.80
   1  -6   5  114.69    4.50
  -2   6  -5    1.10    0.60
  -2   6  -5    0.60    0.60
   2  -6   5    0.60    0.50
   2  -6   5    0.70    0.80
  -3   6  -5   10.50    1.00
  -3   6  -5   10.50    0.90
   3  -6   5   11.30    0.90
   3  -6   5   11.20    1.20
  -4   6  -5   18.50    1.40
  -4   6  -5   23.60    1.70
   4  -6   5   24.30    1.60
   4  -6   5   27.70    1.50
   4  -6   5   26.00    1.80
  -5   6  -5   34.30    2.10
  -5   6  -5   36.30    1.80
   5  -6   5   34.10    1.90
   5  -6   5   32.80    2.20
   5  -6   5   31.20    2.00
  -6   6  -5   45.20    2.30
  -6   6  -5   45.50    2.50
   6  -6   5   46.50    2.70
   6  -6   5   44.40    2.50
  -7   6  -5    5.40    1.30
  -7   6  -5    3.40    0.90
   7  -6   5    4.20    1.30
  -8   6  -5   17.70    1.80
  -8   6  -5   19.40    1.30
   8  -6   5   16.90    1.80
  -9   6  -5    1.20    1.60
  -9   6  -5    2.10    1.10
   9  -6   5    1.40    1.80
 -10   6  -5    1.00    1.30
  10  -6   5    1.10    2.10
  11   5  -5    0.00    1.70
  11   5  -5    0.70    1.00
  10   5  -5    3.80    0.90
  10   5  -5    4.50    1.50
   9   5  -5    8.00    1.40
   9   5  -5    7.30    0.80
   8   5  -5   57.49    3.10
   8   5  -5   65.39    2.60
   7   5  -5   41.30    2.30
   7   5  -5   42.90    1.90
   6   5  -5    7.60    0.60
   6   5  -5    7.10    0.90
  -6  -5   5    7.10    0.90
   5   5  -5   10.80    0.80
   5   5  -5   10.70    1.00
  -5  -5   5   11.90    1.00
   4   5  -5   14.50    1.20
   4   5  -5   16.00    0.90
  -4  -5   5   17.00    1.30
   3   5  -5    0.20    0.50
   3   5  -5    0.40    0.40
  -3  -5   5    0.30    0.60
   2   5  -5    5.10    0.60
   2   5  -5    5.40    0.50
  -2  -5   5    6.70    0.50
  -2  -5   5    5.80    0.80
   1   5  -5  169.78    6.60
   1   5  -5  171.48    6.50
  -1  -5   5  169.28    6.40
  -1  -5   5  176.28    6.60
   0   5  -5   31.10    1.40
   0   5  -5   27.50    1.50
   0  -5   5   32.40    1.70
   0  -5   5   28.00    1.30
  -1   5  -5    0.80    0.50
  -1   5  -5    1.00    0.50
   1  -5   5    1.10    0.40
   1  -5   5    0.90    0.40
   1  -5   5    0.70    0.70
  -2   5  -5   15.10    1.00
  -2   5  -5   13.90    1.00
  -2   5  -5   15.30    1.10
   2  -5   5   13.10    1.30
   2  -5   5   13.70    0.90
   2  -5   5   16.60    1.00
  -3   5  -5  133.19    5.40
  -3   5  -5  136.69    5.30
  -3   5  -5  142.99    5.30
   3  -5   5  132.69    5.20
   3  -5   5  137.79    5.50
   3  -5   5  140.79    5.30
  -4   5  -5    4.00    0.80
  -4   5  -5    5.50    0.90
  -4   5  -5    5.20    0.70
   4  -5   5    5.70    0.80
   4  -5   5    5.60    0.70
   4  -5   5    4.40    0.90
  -5   5  -5   40.40    2.00
  -5   5  -5   34.70    1.80
   5  -5   5   33.40    2.00
   5  -5   5   40.00    2.10
   5  -5   5   35.80    1.90
  -6   5  -5   11.80    1.20
  -6   5  -5   12.00    1.00
   6  -5   5   15.10    1.30
   6  -5   5   13.40    1.20
  -7   5  -5  197.08    7.40
  -7   5  -5  199.48    7.60
   7  -5   5  182.48    7.60
  -8   5  -5    0.90    0.90
  -8   5  -5    0.00    1.20
   8  -5   5    0.00    1.30
  -9   5  -5   -0.20    1.40
  -9   5  -5    0.80    0.90
   9  -5   5   -0.70    1.50
 -10   5  -5   26.40    2.00
  10  -5   5   20.50    2.30
  11  -5   5   12.80    3.20
  12   4  -5   12.30    1.70
  12   4  -5   15.00    2.70
  11   4  -5   53.19    2.60
  11   4  -5   53.09    3.50
 -11  -4   5   49.90    3.30
  10   4  -5    2.90    0.80
  10   4  -5    3.00    1.40
 -10  -4   5    2.40    1.40
   9   4  -5    3.20    0.70
   9   4  -5    3.60    1.20
   8   4  -5   75.59    3.00
   8   4  -5   72.79    3.50
   7   4  -5   41.20    2.20
   7   4  -5   43.10    1.80
   6   4  -5  120.89    4.80
   6   4  -5  119.99    4.50
  -6  -4   5  118.59    4.70
   5   4  -5  418.46   15.30
   5   4  -5  416.46   15.50
  -5  -4   5  410.86   15.50
   4   4  -5   27.20    1.50
   4   4  -5   27.90    1.30
  -4  -4   5   33.30    1.60
   3   4  -5   12.90    1.00
   3   4  -5   13.60    0.80
  -3  -4   5   14.90    1.10
   2   4  -5  176.58    6.80
   2   4  -5  178.58    6.70
  -2  -4   5  175.68    6.60
  -2  -4   5  183.88    6.80
   1   4  -5   87.09    3.30
   1   4  -5   80.79    3.40
  -1  -4   5   86.79    3.20
  -1  -4   5   85.59    3.20
  -1  -4   5   86.29    3.50
   0   4  -5  160.98    6.00
   0   4  -5  168.08    6.00
   0   4  -5  156.88    6.10
   0  -4   5  163.38    5.90
   0  -4   5  158.58    6.20
   0  -4   5  153.48    6.00
  -1   4  -5    2.80    0.50
  -1   4  -5    3.20    0.50
  -1   4  -5    3.20    0.40
   1  -4   5    3.10    0.60
   1  -4   5    3.70    0.40
   1  -4   5    2.50    0.40
  -2   4  -5   55.39    2.20
  -2   4  -5   51.19    2.20
  -2   4  -5   53.39    2.30
   2  -4   5   57.39    2.20
   2  -4   5   54.29    2.20
   2  -4   5   54.19    2.40
  -3   4  -5   35.60    1.70
  -3   4  -5   38.80    1.70
  -3   4  -5   38.40    1.70
   3  -4   5   36.70    1.70
   3  -4   5   35.80    1.90
   3  -4   5   40.00    1.70
  -4   4  -5   13.00    1.10
  -4   4  -5   13.00    1.10
  -4   4  -5   11.90    1.00
   4  -4   5   12.70    1.10
   4  -4   5   12.60    1.10
   4  -4   5   12.30    0.80
  -5   4  -5  183.08    6.90
  -5   4  -5  185.68    7.00
   5  -4   5  185.78    7.00
   5  -4   5  179.68    7.10
   5  -4   5  180.18    6.90
  -6   4  -5   22.10    1.50
  -6   4  -5   20.90    1.30
   6  -4   5   21.60    1.60
   6  -4   5   19.80    1.40
   6  -4   5   16.20    1.60
  -7   4  -5    0.80    0.90
  -7   4  -5    2.00    0.80
   7  -4   5    3.00    1.00
  -8   4  -5   86.99    3.60
  -8   4  -5   89.99    3.90
   8  -4   5   83.69    3.90
  -9   4  -5   18.70    1.70
  -9   4  -5   20.40    1.60
   9  -4   5   21.70    1.90
 -10   4  -5   -0.80    1.00
  10  -4   5   -0.70    1.60
 -11   4  -5   -0.70    1.20
  11  -4   5   -1.20    2.00
  12   3  -5    0.60    2.00
  12   3  -5    0.60    1.20
 -12  -3   5    0.20    1.90
  11   3  -5    0.70    1.70
  11   3  -5   -0.20    0.90
 -11  -3   5    0.00    1.60
  10   3  -5   18.40    1.40
  10   3  -5   17.10    1.80
 -10  -3   5   15.70    1.80
   9   3  -5   33.50    2.30
   9   3  -5   32.60    1.70
  -9  -3   5   31.90    2.20
   8   3  -5    0.40    0.50
   8   3  -5    0.90    0.90
  -8  -3   5   -0.30    0.90
   7   3  -5   33.70    1.50
   7   3  -5   33.20    1.90
  -7  -3   5   34.30    1.90
   6   3  -5   30.20    1.60
   6   3  -5   27.30    1.50
   6   3  -5   28.20    1.30
  -6  -3   5   29.90    1.60
  -6  -3   5   28.70    1.50
   5   3  -5  318.17   12.10
   5   3  -5  315.67   11.80
   5   3  -5  328.37   11.90
  -5  -3   5  322.37   12.00
   4   3  -5   10.80    0.60
   4   3  -5   10.80    0.70
   4   3  -5   10.10    0.90
   4   3  -5   11.00    0.60
  -4  -3   5   11.70    0.90
   3   3  -5    0.90    0.30
   3   3  -5    1.10    0.40
   3   3  -5    1.00    0.30
   3   3  -5    1.00    0.20
  -3  -3   5    1.10    0.50
  -3  -3   5    1.60    0.30
   2   3  -5   14.70    0.90
   2   3  -5   15.10    0.70
   2   3  -5   15.60    0.70
  -2  -3   5   17.20    0.70
  -2  -3   5   15.90    1.00
   1   3  -5    1.40    0.30
   1   3  -5    1.80    0.30
   1   3  -5    1.40    0.30
  -1  -3   5    1.70    0.20
  -1  -3   5    1.90    0.20
  -1  -3   5    1.80    0.50
  -1  -3   5    1.70    0.20
   0   3  -5   70.59    2.80
   0   3  -5   69.99    2.80
   0  -3   5   74.09    2.80
   0  -3   5   70.89    2.70
   0  -3   5   73.99    2.90
   0  -3   5   74.69    2.70
  -1   3  -5  233.88    8.90
  -1   3  -5  235.48    8.90
  -1   3  -5  249.78    8.90
   1  -3   5  235.68    8.80
   1  -3   5  238.18    9.00
   1  -3   5  241.58    8.90
  -2   3  -5   85.39    3.20
  -2   3  -5   83.49    3.20
  -2   3  -5   80.89    3.20
   2  -3   5   79.99    3.30
   2  -3   5   85.19    3.20
   2  -3   5   80.89    3.20
   2  -3   5   83.39    3.20
  -3   3  -5    0.90    0.40
  -3   3  -5    0.80    0.40
  -3   3  -5    0.50    0.40
   3  -3   5    0.50    0.40
   3  -3   5    0.40    0.50
   3  -3   5    0.40    0.40
   3  -3   5    0.50    0.50
  -4   3  -5    0.00    0.50
  -4   3  -5   -0.10    0.40
  -4   3  -5    0.10    0.50
   4  -3   5    0.20    0.60
   4  -3   5    0.70    0.50
   4  -3   5    0.00    0.40
   4  -3   5    0.20    0.50
  -5   3  -5  101.09    4.10
  -5   3  -5  106.99    4.10
  -5   3  -5  105.39    4.00
   5  -3   5  104.39    4.10
   5  -3   5   96.99    4.10
   5  -3   5  103.49    4.10
  -6   3  -5   33.50    1.60
  -6   3  -5   34.50    1.80
   6  -3   5   34.50    2.20
   6  -3   5   32.30    1.80
   6  -3   5   30.80    1.80
  -7   3  -5   47.80    2.30
  -7   3  -5   46.70    2.20
   7  -3   5   49.70    2.40
  -8   3  -5   -0.10    0.70
  -8   3  -5    0.20    1.00
   8  -3   5    0.60    1.00
  -9   3  -5   78.19    3.60
  -9   3  -5   80.59    3.30
   9  -3   5   78.89    3.70
 -10   3  -5    1.70    0.90
  10  -3   5    1.20    1.50
 -11   3  -5    5.00    1.10
  11  -3   5    3.20    1.80
  12   2  -5    1.80    2.00
  12   2  -5    0.30    1.20
 -12  -2   5    0.80    1.80
  11   2  -5   17.10    1.30
  11   2  -5   15.80    2.00
 -11  -2   5   20.20    2.00
  10   2  -5   72.09    3.00
  10   2  -5   71.59    3.60
 -10  -2   5   65.69    3.60
   9   2  -5   -0.50    0.90
   9   2  -5    0.40    1.10
   9   2  -5   -0.30    0.60
  -9  -2   5   -0.20    1.00
   8   2  -5   41.90    1.80
   8   2  -5   39.70    2.10
   8   2  -5   34.80    2.30
  -8  -2   5   42.60    2.30
   7   2  -5   46.60    2.20
   7   2  -5   49.40    2.40
   7   2  -5   46.20    1.90
  -7  -2   5   46.90    2.30
   6   2  -5   10.80    1.00
   6   2  -5   12.30    1.20
  -6  -2   5   13.90    1.10
  -6  -2   5   15.20    1.20
   5   2  -5    2.70    0.50
   5   2  -5    1.80    0.60
  -5  -2   5    2.40    0.60
  -5  -2   5    2.70    0.50
   4   2  -5   62.49    2.80
   4   2  -5   68.09    2.70
  -4  -2   5   72.49    2.70
  -4  -2   5   71.89    2.80
  -4  -2   5   67.89    2.80
   3   2  -5  589.04   21.50
   3   2  -5  569.04   21.60
  -3  -2   5  597.84   21.60
  -3  -2   5  586.14   21.50
  -3  -2   5  581.04   21.60
   2   2  -5  588.94   22.00
   2   2  -5  590.84   22.10
   2   2  -5  590.34   22.00
  -2  -2   5  610.44   22.20
  -2  -2   5  621.04   22.10
   1   2  -5   87.99    3.40
   1   2  -5   90.09    3.50
   1   2  -5   91.09    3.40
  -1  -2   5   94.59    3.60
  -1  -2   5   93.19    3.40
   0   2  -5 1008.70   37.70
   0   2  -5 1016.50   37.70
   0  -2   5 1017.00   37.70
   0  -2   5 1031.70   37.80
   0  -2   5 1057.49   37.70
   0  -2   5 1034.10   37.70
  -1   2  -5  216.28    8.20
  -1   2  -5  223.38    8.20
   1  -2   5  216.78    8.30
   1  -2   5  219.38    8.10
   1  -2   5  224.88    8.20
  -2   2  -5  230.88    8.50
  -2   2  -5  230.38    8.40
  -2   2  -5  229.58    8.50
   2  -2   5  229.38    8.40
   2  -2   5  228.38    8.50
   2  -2   5  217.68    8.60
  -3   2  -5   53.59    2.10
  -3   2  -5   49.70    2.10
  -3   2  -5   49.30    2.00
   3  -2   5   51.49    2.10
   3  -2   5   48.80    2.00
   3  -2   5   51.49    2.10
   3  -2   5   53.69    2.20
  -4   2  -5  107.99    4.20
  -4   2  -5  109.19    4.20
  -4   2  -5  106.29    4.10
   4  -2   5  111.69    4.20
   4  -2   5  105.19    4.30
   4  -2   5  111.19    4.20
   4  -2   5  109.29    4.10
  -5   2  -5   26.40    1.30
  -5   2  -5   28.90    1.40
  -5   2  -5   26.00    1.40
   5  -2   5   27.40    1.30
   5  -2   5   28.10    1.50
   5  -2   5   27.30    1.40
   5  -2   5   26.20    1.40
  -6   2  -5  190.38    7.30
  -6   2  -5  190.78    7.40
   6  -2   5  202.08    7.40
   6  -2   5  198.28    7.30
   6  -2   5  189.88    7.40
  -7   2  -5  138.29    5.80
  -7   2  -5  156.98    5.70
   7  -2   5  150.98    5.80
   7  -2   5  155.08    5.90
  -8   2  -5   65.09    2.90
  -8   2  -5   65.99    2.80
   8  -2   5   63.99    3.00
  -9   2  -5    1.70    0.70
  -9   2  -5    1.00    1.00
   9  -2   5    2.30    1.10
 -10   2  -5    2.30    0.80
  10  -2   5    2.80    1.40
 -11   2  -5   21.00    1.40
  11  -2   5   18.80    2.10
 -12   2  -5    0.10    1.20
  12  -2   5    1.90    2.10
  12   1  -5   -0.60    2.70
  12   1  -5    0.80    1.50
 -12  -1   5   -0.80    2.50
  11   1  -5   -0.50    1.50
  11   1  -5    0.80    1.60
  11   1  -5    0.70    1.00
 -11  -1   5   -1.10    1.50
  10   1  -5   76.79    3.70
  10   1  -5   80.09    3.30
  10   1  -5   77.59    3.90
 -10  -1   5   77.49    3.90
   9   1  -5    0.50    0.60
   9   1  -5    0.70    1.00
   9   1  -5    1.20    1.00
  -9  -1   5   -0.90    1.00
   8   1  -5    8.90    1.00
   8   1  -5    7.30    1.10
   8   1  -5    9.70    0.70
  -8  -1   5    8.60    1.10
   7   1  -5    2.00    0.70
   7   1  -5    2.70    0.40
  -7  -1   5    2.40    0.80
   6   1  -5   10.70    1.00
  -6  -1   5   11.80    1.10
   5   1  -5   27.90    1.40
   5   1  -5   28.30    1.50
  -5  -1   5   30.50    1.40
  -5  -1   5   31.10    1.50
  -5  -1   5   29.40    1.40
   4   1  -5   64.39    2.60
   4   1  -5   61.39    2.70
  -4  -1   5   64.59    2.60
  -4  -1   5   67.39    2.60
  -4  -1   5   69.49    2.70
   3   1  -5  233.98    8.90
  -3  -1   5  239.88    8.90
  -3  -1   5  237.88    8.80
  -3  -1   5  233.38    8.80
   2   1  -5   18.60    0.90
  -2  -1   5   19.60    1.00
  -2  -1   5   19.40    0.90
  -2  -1   5   18.90    0.90
   1   1  -5  215.18    8.00
   1   1  -5  218.98    8.10
   1   1  -5  218.98    8.00
  -1  -1   5  219.78    8.10
  -1  -1   5  213.28    8.20
   0   1  -5   29.30    1.20
   0   1  -5   28.70    1.20
   0   1  -5   30.30    1.20
   0  -1   5   31.70    1.40
   0  -1   5   31.20    1.30
  -1   1  -5    3.30    0.30
  -1   1  -5    3.40    0.30
   1  -1   5    3.20    0.30
   1  -1   5    3.70    0.40
   1  -1   5    2.50    0.40
   1  -1   5    3.00    0.20
  -2   1  -5  189.78    7.20
  -2   1  -5  191.98    7.10
  -2   1  -5  198.58    7.10
   2  -1   5  189.88    7.10
   2  -1   5  195.18    7.20
   2  -1   5  187.78    7.20
  -3   1  -5   51.19    2.00
  -3   1  -5   49.20    2.10
  -3   1  -5   51.99    2.00
   3  -1   5   49.80    2.00
   3  -1   5   53.69    2.10
   3  -1   5   50.99    2.10
   3  -1   5   53.79    2.10
  -4   1  -5  133.59    4.90
  -4   1  -5  126.79    4.90
  -4   1  -5  132.89    4.90
   4  -1   5  132.69    5.00
   4  -1   5  125.09    5.00
   4  -1   5  128.79    4.90
   4  -1   5  128.39    4.90
  -5   1  -5   25.80    1.30
  -5   1  -5   23.50    1.20
  -5   1  -5   27.20    1.30
   5  -1   5   28.50    1.40
   5  -1   5   25.70    1.30
   5  -1   5   28.50    1.30
   5  -1   5   24.70    1.30
  -6   1  -5  136.49    5.40
  -6   1  -5  140.59    5.40
  -6   1  -5  139.19    5.40
   6  -1   5  143.49    5.40
   6  -1   5  144.79    5.50
   6  -1   5  141.79    5.50
   6  -1   5  147.59    5.40
  -7   1  -5   24.60    1.50
  -7   1  -5   27.20    1.40
   7  -1   5   27.90    1.60
   7  -1   5   25.90    1.50
   7  -1   5   28.10    1.50
  -8   1  -5    8.30    0.80
  -8   1  -5    7.50    1.00
   8  -1   5    7.90    1.00
   8  -1   5    7.90    0.90
  -9   1  -5   47.30    2.40
  -9   1  -5   44.30    2.10
   9  -1   5   43.90    2.50
 -10   1  -5   13.90    1.10
  10  -1   5   12.70    1.50
 -11   1  -5   12.00    1.10
  11  -1   5    9.90    1.70
 -12   1  -5   -0.10    1.10
  12  -1   5    0.30    1.90
  12   0  -5   -0.90    2.00
  11   0  -5    0.20    1.00
  11   0  -5    0.40    1.50
 -11   0   5    0.70    1.60
  10   0  -5    4.50    1.30
  10   0  -5    2.50    0.80
 -10   0   5    4.80    1.40
   9   0  -5   50.79    2.20
   9   0  -5   50.59    2.70
  -9   0   5   49.00    2.70
   8   0  -5   28.80    1.40
   8   0  -5   32.10    1.90
  -8   0   5   32.30    2.00
   7   0  -5   35.20    1.50
   7   0  -5   33.00    1.80
  -7   0   5   35.70    1.90
   6   0  -5   61.39    2.70
  -6   0   5   69.09    2.80
   5   0  -5   15.80    1.10
   5   0  -5   15.70    1.00
  -5   0   5   17.20    1.10
  -5   0   5   17.10    1.10
  -5   0   5   17.50    1.00
   4   0  -5   55.09    2.40
  -4   0   5   59.99    2.40
  -4   0   5   61.39    2.50
  -4   0   5   58.59    2.40
  -3   0   5   26.50    1.30
  -3   0   5   28.70    1.30
  -3   0   5   27.80    1.30
  -2   0   5 1031.10   37.90
  -2   0   5 1047.40   37.90
  -2   0   5 1012.80   37.90
   1   0  -5 1631.54   60.19
  -1   0   5 1675.33   60.19
  -1   0   5 1634.94   60.19
  -1   0   5 1622.34   60.29
   0   0  -5   20.00    0.80
   0   0  -5   19.70    0.80
   0   0  -5   19.30    0.80
   0   0   5   21.60    0.90
   0   0   5   20.70    1.00
  -1   0  -5   16.40    0.70
   1   0   5   14.90    0.80
   1   0   5   16.50    0.70
   1   0   5   14.70    0.80
   1   0   5   17.50    0.70
  -2   0  -5    0.10    0.20
  -2   0  -5   -0.10    0.40
   2   0   5    0.70    0.20
   2   0   5    0.10    0.30
   2   0   5   -0.10    0.30
  -3   0  -5  100.59    3.70
  -3   0  -5   99.19    3.80
  -3   0  -5   97.39    3.80
   3   0   5   96.49    3.80
   3   0   5  102.09    3.80
   3   0   5   96.29    3.70
   3   0   5  102.29    3.80
  -4   0  -5   25.10    1.20
  -4   0  -5   27.30    1.20
  -4   0  -5   26.20    1.20
   4   0   5   28.00    1.30
   4   0   5   28.70    1.20
   4   0   5   24.70    1.30
   4   0   5   26.90    1.20
  -5   0  -5    9.60    0.70
  -5   0  -5   10.50    0.70
  -5   0  -5   11.60    0.80
   5   0   5   10.20    0.90
   5   0   5   11.00    0.80
   5   0   5    9.20    0.80
   5   0   5    9.50    0.80
  -6   0  -5    0.70    0.40
  -6   0  -5    0.60    0.50
  -6   0  -5    0.60    0.50
   6   0   5   -0.20    0.50
   6   0   5    0.60    0.50
   6   0   5    1.00    0.50
   6   0   5    0.30    0.50
  -7   0  -5   10.00    1.00
  -7   0  -5   10.30    0.80
   7   0   5   11.00    0.90
   7   0   5   12.40    1.20
   7   0   5   12.20    1.10
  -8   0  -5    2.30    0.80
  -8   0  -5    4.30    0.60
   8   0   5    3.90    0.90
   8   0   5    3.70    0.80
  -9   0  -5  114.49    4.40
  -9   0  -5  108.89    4.60
   9   0   5  110.79    4.50
   9   0   5  114.49    4.70
 -10   0  -5    2.50    0.80
  10   0   5    2.30    1.20
 -11   0  -5   -0.30    0.90
  11   0   5   -1.90    1.40
 -12   0  -5   -0.10    1.00
  12   0   5    0.00    1.70
 -13   0  -5    9.30    2.00
  12  -1  -5    2.00    2.30
  11  -1  -5   -0.50    1.00
  11  -1  -5    0.40    1.60
 -11   1   5   -0.40    1.60
  10  -1  -5   49.10    3.00
  10  -1  -5   52.39    2.40
 -10   1   5   42.20    3.00
   9  -1  -5    7.00    1.20
   9  -1  -5    8.10    0.80
  -9   1   5    9.40    1.30
   8  -1  -5   11.00    0.80
   8  -1  -5   10.20    1.20
  -8   1   5   11.10    1.20
   7  -1  -5    9.10    0.80
   7  -1  -5    9.20    1.00
  -7   1   5   10.20    1.00
   6  -1  -5   -0.30    0.60
   6  -1  -5    0.10    0.30
  -6   1   5   -0.70    0.60
  -6   1   5    0.10    0.60
   5  -1  -5    0.10    0.50
   5  -1  -5    0.30    0.50
  -5   1   5    1.00    0.50
  -5   1   5    1.60    0.50
   4  -1  -5    2.40    0.50
   4  -1  -5    2.10    0.50
  -4   1   5    2.40    0.40
  -4   1   5    3.20    0.50
  -4   1   5    2.10    0.50
   3  -1  -5    0.90    0.40
  -3   1   5    1.00    0.40
  -3   1   5    0.90    0.30
  -3   1   5    0.90    0.40
   2  -1  -5    1.80    0.40
  -2   1   5    1.80    0.30
  -2   1   5    3.60    0.40
  -2   1   5    1.20    0.40
  -1   1   5  855.21   31.50
  -1   1   5  859.71   31.60
  -1   1   5  860.91   31.60
   0  -1  -5  262.07    9.80
   0  -1  -5  269.37    9.80
   0   1   5  267.77    9.80
   0   1   5  267.57   10.00
   0   1   5  267.87    9.90
  -1  -1  -5    1.40    0.20
   1   1   5    1.20    0.30
   1   1   5    1.10    0.30
   1   1   5    1.40    0.20
   1   1   5    1.20    0.20
  -2  -1  -5  262.37    9.90
   2   1   5  265.07    9.80
   2   1   5  268.87    9.90
   2   1   5  272.37   10.00
  -3  -1  -5  267.87    9.90
  -3  -1  -5  272.87    9.90
   3   1   5  259.17    9.90
   3   1   5  277.77   10.00
   3   1   5  261.87    9.90
   3   1   5  266.07   10.00
  -4  -1  -5  173.68    6.50
  -4  -1  -5  177.28    6.50
  -4  -1  -5  172.28    6.50
   4   1   5  173.18    6.60
   4   1   5  176.38    6.60
   4   1   5  169.68    6.50
   4   1   5  180.98    6.50
  -5  -1  -5  115.89    4.40
  -5  -1  -5  115.89    4.40
  -5  -1  -5  117.29    4.40
   5   1   5  114.49    4.50
   5   1   5  114.29    4.40
   5   1   5  114.79    4.40
   5   1   5  112.49    4.40
  -6  -1  -5    7.10    0.60
  -6  -1  -5    7.30    0.60
  -6  -1  -5    5.60    0.60
   6   1   5    7.20    0.60
   6   1   5    8.40    0.70
   6   1   5    7.30    0.70
   6   1   5    6.70    0.60
  -7  -1  -5   15.70    1.10
  -7  -1  -5   14.50    1.00
   7   1   5   17.80    1.30
   7   1   5   15.00    1.10
   7   1   5   17.30    1.20
  -8  -1  -5    0.70    0.70
  -8  -1  -5    0.60    0.60
   8   1   5    1.30    0.70
   8   1   5    0.70    0.80
  -9  -1  -5    5.70    1.00
  -9  -1  -5    6.10    0.70
   9   1   5    7.60    1.00
   9   1   5    8.00    1.10
 -10  -1  -5    0.40    0.70
  10   1   5    0.00    1.10
 -11  -1  -5    0.40    0.80
  11   1   5    0.30    1.30
 -12  -1  -5   14.70    1.20
  12   1   5   16.00    2.00
 -13  -1  -5    1.60    1.10
  13   1   5    0.70    2.00
  11  -2  -5   62.19    3.00
  11  -2  -5   64.39    3.90
 -11   2   5   54.99    3.70
  10  -2  -5   28.20    2.60
  10  -2  -5   25.40    1.80
 -10   2   5   22.40    2.00
   9  -2  -5    1.70    1.20
   9  -2  -5    1.00    0.70
  -9   2   5    0.50    1.10
   8  -2  -5   10.30    0.80
   8  -2  -5    8.50    1.20
  -8   2   5    8.50    1.20
   7  -2  -5   79.69    3.50
   7  -2  -5   78.99    3.10
  -7   2   5   78.49    3.50
   6  -2  -5   41.70    2.10
   6  -2  -5   43.00    1.70
  -6   2   5   43.70    2.10
  -6   2   5   41.60    2.10
   5  -2  -5    3.50    0.60
   5  -2  -5    4.60    0.40
   5  -2  -5    4.40    0.70
  -5   2   5    4.90    0.70
  -5   2   5    3.70    0.70
   4  -2  -5  273.67   10.20
   4  -2  -5  269.67   10.30
  -4   2   5  269.07   10.30
  -4   2   5  279.07   10.30
   3  -2  -5  182.08    7.20
  -3   2   5  192.28    7.20
  -3   2   5  190.98    7.20
  -3   2   5  192.68    7.20
   2  -2  -5  249.68    9.60
  -2   2   5  258.27    9.60
  -2   2   5  255.37    9.50
  -2   2   5  261.37    9.60
   1  -2  -5   15.90    0.70
   1  -2  -5   15.50    0.90
  -1   2   5   18.20    0.90
  -1   2   5   16.60    0.90
  -1   2   5   16.40    0.80
   0  -2  -5   55.49    2.40
   0  -2  -5   58.49    2.20
   0  -2  -5   57.49    2.20
   0   2   5   59.99    2.40
   0   2   5   62.09    2.30
   0   2   5   58.79    2.40
  -1  -2  -5  636.34   23.70
  -1  -2  -5  645.74   23.80
   1   2   5  659.73   23.70
   1   2   5  638.84   23.80
   1   2   5  660.03   23.70
   1   2   5  647.44   23.70
   1   2   5  632.84   23.80
  -2  -2  -5  394.16   14.80
  -2  -2  -5  400.86   14.70
   2   2   5  406.16   14.70
   2   2   5  393.66   14.80
   2   2   5  395.66   14.60
  -3  -2  -5  168.58    6.20
  -3  -2  -5  165.68    6.20
  -3  -2  -5  168.88    6.30
   3   2   5  162.48    6.20
   3   2   5  164.38    6.30
   3   2   5  158.48    6.10
   3   2   5  169.58    6.20
  -4  -2  -5   28.00    1.20
  -4  -2  -5   28.80    1.30
   4   2   5   30.30    1.20
   4   2   5   27.20    1.30
   4   2   5   28.30    1.30
   4   2   5   24.10    1.20
   4   2   5   26.90    1.30
  -5  -2  -5   92.89    3.40
  -5  -2  -5   84.29    3.40
  -5  -2  -5   89.09    3.40
   5   2   5   90.89    3.40
   5   2   5   82.19    3.40
   5   2   5   86.49    3.50
   5   2   5   87.49    3.40
   5   2   5   87.29    3.40
  -6  -2  -5   19.30    1.10
  -6  -2  -5   19.20    1.10
  -6  -2  -5   22.40    1.10
   6   2   5   19.60    1.20
   6   2   5   19.40    1.10
   6   2   5   22.10    1.20
   6   2   5   19.30    1.10
   6   2   5   21.90    1.10
  -7  -2  -5   80.99    3.40
  -7  -2  -5   81.79    3.30
   7   2   5   90.39    3.50
   7   2   5   80.29    3.30
   7   2   5   86.19    3.40
   7   2   5   84.49    3.40
  -8  -2  -5    1.90    0.70
  -8  -2  -5    3.20    0.60
   8   2   5    4.20    0.80
   8   2   5    2.60    0.70
   8   2   5    2.00    0.80
  -9  -2  -5   18.50    1.30
  -9  -2  -5   14.50    1.40
   9   2   5   19.60    1.50
   9   2   5   18.00    1.50
   9   2   5   17.40    1.60
 -10  -2  -5    6.50    0.80
  10   2   5    4.80    1.20
 -11  -2  -5    1.80    0.80
  11   2   5    1.80    1.30
 -12  -2  -5   -0.10    0.90
  12   2   5   -1.40    1.50
 -13  -2  -5   10.70    1.30
  13   2   5    7.90    2.20
  11  -3  -5   21.00    2.40
  10  -3  -5   18.60    1.40
  10  -3  -5   15.60    2.00
 -10   3   5   17.50    1.90
   9  -3  -5    4.60    1.40
   9  -3  -5    4.00    0.90
  -9   3   5    6.80    1.40
   8  -3  -5    0.80    0.70
   8  -3  -5    0.80    1.10
  -8   3   5    0.00    1.00
   7  -3  -5   13.20    1.00
   7  -3  -5   10.90    1.20
  -7   3   5   11.50    1.20
   6  -3  -5  161.08    6.10
   6  -3  -5  161.58    6.40
  -6   3   5  164.78    6.40
  -6   3   5  162.58    6.40
   5  -3  -5   33.80    1.40
   5  -3  -5   33.90    1.70
   5  -3  -5   36.60    1.80
  -5   3   5   31.30    1.70
  -5   3   5   32.80    1.70
   4  -3  -5    6.10    0.40
   4  -3  -5    4.40    0.70
   4  -3  -5    5.30    0.70
  -4   3   5    6.40    0.80
  -4   3   5    7.00    0.70
   3  -3  -5    0.50    0.20
   3  -3  -5    0.30    0.30
   3  -3  -5   -0.10    0.50
  -3   3   5    0.40    0.50
  -3   3   5    0.20    0.40
   2  -3  -5   85.29    3.30
   2  -3  -5   87.79    3.30
   2  -3  -5   85.59    3.50
  -2   3   5   89.59    3.40
  -2   3   5   91.29    3.50
   1  -3  -5   95.09    3.60
   1  -3  -5   95.89    3.60
   1  -3  -5   93.39    3.80
  -1   3   5   98.39    3.70
  -1   3   5   97.89    3.80
   0  -3  -5    1.10    0.30
   0  -3  -5    0.80    0.20
   0  -3  -5    0.80    0.40
   0   3   5    0.70    0.40
   0   3   5    1.20    0.30
  -1  -3  -5   11.70    0.80
  -1  -3  -5   11.50    0.60
   1   3   5   11.60    0.60
   1   3   5   13.30    0.60
   1   3   5   11.90    0.80
   1   3   5   11.80    0.80
   1   3   5   13.00    0.60
  -2  -3  -5  114.89    4.20
  -2  -3  -5  115.59    4.30
  -2  -3  -5  111.69    4.40
   2   3   5  114.79    4.20
   2   3   5  110.59    4.30
   2   3   5  110.59    4.40
   2   3   5  111.99    4.20
  -3  -3  -5   10.80    0.80
  -3  -3  -5    9.80    0.70
  -3  -3  -5    9.50    0.70
   3   3   5   11.10    0.60
   3   3   5   10.70    0.70
   3   3   5   11.20    0.60
   3   3   5    8.90    0.80
   3   3   5    9.60    0.70
  -4  -3  -5    1.30    0.40
  -4  -3  -5    1.60    0.40
  -4  -3  -5    1.60    0.40
   4   3   5    1.20    0.40
   4   3   5    1.30    0.40
   4   3   5    0.50    0.40
   4   3   5    1.10    0.30
   4   3   5    1.50    0.30
  -5  -3  -5    7.40    0.70
  -5  -3  -5    6.40    0.50
  -5  -3  -5    7.90    0.60
   5   3   5    5.60    0.60
   5   3   5    7.70    0.60
   5   3   5    7.90    0.60
   5   3   5    6.40    0.50
  -6  -3  -5   17.60    1.00
  -6  -3  -5   19.90    1.10
  -6  -3  -5   15.80    1.00
   6   3   5   15.20    1.20
   6   3   5   16.80    1.00
   6   3   5   17.60    1.10
   6   3   5   19.00    1.00
  -7  -3  -5   47.50    2.20
  -7  -3  -5   47.40    2.10
   7   3   5   55.49    2.30
   7   3   5   51.09    2.20
   7   3   5   50.59    2.20
   7   3   5   51.49    2.20
  -8  -3  -5    0.60    0.70
  -8  -3  -5    0.30    0.60
   8   3   5    1.40    0.80
   8   3   5    1.10    0.70
   8   3   5    1.80    0.70
  -9  -3  -5   19.60    1.30
  -9  -3  -5   16.50    1.50
   9   3   5   19.90    1.50
   9   3   5   20.20    1.60
   9   3   5   17.70    1.50
 -10  -3  -5    5.20    0.80
  10   3   5    3.60    1.10
 -11  -3  -5   -0.50    0.80
  11   3   5   -0.60    1.30
 -12  -3  -5   -0.40    0.90
  12   3   5   -1.30    1.50
 -13  -3  -5    2.10    1.10
  13   3   5    3.30    2.00
  10  -4  -5   55.69    3.80
  10  -4  -5   60.59    2.90
 -10   4   5   55.59    3.50
   9  -4  -5   23.10    1.70
   9  -4  -5   20.80    2.00
  -9   4   5   21.40    1.90
   8  -4  -5    1.60    0.70
   8  -4  -5    2.20    1.20
  -8   4   5    2.20    1.20
   7  -4  -5   33.80    2.20
   7  -4  -5   35.30    1.70
  -7   4   5   34.80    2.20
   6  -4  -5   20.80    1.70
   6  -4  -5   21.20    1.20
  -6   4   5   23.10    1.60
  -6   4   5   20.30    1.70
   5  -4  -5    0.10    0.70
   5  -4  -5    0.40    0.40
   5  -4  -5    0.20    0.60
  -5   4   5    0.30    0.70
  -5   4   5   -0.20    0.70
   4  -4  -5   15.00    1.20
   4  -4  -5   17.60    1.30
   4  -4  -5   16.20    0.90
  -4   4   5   15.60    1.30
  -4   4   5   16.80    1.20
   3  -4  -5    3.10    0.40
   3  -4  -5    2.80    0.60
  -3   4   5    3.80    0.60
  -3   4   5    2.90    0.60
   2  -4  -5  491.15   18.30
   2  -4  -5  496.25   18.50
  -2   4   5  492.45   18.50
  -2   4   5  513.45   18.50
   1  -4  -5   99.89    4.20
   1  -4  -5  104.19    4.00
   1  -4  -5  109.59    4.00
  -1   4   5  109.49    4.10
  -1   4   5  104.89    4.10
   0  -4  -5    1.00    0.50
   0  -4  -5    2.80    0.30
   0   4   5    1.30    0.20
   0   4   5    1.00    0.20
   0   4   5    1.30    0.30
   0   4   5    0.90    0.40
  -1  -4  -5   55.79    2.40
  -1  -4  -5   56.59    2.20
   1   4   5   57.59    2.20
   1   4   5   61.19    2.20
   1   4   5   57.29    2.30
   1   4   5   55.09    2.40
  -2  -4  -5  574.94   20.60
  -2  -4  -5  566.44   20.60
  -2  -4  -5  569.74   20.70
   2   4   5  556.64   20.70
   2   4   5  547.85   20.60
   2   4   5  546.15   20.60
  -3  -4  -5  361.36   13.10
  -3  -4  -5  352.36   13.10
  -3  -4  -5  354.36   13.20
   3   4   5  342.37   13.20
   3   4   5  356.06   13.10
   3   4   5  356.36   13.10
   3   4   5  354.46   13.10
  -4  -4  -5    2.20    0.40
  -4  -4  -5    2.70    0.50
  -4  -4  -5    2.70    0.50
   4   4   5    2.40    0.50
   4   4   5    1.90    0.50
   4   4   5    2.10    0.40
   4   4   5    2.80    0.40
  -5  -4  -5   88.89    3.40
  -5  -4  -5   84.69    3.30
  -5  -4  -5   91.69    3.40
   5   4   5   81.89    3.40
   5   4   5   81.89    3.30
   5   4   5   89.09    3.40
   5   4   5   84.39    3.30
  -6  -4  -5   23.20    1.20
  -6  -4  -5   20.00    1.10
  -6  -4  -5   20.60    1.20
   6   4   5   20.70    1.20
   6   4   5   19.70    1.20
   6   4   5   18.90    1.30
   6   4   5   19.30    1.10
  -7  -4  -5  326.97   12.50
   7   4   5  338.37   12.50
   7   4   5  340.77   12.60
   7   4   5  335.17   12.50
   7   4   5  338.27   12.50
  -8  -4  -5  111.29    4.30
   8   4   5  113.99    4.50
   8   4   5  109.69    4.40
   8   4   5  108.89    4.40
  -9  -4  -5   23.00    1.40
   9   4   5   22.00    1.80
   9   4   5   18.80    1.60
   9   4   5   21.20    1.70
 -10  -4  -5    0.50    0.70
  10   4   5   -0.50    1.00
 -11  -4  -5    1.60    0.80
  11   4   5    1.40    1.30
 -12  -4  -5    0.20    0.90
  12   4   5   -1.10    1.60
 -13  -4  -5   -0.50    1.10
  13   4   5    1.70    1.90
  10  -5  -5    3.70    2.60
  10  -5  -5    1.70    1.70
 -10   5   5    1.50    2.40
   9  -5  -5    4.80    1.10
   9  -5  -5    3.40    1.70
  -9   5   5    4.30    1.60
   8  -5  -5    3.30    0.90
   8  -5  -5    1.60    1.40
  -8   5   5    2.60    1.30
   7  -5  -5   26.00    2.20
   7  -5  -5   26.80    1.60
  -7   5   5   26.70    2.10
   6  -5  -5   52.09    2.30
   6  -5  -5   52.69    2.80
  -6   5   5   51.99    2.70
  -6   5   5   56.99    2.80
   5  -5  -5   60.99    2.50
   5  -5  -5   62.69    2.90
   5  -5  -5   63.99    2.90
  -5   5   5   59.39    2.80
  -5   5   5   61.69    2.90
   4  -5  -5   33.60    1.50
   4  -5  -5   30.40    1.80
   4  -5  -5   31.60    1.80
  -4   5   5   32.40    1.80
  -4   5   5   31.60    1.70
   3  -5  -5    5.00    0.80
   3  -5  -5    7.40    0.60
  -3   5   5    7.00    0.70
  -3   5   5    4.30    0.80
   2  -5  -5   66.79    2.90
   2  -5  -5   67.89    2.60
  -2   5   5   69.09    2.80
  -2   5   5   63.99    2.80
   1  -5  -5  218.98    8.70
   1  -5  -5  229.48    8.50
  -1   5   5  230.18    8.60
  -1   5   5  225.08    8.60
  -1   5   5  232.18    8.40
  -1   5   5  230.48    8.40
   0  -5  -5  267.07   10.40
   0  -5  -5  276.67   10.20
   0   5   5  275.37   10.20
   0   5   5  271.17   10.40
   0   5   5  283.57   10.20
   0   5   5  279.17   10.30
  -1  -5  -5    2.50    0.60
  -1  -5  -5    3.30    0.40
   1   5   5    4.20    0.40
   1   5   5    3.50    0.40
   1   5   5    2.60    0.50
  -2  -5  -5   56.49    2.20
  -2  -5  -5   56.09    2.20
  -2  -5  -5   54.49    2.30
   2   5   5   49.70    2.10
   2   5   5   53.89    2.20
   2   5   5   52.49    2.30
  -3  -5  -5   53.29    2.20
  -3  -5  -5   55.69    2.20
  -3  -5  -5   56.09    2.40
   3   5   5   56.09    2.30
   3   5   5   53.39    2.20
   3   5   5   52.29    2.30
   3   5   5   55.49    2.20
  -4  -5  -5    7.00    0.60
  -4  -5  -5    6.80    0.60
  -4  -5  -5    8.10    0.70
   4   5   5    8.90    0.70
   4   5   5    8.00    0.70
   4   5   5    6.10    0.70
   4   5   5    5.90    0.50
  -5  -5  -5   28.70    1.40
  -5  -5  -5   24.90    1.30
  -5  -5  -5   25.60    1.30
   5   5   5   22.80    1.20
   5   5   5   24.30    1.30
   5   5   5   24.10    1.40
   5   5   5   26.00    1.30
  -6  -5  -5   13.90    1.00
  -6  -5  -5   14.60    1.10
  -6  -5  -5   13.50    1.10
   6   5   5   13.10    1.00
   6   5   5   15.20    1.10
   6   5   5   13.50    1.00
   6   5   5   11.20    1.10
  -7  -5  -5    0.10    0.50
   7   5   5    0.30    0.70
   7   5   5    0.40    0.70
   7   5   5    0.40    0.60
   7   5   5    0.20    0.70
  -8  -5  -5    1.70    0.60
   8   5   5    1.70    0.90
   8   5   5    2.20    0.80
   8   5   5    2.30    1.20
  -9  -5  -5    5.70    0.80
   9   5   5    6.90    1.10
   9   5   5    9.30    1.10
 -10  -5  -5    0.00    0.80
  10   5   5    1.10    1.10
 -11  -5  -5    8.30    1.00
  11   5   5    7.60    1.50
 -12  -5  -5    1.10    1.00
  12   5   5    0.30    1.60
 -13  -5  -5   28.80    2.20
  13   5   5   31.20    2.60
   9  -6  -5    2.90    1.30
   9  -6  -5    2.40    1.90
  -9   6   5    3.50    1.80
   8  -6  -5   13.10    1.90
   8  -6  -5   13.40    1.30
  -8   6   5   13.60    1.80
   7  -6  -5    2.10    1.40
   7  -6  -5    2.00    0.90
  -7   6   5    1.20    1.20
   6  -6  -5    0.60    0.70
   6  -6  -5    0.40    1.10
  -6   6   5   -0.10    1.00
  -6   6   5    0.40    1.10
   5  -6  -5    8.20    0.80
   5  -6  -5    5.90    1.10
   5  -6  -5    7.10    1.20
  -5   6   5    5.60    1.00
  -5   6   5    8.40    1.20
   4  -6  -5   57.99    2.80
   4  -6  -5   54.09    2.40
   4  -6  -5   55.79    2.70
  -4   6   5   58.29    2.70
  -4   6   5   53.19    2.60
   3  -6  -5   36.10    2.00
   3  -6  -5   37.50    1.70
  -3   6   5   34.60    1.80
  -3   6   5   33.50    2.00
   2  -6  -5   14.10    1.40
   2  -6  -5   12.70    0.90
  -2   6   5   13.50    1.30
  -2   6   5   13.90    0.70
  -2   6   5   13.30    1.10
   1  -6  -5  237.38    9.00
   1  -6  -5  235.28    8.80
  -1   6   5  233.18    9.00
  -1   6   5  235.38    8.80
  -1   6   5  241.88    8.90
   0  -6  -5  112.99    4.70
   0  -6  -5  118.69    4.50
   0   6   5  114.29    4.40
   0   6   5  125.39    4.60
   0   6   5  113.99    4.60
  -1  -6  -5   34.10    1.80
  -1  -6  -5   34.80    1.50
   1   6   5   32.00    1.70
   1   6   5   32.60    1.40
   1   6   5   34.50    1.60
  -2  -6  -5   60.49    2.40
  -2  -6  -5   58.39    2.50
   2   6   5   55.29    2.30
   2   6   5   54.79    2.50
   2   6   5   58.29    2.40
  -3  -6  -5   76.49    3.10
  -3  -6  -5   79.79    3.10
  -3  -6  -5   78.39    3.20
   3   6   5   79.29    3.10
   3   6   5   77.29    3.20
   3   6   5   73.19    3.00
  -4  -6  -5    5.00    0.70
  -4  -6  -5    5.10    0.60
  -4  -6  -5    6.20    0.60
   4   6   5    6.10    0.70
   4   6   5    4.70    0.60
   4   6   5    4.70    0.50
  -5  -6  -5  111.29    4.10
  -5  -6  -5  104.09    4.10
  -5  -6  -5  105.39    4.20
   5   6   5  105.29    4.10
   5   6   5  103.09    4.20
   5   6   5  103.29    4.10
  -6  -6  -5   11.10    1.20
  -6  -6  -5   14.80    1.10
   6   6   5   13.10    0.90
   6   6   5   14.30    1.10
   6   6   5   13.50    1.20
  -7  -6  -5   80.39    3.40
  -7  -6  -5   85.39    3.70
   7   6   5   88.99    3.50
   7   6   5   94.09    3.60
   7   6   5   78.19    3.40
  -8  -6  -5    2.00    0.70
   8   6   5    2.60    0.80
   8   6   5    1.90    0.90
  -9  -6  -5   95.09    3.70
   9   6   5   91.29    3.90
   9   6   5   85.39    4.00
 -10  -6  -5    2.10    0.80
  10   6   5    1.60    1.20
 -11  -6  -5   29.90    1.90
  11   6   5   31.90    2.40
 -12  -6  -5    6.30    1.10
  12   6   5    5.80    1.70
 -13  -6  -5   10.80    1.30
  13   6   5    9.90    2.20
   8  -7  -5   11.90    2.10
   8  -7  -5   10.80    1.40
  -8   7   5    9.10    1.90
   7  -7  -5    2.70    1.60
   7  -7  -5    1.80    1.00
  -7   7   5    1.60    1.40
   6  -7  -5   13.10    1.60
   6  -7  -5   10.90    1.10
  -6   7   5   14.00    1.60
  -6   7   5   12.90    1.50
   5  -7  -5   17.30    1.60
   5  -7  -5   18.60    1.70
   5  -7  -5   20.70    1.50
  -5   7   5   17.60    1.80
  -5   7   5   15.70    1.50
   4  -7  -5   18.70    1.40
   4  -7  -5   18.40    1.80
   4  -7  -5   20.20    1.90
  -4   7   5   15.80    1.50
  -4   7   5   17.90    1.60
   3  -7  -5   10.70    1.20
   3  -7  -5   11.20    1.20
   3  -7  -5   12.50    0.90
  -3   7   5   12.50    1.20
  -3   7   5   11.60    1.10
  -3   7   5   12.30    0.80
   2  -7  -5  184.98    7.10
   2  -7  -5  182.98    7.40
  -2   7   5  193.48    7.30
  -2   7   5  188.38    7.00
  -2   7   5  185.48    7.20
   1  -7  -5   10.00    0.80
   1  -7  -5    7.50    1.00
  -1   7   5    9.20    0.90
  -1   7   5    9.00    0.60
  -1   7   5   11.30    1.00
   0  -7  -5   17.10    1.40
   0  -7  -5   15.80    1.10
   0   7   5   14.20    1.20
   0   7   5   16.40    0.90
   0   7   5   18.20    1.30
  -1  -7  -5   -0.10    0.70
  -1  -7  -5    0.90    0.50
   1   7   5    1.50    0.40
   1   7   5    1.50    0.60
   1   7   5    0.60    0.70
  -2  -7  -5  245.08    9.20
  -2  -7  -5  235.38    9.00
   2   7   5  233.28    9.10
   2   7   5  240.98    9.00
   2   7   5  241.18    8.90
  -3  -7  -5  105.69    4.20
  -3  -7  -5  100.59    4.00
   3   7   5  100.19    4.10
   3   7   5  101.09    4.00
   3   7   5  103.99    4.10
  -4  -7  -5    8.40    0.90
  -4  -7  -5    8.10    0.80
  -4  -7  -5    6.80    0.80
   4   7   5    7.80    0.80
   4   7   5    7.20    0.90
   4   7   5    6.90    0.70
  -5  -7  -5  142.09    5.50
  -5  -7  -5  141.89    5.40
  -5  -7  -5  139.69    5.40
   5   7   5  136.69    5.30
   5   7   5  141.89    5.40
   5   7   5  134.09    5.50
  -6  -7  -5   62.09    2.60
  -6  -7  -5   62.79    2.80
   6   7   5   67.39    2.80
   6   7   5   60.19    2.60
   6   7   5   59.89    2.70
  -7  -7  -5   10.40    1.10
  -7  -7  -5    7.50    0.80
   7   7   5    8.90    0.90
   7   7   5    8.60    1.00
   7   7   5   10.20    1.10
   8   7   5   33.00    2.00
   8   7   5   35.30    2.00
  -9  -7  -5    0.20    0.80
   9   7   5    1.00    1.00
   9   7   5    1.50    1.10
 -10  -7  -5    4.00    0.90
  10   7   5    6.20    1.30
 -11  -7  -5   -0.50    1.00
  11   7   5   -0.70    1.30
 -12  -7  -5   11.00    1.30
  12   7   5   13.60    2.00
 -13  -7  -5    3.70    1.40
  13   7   5    4.40    2.20
   8  -8  -5    0.10    1.80
   7  -8  -5    0.20    1.20
   7  -8  -5   -0.30    1.80
  -7   8   5    0.90    1.60
   6  -8  -5    1.90    1.50
   6  -8  -5    1.90    1.10
  -6   8   5    2.10    1.40
   5  -8  -5   15.10    1.80
   5  -8  -5   15.10    1.70
   5  -8  -5   13.70    1.20
  -5   8   5   13.40    1.70
  -5   8   5   14.00    1.50
   4  -8  -5    1.80    0.90
   4  -8  -5    2.50    1.20
   4  -8  -5    1.80    1.30
  -4   8   5    2.50    1.20
  -4   8   5    0.20    1.00
   3  -8  -5   13.40    1.50
   3  -8  -5   15.20    1.40
   3  -8  -5   13.70    1.10
  -3   8   5   13.20    1.30
  -3   8   5   17.00    1.50
  -3   8   5   14.90    1.00
   2  -8  -5   48.20    2.60
   2  -8  -5   44.70    2.20
  -2   8   5   46.00    2.40
  -2   8   5   42.40    2.50
  -2   8   5   48.50    2.00
   1  -8  -5    2.70    0.70
   1  -8  -5    3.20    1.00
  -1   8   5    3.50    0.90
  -1   8   5    3.40    0.80
  -1   8   5    3.60    0.50
   0  -8  -5   69.89    3.40
   0  -8  -5   70.99    3.00
   0   8   5   73.59    2.90
   0   8   5   72.19    3.10
   0   8   5   79.19    3.30
  -1  -8  -5   15.90    1.20
  -1  -8  -5   12.30    1.20
   1   8   5   14.40    1.00
   1   8   5   16.40    1.40
   1   8   5   15.00    1.20
  -2  -8  -5    0.90    0.90
  -2  -8  -5    2.10    0.70
   2   8   5    1.20    0.60
   2   8   5    0.60    0.80
   2   8   5    1.20    0.60
  -3  -8  -5    0.10    0.70
  -3  -8  -5    0.40    0.80
   3   8   5   -0.20    0.60
   3   8   5    0.70    0.60
   3   8   5   -0.10    0.80
  -4  -8  -5   41.60    2.00
  -4  -8  -5   41.90    2.20
   4   8   5   36.50    2.00
   4   8   5   44.90    2.10
   4   8   5   43.00    1.90
  -5  -8  -5   29.20    1.80
   5   8   5   24.00    1.60
   5   8   5   28.70    1.60
   5   8   5   30.70    1.80
  -6  -8  -5    2.80    1.00
  -6  -8  -5    2.70    0.70
   6   8   5    3.30    0.90
   6   8   5    3.60    0.90
   6   8   5    3.60    0.80
  -7  -8  -5   56.69    2.90
  -7  -8  -5   66.49    2.70
   7   8   5   62.79    2.90
   7   8   5   63.29    2.80
   7   8   5   58.19    2.80
  -8  -8  -5   35.20    2.00
   8   8   5   36.80    2.20
   8   8   5   37.10    2.20
  -9  -8  -5   10.90    1.10
   9   8   5   11.80    1.40
 -10  -8  -5    3.30    1.00
  10   8   5    5.10    1.40
 -11  -8  -5   41.70    2.40
  11   8   5   50.59    3.70
 -12  -8  -5   40.00    2.50
   7  -9  -5   -0.90    1.40
   7  -9  -5    0.00    2.10
  -7   9   5    1.00    2.30
   6  -9  -5   10.70    1.50
   6  -9  -5   10.90    2.00
  -6   9   5   10.90    1.80
   5  -9  -5    1.00    1.60
   5  -9  -5    0.70    1.20
   5  -9  -5    2.40    1.70
  -5   9   5    1.80    1.40
  -5   9   5    2.80    1.60
   4  -9  -5    0.20    1.30
   4  -9  -5    0.90    1.50
   4  -9  -5   -0.30    1.00
  -4   9   5   -0.30    1.30
  -4   9   5    0.20    0.60
  -4   9   5    0.70    1.20
   3  -9  -5    0.00    0.90
   3  -9  -5    0.90    1.30
   3  -9  -5   -0.40    1.40
  -3   9   5    1.40    1.20
  -3   9   5    0.40    1.10
  -3   9   5    0.00    0.60
   2  -9  -5  184.18    7.40
   2  -9  -5  196.68    7.80
  -2   9   5  187.88    7.60
  -2   9   5  192.28    7.20
  -2   9   5  197.98    7.60
   1  -9  -5   44.00    2.30
   1  -9  -5   45.10    2.70
  -1   9   5   46.40    2.50
  -1   9   5   42.00    2.30
  -1   9   5   42.60    2.00
   0  -9  -5    8.70    0.90
   0  -9  -5    9.00    1.30
   0   9   5    8.20    1.10
   0   9   5    9.00    1.20
   0   9   5    7.20    0.70
  -1  -9  -5    9.90    1.30
  -1  -9  -5    7.90    0.90
   1   9   5    5.60    1.00
   1   9   5    7.60    1.10
   1   9   5    7.50    0.80
  -2  -9  -5    1.20    0.80
  -2  -9  -5    1.20    1.00
   2   9   5    0.50    0.60
   2   9   5    0.20    0.90
   2   9   5    0.90    0.80
  -3  -9  -5   55.79    2.80
  -3  -9  -5   51.79    2.50
   3   9   5   56.49    2.40
   3   9   5   55.99    2.60
   3   9   5   50.59    2.50
  -4  -9  -5  126.49    5.40
   4   9   5  132.69    5.30
   4   9   5  122.99    5.20
   4   9   5  141.39    5.10
  -5  -9  -5    8.50    1.20
   5   9   5    8.00    1.00
   5   9   5    8.00    1.10
   5   9   5    8.40    0.90
  -6  -9  -5   34.20    2.30
   6   9   5   39.40    2.20
   6   9   5   39.10    2.00
   6   9   5   37.20    2.10
  -7  -9  -5    1.50    0.90
  -7  -9  -5    2.10    1.20
   7   9   5    0.70    1.00
   7   9   5    1.20    1.10
  -8  -9  -5    2.70    0.90
   8   9   5    3.70    1.20
   8   9   5    3.30    1.20
  -9  -9  -5    2.90    1.00
 -10  -9  -5   19.30    1.40
 -11  -9  -5    0.30    1.10
 -12  -9  -5    0.90    1.30
   6 -10  -5    3.10    1.60
   6 -10  -5    1.50    2.10
  -6  10   5    3.20    2.50
   5 -10  -5    2.20    1.50
   5 -10  -5    3.40    3.70
   5 -10  -5    1.80    1.90
  -5  10   5    3.40    1.90
  -5  10   5    3.90    1.70
   4 -10  -5    2.10    1.30
   4 -10  -5    0.70    1.80
   4 -10  -5    0.30    1.60
  -4  10   5    2.00    1.60
  -4  10   5    1.30    1.50
  -4  10   5    1.70    0.70
   3 -10  -5    6.40    1.60
   3 -10  -5    3.90    1.70
   3 -10  -5    7.30    1.20
  -3  10   5    7.70    1.40
  -3  10   5    6.80    0.80
  -3  10   5    8.10    1.60
   2 -10  -5   30.80    2.10
   2 -10  -5   27.40    2.50
   2 -10  -5   28.80    2.70
  -2  10   5   30.80    1.70
  -2  10   5   29.20    2.20
  -2  10   5   35.40    2.60
   1 -10  -5   12.40    1.20
   1 -10  -5    9.30    1.60
  -1  10   5   13.30    1.50
  -1  10   5   12.00    1.40
  -1  10   5   12.10    0.90
   0 -10  -5   53.29    3.10
   0 -10  -5   54.99    2.70
   0  10   5   54.89    2.90
   0  10   5   52.99    2.90
   0  10   5   56.59    2.40
  -1 -10  -5   48.60    2.90
  -1 -10  -5   47.10    2.50
   1  10   5   51.29    2.20
   1  10   5   45.90    2.60
   1  10   5   48.40    2.60
  -2 -10  -5   43.20    2.70
  -2 -10  -5   43.20    2.30
   2  10   5   41.90    2.10
   2  10   5   47.50    2.50
   2  10   5   39.20    2.30
  -3 -10  -5    1.80    1.30
   3  10   5    0.20    0.90
   3  10   5    0.80    1.00
   3  10   5    0.80    0.80
  -4 -10  -5    5.90    1.30
   4  10   5    5.20    1.10
   4  10   5    8.50    1.00
   4  10   5    5.30    1.10
  -5 -10  -5    4.80    1.30
   5  10   5    8.00    1.20
   5  10   5    6.30    1.20
   5  10   5    6.50    1.00
  -6 -10  -5   49.70    2.90
   6  10   5   53.09    2.50
   6  10   5   47.50    2.70
  -7 -10  -5   29.40    2.50
   7  10   5   29.70    2.20
  -8 -10  -5   16.10    1.40
   8  10   5   15.00    1.60
  -9 -10  -5   17.90    1.40
 -10 -10  -5    4.20    1.20
 -11 -10  -5    2.80    1.30
   5 -11  -5   14.30    2.40
   5 -11  -5   12.20    1.90
   4 -11  -5   15.50    2.30
   4 -11  -5   17.50    2.50
   4 -11  -5   15.60    1.80
  -4  11   5   16.20    2.10
  -4  11   5   15.60    2.30
  -4  11   5   20.00    1.50
   3 -11  -5   -0.30    1.40
   3 -11  -5    1.20    1.80
   3 -11  -5    0.30    2.00
  -3  11   5    0.10    0.90
  -3  11   5    0.90    1.50
  -3  11   5    0.90    1.70
   2 -11  -5   21.20    2.10
   2 -11  -5   19.50    2.30
   2 -11  -5   24.00    1.80
  -2  11   5   26.70    1.70
  -2  11   5   22.00    2.00
  -2  11   5   27.90    2.20
   1 -11  -5    1.10    1.50
   1 -11  -5    2.00    1.20
   1 -11  -5    0.80    1.60
  -1  11   5    1.30    0.90
  -1  11   5    1.60    1.30
  -1  11   5   -0.20    1.50
   0 -11  -5   58.99    3.60
   0 -11  -5   59.29    3.10
   0  11   5   58.79    3.10
   0  11   5   61.49    3.30
   0  11   5   61.29    2.70
  -1 -11  -5   35.60    2.60
  -1 -11  -5   34.00    2.80
   1  11   5   33.00    2.50
   1  11   5   35.40    1.90
   1  11   5   34.30    2.40
  -2 -11  -5    0.10    1.40
   2  11   5    0.20    0.90
   2  11   5   -0.40    1.20
  -3 -11  -5    2.60    1.50
   3  11   5    2.90    0.90
   3  11   5    2.50    1.10
  -4 -11  -5    6.80    1.60
   4  11   5    8.00    1.10
   4  11   5    9.20    1.30
  -5 -11  -5   -0.50    1.40
   5  11   5   -0.10    1.00
   5  11   5    0.10    1.20
  -6 -11  -5   15.60    1.90
   6  11   5   16.50    1.40
   6  11   5   16.10    1.60
  -7 -11  -5   40.40    3.00
   7  11   5   37.90    2.70
  -8 -11  -5    1.40    1.50
  -9 -11  -5    8.30    1.40
 -10 -11  -5    1.80    1.30
 -11 -11  -5    1.80    1.40
   3 -12  -5    2.40    1.70
   3 -12  -5    1.50    2.50
   3 -12  -5    0.40    2.20
  -3  12   5    1.70    1.80
   2 -12  -5    2.30    2.20
  -2  12   5    2.10    1.10
  -2  12   5    1.90    1.70
   1 -12  -5   26.00    2.70
  -1  12   5   27.00    2.00
  -1  12   5   27.10    2.20
   0 -12  -5   33.90    3.40
   0  12   5   34.50    2.20
   0  12   5   34.00    2.80
  -1 -12  -5    0.60    1.80
   1  12   5    0.90    1.00
   1  12   5   -0.50    1.40
  -2 -12  -5   60.99    4.00
   2  12   5   65.69    3.50
   2  12   5   66.79    3.00
  -3 -12  -5   28.50    2.90
   3  12   5   35.60    2.20
   3  12   5   32.00    2.60
  -4 -12  -5   55.29    3.80
   4  12   5   70.29    3.10
  -5 -12  -5   10.20    2.00
   5  12   5   13.70    1.40
   5  12   5   11.30    1.70
  -6 -12  -5    2.20    1.80
   6  12   5    2.50    1.50
  -7 -12  -5    1.20    1.90
   7  12   5    0.40    1.60
  -9 -12  -5    7.10    1.50
 -10 -12  -5    8.30    1.60
  -1  13   5    1.00    1.90
   0 -13  -5    0.30    2.30
   0  13   5   -0.60    1.80
   0  13   5    0.60    1.20
  -1 -13  -5    0.20    2.30
   1  13   5   -0.90    1.70
   1  13   5    0.40    1.30
  -2 -13  -5   20.10    2.60
   2  13   5   23.50    1.70
   2  13   5   20.90    2.20
  -3 -13  -5    1.20    2.10
   3  13   5    0.80    1.70
   3  13   5    4.60    1.30
  -4 -13  -5    4.20    2.10
   4  13   5    2.70    1.70
   4  13   5    3.80    1.40
  -5 -13  -5    4.70    2.20
   5  13   5    4.50    1.80
   5  13   5    5.80    1.40
  -6 -13  -5    0.60    2.20
   6  13   5    1.00    1.80
  -7 -13  -5   13.60    2.90
   2  14   5    0.60    2.10
   3  14   5   -0.40    2.10
   3  14   5    0.40    1.60
   4  14   5   27.10    2.10
   4  14   5   25.40    2.60
   5  14   5   16.70    2.30
   5  14   5   14.40    2.00
   6  12  -6    0.30    1.60
  -6 -12   6    0.20    2.50
   5  12  -6   11.70    2.30
   5  12  -6   10.50    1.80
  -5 -12   6    9.00    2.50
   4  12  -6   60.69    3.90
  -4 -12   6   54.89    2.80
  -4 -12   6   55.39    4.20
   3  12  -6   71.19    4.30
  -3 -12   6   64.19    4.40
  -3 -12   6   62.39    3.20
   2  12  -6    1.50    2.00
  -2 -12   6    1.10    1.20
  -2 -12   6    0.50    2.30
   1  12  -6   -0.50    1.90
  -1 -12   6    0.60    1.30
  -1 -12   6    0.30    2.20
   0  12  -6    3.10    2.00
   0 -12   6    1.10    2.30
   0 -12   6    2.30    1.40
  -1  12  -6    6.00    2.20
   1 -12   6    4.20    1.50
  -2  12  -6   17.80    2.70
   2 -12   6   17.30    1.90
   7  11  -6    0.70    2.00
   7  11  -6    0.70    1.50
   6  11  -6   -0.80    1.40
   6  11  -6    0.10    1.70
  -6 -11   6   -0.70    2.00
   5  11  -6    3.00    1.70
   5  11  -6    2.90    1.40
  -5 -11   6    3.70    0.90
  -5 -11   6    2.20    2.00
   4  11  -6    3.80    1.40
   4  11  -6    4.90    1.70
  -4 -11   6    4.20    1.00
  -4 -11   6    4.30    1.90
   3  11  -6    8.70    1.40
   3  11  -6    7.90    1.70
  -3 -11   6   10.90    2.10
  -3 -11   6    7.70    1.10
   2  11  -6    0.10    1.60
  -2 -11   6    0.30    1.90
  -2 -11   6   -0.70    1.00
   1  11  -6   44.90    3.10
  -1 -11   6   41.10    3.50
  -1 -11   6   44.40    2.40
   0  11  -6    7.40    1.80
   0 -11   6    7.70    1.20
   0 -11   6    8.00    2.10
  -1  11  -6    6.00    1.80
   1 -11   6    5.40    1.30
   1 -11   6    4.70    2.10
  -2  11  -6    6.70    2.00
   2 -11   6    2.80    2.20
   2 -11   6    4.80    1.40
  -3  11  -6    4.80    2.10
   3 -11   6    3.60    2.40
   3 -11   6    5.10    1.50
  -4  11  -6    0.00    2.20
   4 -11   6    0.50    2.50
   8  10  -6   15.40    2.20
   8  10  -6   12.40    1.60
   7  10  -6    2.60    1.70
   7  10  -6    3.50    1.20
   6  10  -6    1.10    1.20
   6  10  -6    0.90    1.50
  -6 -10   6    2.00    1.80
   5  10  -6    1.00    1.10
   5  10  -6    0.50    1.40
  -5 -10   6    2.90    1.70
  -5 -10   6    1.20    0.70
   4  10  -6    3.70    1.40
   4  10  -6    3.60    1.10
  -4 -10   6    4.00    0.80
  -4 -10   6    2.40    1.60
   3  10  -6   42.90    2.50
   3  10  -6   42.40    2.70
  -3 -10   6   44.60    2.10
  -3 -10   6   38.30    3.00
   2  10  -6   75.69    3.70
   2  10  -6   73.19    3.40
  -2 -10   6   72.19    3.90
  -2 -10   6   69.99    3.10
   1  10  -6   42.70    2.70
   1  10  -6   43.90    2.90
  -1 -10   6   40.10    2.20
  -1 -10   6   40.00    3.10
   0  10  -6    1.10    1.30
   0 -10   6    1.60    0.90
   0 -10   6    1.10    1.60
  -1  10  -6   14.50    1.70
   1 -10   6   13.20    1.90
   1 -10   6   15.40    1.30
  -2  10  -6    3.20    1.50
   2 -10   6    3.20    1.80
   2 -10   6    2.30    1.10
  -3  10  -6   12.50    1.90
   3 -10   6   12.60    2.10
   3 -10   6   11.50    1.40
  -4  10  -6    1.70    1.80
   4 -10   6    2.10    2.00
  -5  10  -6    1.70    2.00
   5 -10   6    2.50    2.20
  -6  10  -6    0.80    2.30
   9   9  -6    4.50    1.90
   9   9  -6    7.20    1.30
   8   9  -6    2.10    1.60
   8   9  -6    1.30    1.10
   7   9  -6    1.40    1.00
   7   9  -6    1.50    1.40
   6   9  -6    1.80    1.00
   6   9  -6    1.90    1.30
  -6  -9   6    3.60    1.50
   5   9  -6    4.10    1.30
   5   9  -6    5.00    1.00
  -5  -9   6    3.10    1.40
  -5  -9   6    3.60    0.60
   4   9  -6   31.50    2.20
   4   9  -6   28.70    1.90
  -4  -9   6   27.10    1.50
  -4  -9   6   28.50    2.50
   3   9  -6    0.00    0.90
   3   9  -6    0.50    1.10
  -3  -9   6   -0.60    0.60
  -3  -9   6    0.30    1.30
   2   9  -6   44.00    2.60
   2   9  -6   42.10    2.30
  -2  -9   6   40.70    2.70
  -2  -9   6   41.90    2.00
   1   9  -6   78.59    3.50
   1   9  -6   80.59    3.70
  -1  -9   6   78.19    3.90
  -1  -9   6   75.09    3.20
   0   9  -6   76.09    3.40
   0   9  -6   74.29    3.50
   0  -9   6   73.39    3.10
   0  -9   6   70.99    3.70
  -1   9  -6   48.10    2.70
   1  -9   6   42.10    2.20
   1  -9   6   41.20    2.90
  -2   9  -6    3.40    1.30
   2  -9   6    3.70    1.00
   2  -9   6    4.20    1.50
  -3   9  -6   22.60    2.20
   3  -9   6   22.80    2.10
   3  -9   6   19.40    1.40
  -4   9  -6   -0.30    1.40
   4  -9   6    0.30    1.60
   4  -9   6    0.10    1.10
  -5   9  -6    6.80    1.70
   5  -9   6    9.60    2.00
  -6   9  -6    8.30    2.00
  10   8  -6   27.70    2.50
  10   8  -6   20.50    1.60
   9   8  -6   -0.80    1.60
   9   8  -6   -0.40    1.00
   8   8  -6   23.00    2.00
   8   8  -6   18.40    1.40
   7   8  -6    4.40    0.90
   7   8  -6    3.80    1.30
   6   8  -6    8.00    1.30
   6   8  -6    7.40    0.90
  -6  -8   6    6.80    1.40
   5   8  -6   22.60    1.90
   5   8  -6   22.90    1.60
  -5  -8   6   24.20    2.10
   4   8  -6   17.50    1.40
   4   8  -6   18.60    1.70
  -4  -8   6   19.00    1.60
  -4  -8   6   18.10    1.10
   3   8  -6    2.20    0.80
   3   8  -6    1.00    0.90
  -3  -8   6    3.00    0.60
  -3  -8   6    3.20    1.20
   2   8  -6    1.50    0.80
   2   8  -6    1.00    0.90
  -2  -8   6    2.50    1.20
  -2  -8   6    0.60    0.50
   1   8  -6   97.69    4.10
   1   8  -6  102.49    4.30
  -1  -8   6   98.89    4.40
  -1  -8   6  101.59    3.90
   0   8  -6   40.30    2.30
   0   8  -6   39.70    2.10
   0  -8   6   40.00    2.50
   0  -8   6   40.20    1.90
  -1   8  -6   77.49    3.50
  -1   8  -6   78.89    3.40
   1  -8   6   68.39    3.60
   1  -8   6   78.99    3.20
  -2   8  -6   71.99    3.30
   2  -8   6   68.39    3.50
   2  -8   6   66.99    3.00
  -3   8  -6    2.00    1.20
   3  -8   6    0.10    1.30
   3  -8   6    0.50    0.80
  -4   8  -6    3.00    1.30
   4  -8   6    4.60    1.00
   4  -8   6    4.40    1.50
  -5   8  -6   28.00    2.40
   5  -8   6   26.70    2.60
  -6   8  -6    9.60    1.70
   6  -8   6    7.20    3.00
  -8   8  -6    5.50    1.60
  10   7  -6   24.60    2.10
  10   7  -6   27.00    2.40
   9   7  -6    0.90    0.90
   9   7  -6    1.40    1.50
   8   7  -6    2.10    0.80
   8   7  -6    1.80    1.30
   7   7  -6    9.20    0.90
   7   7  -6   11.10    1.40
   6   7  -6   10.00    1.20
   6   7  -6    7.10    0.80
  -6  -7   6   11.40    1.30
   5   7  -6   36.90    1.90
   5   7  -6   40.50    2.20
  -5  -7   6   39.40    2.40
   4   7  -6    0.00    0.80
   4   7  -6   -0.60    0.60
  -4  -7   6   -0.60    1.00
   3   7  -6   51.29    2.30
   3   7  -6   52.69    2.50
  -3  -7   6   54.29    2.10
  -3  -7   6   49.20    2.70
   2   7  -6  196.38    7.60
   2   7  -6  197.28    7.40
  -2  -7   6  196.98    7.70
  -2  -7   6  191.98    7.30
   1   7  -6   16.20    1.30
   1   7  -6   19.20    1.40
  -1  -7   6   16.40    1.60
  -1  -7   6   15.80    1.00
   0   7  -6   41.20    2.10
   0   7  -6   46.60    2.20
   0  -7   6   40.00    1.90
   0  -7   6   44.10    2.40
  -1   7  -6  140.29    5.40
  -1   7  -6  142.39    5.50
   1  -7   6  134.99    5.30
   1  -7   6  130.69    5.60
  -2   7  -6    9.20    1.00
  -2   7  -6    9.10    1.10
   2  -7   6   10.60    0.90
   2  -7   6    9.10    1.30
  -3   7  -6    2.40    1.00
   3  -7   6    4.30    0.80
   3  -7   6    2.70    1.20
  -4   7  -6   24.10    1.80
   4  -7   6   24.80    1.70
   4  -7   6   22.80    2.10
  -5   7  -6    0.50    1.10
   5  -7   6    1.10    1.00
   5  -7   6   -0.40    1.30
  -6   7  -6    5.10    1.30
   6  -7   6    4.30    1.50
  -7   7  -6    9.90    1.20
  -7   7  -6   10.80    1.80
  -8   7  -6   -0.20    1.30
  -9   7  -6    0.30    1.40
  11   6  -6    0.40    1.90
  11   6  -6    1.70    1.20
  10   6  -6   -0.10    0.90
  10   6  -6    0.40    1.60
   9   6  -6   -0.30    1.30
   9   6  -6    1.70    0.80
   8   6  -6   74.09    3.10
   8   6  -6   76.59    3.60
   7   6  -6   13.40    1.20
   7   6  -6   15.70    1.50
   6   6  -6   -0.70    0.50
   6   6  -6    0.50    0.90
  -6  -6   6    0.50    0.90
   5   6  -6   37.10    1.70
   5   6  -6   38.80    2.10
  -5  -6   6   36.30    2.20
   4   6  -6   64.09    2.70
[truncated: 292,484 more chars]
