# Supplementary material for: Crystal structure and Hirshfeld surface analysis of 2-{[7-acetyl-4-cyano-6-hy­droxy-8-(4-meth­oxyphen­yl)-1,6-dimethyl-5,6,7,8-tetra­hydro­isoquinolin-3-yl­]sulfan­yl}acetic acid ethyl ester
Source: Acta Crystallogr E Crystallogr Commun. 2022 Jan 25;78(Pt 2):220–4. doi: 10.1107/S2056989022000378 (PMC8819445; doi:10.1107/S2056989022000378)
Supplement: Supplementary file 2 [file e-78-00220-Isup2.hkl]

data_I                                                                          
_shelx_title ' JTM1271_0m_a.res in P-1'                                         
_shelx_refln_list_code          4                                               
_shelx_F_calc_maximum      180.77                                               
_exptl_crystal_F_000       496.00                                               
_reflns_d_resolution_high  0.7194                                               
                                                                                
loop_                                                                           
 _space_group_symop_operation_xyz                                               
 'x, y, z'                                                                      
 '-x, -y, -z'                                                                   
                                                                                
_cell_length_a    10.0643                                                       
_cell_length_b    10.3592                                                       
_cell_length_c    12.0685                                                       
_cell_angle_alpha  83.296                                                       
_cell_angle_beta   80.770                                                       
_cell_angle_gamma  75.638                                                       
                                                                                
_shelx_F_squared_multiplier     1.000                                           
                                                                                
loop_                                                                           
 _refln_index_h                                                                 
 _refln_index_k                                                                 
 _refln_index_l                                                                 
 _refln_F_squared_calc                                                          
 _refln_F_squared_meas                                                          
 _refln_F_squared_sigma                                                         
 _refln_observed_status                                                         
   1   0   0       3448.12       3733.89        78.97 o                         
   2   0   0        119.55        117.12         2.61 o                         
   3   0   0       3303.51       3637.76        66.74 o                         
   4   0   0        998.16       1037.85        17.12 o                         
   5   0   0        293.12        279.17         5.16 o                         
   6   0   0        181.78        175.16         4.64 o                         
   7   0   0         34.19         32.25         1.30 o                         
   8   0   0         52.37         44.60         3.12 o                         
   9   0   0         64.38         63.56         2.38 o                         
  10   0   0         22.59         26.52         1.89 o                         
  11   0   0         20.04         14.95         2.53 o                         
  12   0   0          0.15          0.62         2.91 o                         
  13   0   0          7.87          6.18         3.89 o                         
 -13   1   0          4.88          3.67         6.23 o                         
 -12   1   0          0.15          1.22         3.24 o                         
 -11   1   0         37.49         32.49         4.18 o                         
 -10   1   0          5.98          6.47         1.40 o                         
  -9   1   0         88.57         89.59         3.30 o                         
  -8   1   0         12.49         11.39         1.05 o                         
  -7   1   0        205.98        201.19         4.33 o                         
  -6   1   0        119.81        143.67         3.65 o                         
  -5   1   0         66.68         63.76         2.27 o                         
  -4   1   0         34.83         34.78         1.03 o                         
  -3   1   0         45.82         40.86         1.38 o                         
  -2   1   0         99.26        110.64         2.70 o                         
  -1   1   0        366.86        373.60         5.69 o                         
   0   1   0       3428.87       3730.52        96.72 o                         
   1   1   0        313.23        342.86         6.37 o                         
   2   1   0         18.27         22.42         1.57 o                         
   3   1   0        529.29        557.36        11.93 o                         
   4   1   0        439.09        427.49         7.12 o                         
   5   1   0         97.94        120.12         2.59 o                         
   6   1   0         75.86         67.06         1.65 o                         
   7   1   0         78.37         72.04         2.17 o                         
   8   1   0         32.35         33.80         1.43 o                         
   9   1   0        254.22        259.17         5.51 o                         
  10   1   0          3.10          2.81         1.33 o                         
  11   1   0          1.11          0.08         2.31 o                         
  12   1   0          4.39          5.44         2.91 o                         
  13   1   0          7.64         11.23         3.32 o                         
 -12   2   0          4.82          6.22         3.45 o                         
 -11   2   0          0.13         -0.85         2.70 o                         
 -10   2   0        104.36        101.88         3.86 o                         
  -9   2   0          1.46         -0.03         1.33 o                         
  -8   2   0        128.10        135.15         3.38 o                         
  -7   2   0         38.49         32.81         1.69 o                         
  -6   2   0         34.67         29.74         1.24 o                         
  -5   2   0        371.11        401.63         6.28 o                         
  -4   2   0         45.23         44.81         1.16 o                         
  -3   2   0       1398.55       1502.24        24.80 o                         
  -2   2   0        796.13        819.87        12.40 o                         
  -1   2   0       3872.39       4112.75        56.96 o                         
   0   2   0       6936.96       7879.22       109.02 o                         
   1   2   0       7599.96       8660.60       119.87 o                         
   2   2   0      32679.59      35906.70       588.14 o                         
   3   2   0       3683.19       4219.93        63.20 o                         
   4   2   0       2263.07       2614.39        39.25 o                         
   5   2   0        675.68        730.36        11.15 o                         
   6   2   0        334.65        323.62         5.11 o                         
   7   2   0        208.21        219.24         4.48 o                         
   8   2   0        527.51        547.28        10.54 o                         
   9   2   0        890.70        962.55        16.29 o                         
  10   2   0         33.67         35.83         1.54 o                         
  11   2   0        134.06        131.49         4.32 o                         
  12   2   0          0.05          0.71         2.46 o                         
  13   2   0          7.21          5.45         3.20 o                         
 -12   3   0         22.51         16.40         3.94 o                         
 -11   3   0          0.65         -0.73         3.02 o                         
 -10   3   0          0.10          0.03         1.63 o                         
  -9   3   0         91.65         89.70         3.05 o                         
  -8   3   0         44.83         51.20         1.98 o                         
  -7   3   0          3.28          3.25         1.03 o                         
  -6   3   0        743.89        810.04        15.26 o                         
  -5   3   0        515.63        499.10         8.52 o                         
  -4   3   0        282.14        278.19         4.41 o                         
  -3   3   0          7.08          4.47         0.46 o                         
  -2   3   0        228.23        208.93         3.11 o                         
  -1   3   0        194.48        237.42         3.22 o                         
   0   3   0       1359.58       1472.87        20.51 o                         
   1   3   0         88.21         72.84         1.14 o                         
   2   3   0        147.66        116.17         1.78 o                         
   3   3   0        127.97        122.19         1.99 o                         
   4   3   0        516.19        537.92         9.02 o                         
   5   3   0        283.08        249.28         3.99 o                         
   6   3   0         27.26         21.52         0.76 o                         
   7   3   0         11.59          9.58         0.84 o                         
   8   3   0         13.05         12.89         0.97 o                         
   9   3   0          0.02         -1.03         1.03 o                         
  10   3   0          9.75          8.37         1.28 o                         
  11   3   0         26.60         30.17         2.34 o                         
  12   3   0          0.12         -0.84         2.46 o                         
  13   3   0         14.24         13.14         3.26 o                         
 -11   4   0         43.88         37.54         4.70 o                         
 -10   4   0         87.34         94.91         6.25 o                         
  -9   4   0          1.32         -0.28         1.56 o                         
  -8   4   0         25.81         29.20         1.81 o                         
  -7   4   0         22.65         25.29         1.53 o                         
  -6   4   0        215.72        201.76         4.33 o                         
  -5   4   0        201.26        196.26         4.41 o                         
  -4   4   0        106.29         98.58         3.73 o                         
  -3   4   0          0.73          1.60         0.53 o                         
  -2   4   0       1078.42       1171.69        15.36 o                         
  -1   4   0        633.60        651.56         8.59 o                         
   0   4   0        141.62        159.18         2.39 o                         
   1   4   0       1107.42       1208.00        16.85 o                         
   2   4   0        661.16        768.27        10.81 o                         
   3   4   0       1430.86       1652.71        23.03 o                         
   4   4   0       6847.72       8216.08       122.92 o                         
   5   4   0       2258.66       2569.58        38.62 o                         
   6   4   0        328.26        356.60         6.16 o                         
   7   4   0         18.55         14.92         1.38 o                         
   8   4   0         28.62         26.42         1.58 o                         
   9   4   0        888.97        990.58        16.79 o                         
  10   4   0          7.26          7.96         1.31 o                         
  11   4   0          3.24          2.32         2.09 o                         
  12   4   0        157.15        161.29         6.28 o                         
  13   4   0          0.36          1.20         3.72 o                         
 -11   5   0          0.20         -1.54         3.98 o                         
 -10   5   0          6.46          8.80         2.02 o                         
  -9   5   0         10.77         12.06         1.86 o                         
  -8   5   0          4.40          4.92         1.56 o                         
  -7   5   0        161.08        165.77         4.13 o                         
  -6   5   0         61.45         55.66         2.13 o                         
  -5   5   0          1.31          0.57         0.91 o                         
  -4   5   0        229.88        213.09         4.92 o                         
  -3   5   0         91.68         87.51         1.85 o                         
  -2   5   0         14.22         12.47         0.85 o                         
  -1   5   0         89.44         84.83         1.59 o                         
   0   5   0        706.95        797.10        11.27 o                         
   1   5   0        466.74        466.73         7.23 o                         
   2   5   0       1329.40       1308.39        18.33 o                         
   3   5   0       1586.47       1955.68        27.20 o                         
   4   5   0         97.05        100.47         1.75 o                         
   5   5   0         72.48        106.58         2.04 o                         
   6   5   0        217.56        218.66         3.99 o                         
   7   5   0          1.61          1.74         0.91 o                         
   8   5   0        289.12        292.45         5.99 o                         
   9   5   0         68.79         75.82         2.59 o                         
  10   5   0         51.14         48.61         2.17 o                         
  11   5   0         22.70         27.29         2.37 o                         
  12   5   0         89.25        104.63         6.68 o                         
  13   5   0         30.11         26.65         4.67 o                         
 -10   6   0         90.68         91.22         3.89 o                         
  -9   6   0         46.21         43.80         3.18 o                         
  -8   6   0         25.55         26.68         2.07 o                         
  -7   6   0        172.63        182.89         4.62 o                         
  -6   6   0         46.96         44.80         1.95 o                         
  -5   6   0          9.97          6.70         1.16 o                         
  -4   6   0         40.66         23.99         1.26 o                         
  -3   6   0        458.71        497.48         9.67 o                         
  -2   6   0         88.37         88.69         1.82 o                         
  -1   6   0          3.79          3.95         0.60 o                         
   0   6   0        766.59        829.41        11.72 o                         
   1   6   0        352.81        395.44         5.74 o                         
   2   6   0        229.62        211.04         3.24 o                         
   3   6   0        486.05        553.91         7.94 o                         
   4   6   0        647.51        716.48        10.98 o                         
   5   6   0        455.79        465.18         8.00 o                         
   6   6   0        307.97        364.50         6.39 o                         
   7   6   0        602.02        639.75        12.19 o                         
   8   6   0       1697.73       1756.22        37.75 o                         
   9   6   0         54.79         54.24         2.95 o                         
  10   6   0         44.36         42.99         2.23 o                         
  11   6   0         60.60         56.68         4.45 o                         
  12   6   0          3.29         -2.03         3.86 o                         
  13   6   0          2.87          0.70         4.67 o                         
 -10   7   0         12.52         13.57         6.60 o                         
  -9   7   0          6.66          5.89         2.40 o                         
  -8   7   0         12.37         11.18         2.12 o                         
  -7   7   0        189.21        197.87         5.06 o                         
  -6   7   0         75.42         72.09         2.94 o                         
  -5   7   0         73.91         75.41         3.28 o                         
  -4   7   0         45.05         50.07         1.88 o                         
  -3   7   0        477.02        501.62         8.82 o                         
  -2   7   0          6.75          6.81         0.94 o                         
  -1   7   0          0.67          0.01         0.75 o                         
   0   7   0         28.28         23.89         1.22 o                         
   1   7   0         45.63         40.06         1.23 o                         
   2   7   0        388.45        424.48         6.21 o                         
   3   7   0          0.47          0.53         0.72 o                         
   4   7   0         89.60         61.11         2.08 o                         
   5   7   0        320.91        288.28         5.91 o                         
   6   7   0          1.57          2.54         1.11 o                         
   7   7   0        106.86         94.00         3.12 o                         
   8   7   0         40.51         35.93         1.90 o                         
   9   7   0        198.50        201.59         5.43 o                         
  10   7   0         19.29         18.97         1.97 o                         
  11   7   0         35.71         33.62         2.46 o                         
  12   7   0        112.92        123.80         7.36 o                         
  13   7   0        100.11        120.66         7.65 o                         
  -9   8   0         17.96         22.77         5.37 o                         
  -8   8   0        111.61        122.03         4.75 o                         
  -7   8   0         21.87         24.12         2.29 o                         
  -6   8   0         10.00          9.49         1.96 o                         
  -5   8   0         73.18         75.09         2.91 o                         
  -4   8   0         80.61         91.55         2.93 o                         
  -3   8   0          1.38          0.72         1.29 o                         
  -2   8   0        878.81        929.33        15.81 o                         
  -1   8   0        351.28        367.48         6.06 o                         
   0   8   0        121.32        116.60         2.47 o                         
   1   8   0         40.98         44.26         1.70 o                         
   2   8   0        469.07        462.12         8.39 o                         
   3   8   0         32.95         29.21         1.74 o                         
   4   8   0         58.14         58.42         2.38 o                         
   5   8   0          9.98          3.59         1.30 o                         
   6   8   0         49.27         54.67         2.34 o                         
   7   8   0         82.15         87.02         3.38 o                         
   8   8   0        218.68        212.03         5.68 o                         
   9   8   0        599.88        591.42        13.46 o                         
  10   8   0        440.47        434.83        10.40 o                         
  11   8   0         10.76          7.89         2.30 o                         
  12   8   0         14.91         14.88         2.46 o                         
  -8   9   0         24.67         13.57         8.07 o                         
  -7   9   0          2.40         -0.14         2.85 o                         
  -6   9   0          4.34          4.93         2.55 o                         
  -5   9   0        122.96        133.97         4.08 o                         
  -4   9   0         77.11         72.69         3.24 o                         
  -3   9   0          8.43          7.15         1.70 o                         
  -2   9   0          3.21          5.54         1.64 o                         
  -1   9   0        436.75        458.43        10.72 o                         
   0   9   0        259.88        283.11         6.13 o                         
   1   9   0         24.20         25.93         1.65 o                         
   2   9   0          4.69          2.00         1.42 o                         
   3   9   0         84.46         78.57         2.90 o                         
   4   9   0        202.03        199.56         4.66 o                         
   5   9   0        136.04        129.07         3.68 o                         
   6   9   0        229.97        222.76         5.20 o                         
   7   9   0          0.19          0.37         1.77 o                         
   8   9   0        107.55        102.94         4.95 o                         
   9   9   0         13.10         11.07         2.15 o                         
  10   9   0         10.87         10.88         2.38 o                         
  11   9   0         59.09         57.98         4.16 o                         
  12   9   0          0.85          0.51         2.71 o                         
  -6  10   0         35.95         37.78         4.00 o                         
  -5  10   0          2.38         -0.45         2.79 o                         
  -4  10   0         56.93         53.66         3.19 o                         
  -3  10   0         92.09         96.58         4.46 o                         
  -2  10   0          1.43         -1.89         2.25 o                         
  -1  10   0        212.14        221.59         6.29 o                         
   0  10   0        272.18        296.54        11.04 o                         
   1  10   0        291.49        329.63         7.52 o                         
   2  10   0        292.90        306.65         7.88 o                         
   3  10   0          0.07          0.57         1.99 o                         
   4  10   0         26.29         24.96         2.42 o                         
   5  10   0         28.13         29.08         3.83 o                         
   6  10   0         67.87         68.58         2.92 o                         
   7  10   0          2.53          3.17         2.09 o                         
   8  10   0         75.13         79.68         3.56 o                         
   9  10   0         22.04         17.30         2.57 o                         
  10  10   0        216.38        233.16        10.37 o                         
  11  10   0        224.14        221.19        10.35 o                         
  -5  11   0          5.84          2.76         3.44 o                         
  -4  11   0         12.50          7.92         3.10 o                         
  -3  11   0         78.13         89.81         4.49 o                         
  -2  11   0        148.51        151.09         5.76 o                         
  -1  11   0         36.43         37.19         4.46 o                         
   0  11   0         70.84         79.02         4.07 o                         
   1  11   0        202.02        223.04        11.55 o                         
   2  11   0         84.06         79.53         3.99 o                         
   3  11   0         24.60         28.54         2.75 o                         
   4  11   0          4.19          3.85         2.35 o                         
   5  11   0         19.30         20.75         2.57 o                         
   6  11   0         96.76         88.07         4.38 o                         
   7  11   0          0.03         -0.73         2.83 o                         
   8  11   0          8.66         11.82         3.11 o                         
   9  11   0         26.09         26.40         3.44 o                         
  10  11   0          5.93          5.86         3.53 o                         
  -4  12   0          1.79         -0.77         4.52 o                         
  -3  12   0          4.74          2.53         3.57 o                         
  -2  12   0         16.33         16.16         3.40 o                         
  -1  12   0          6.76          6.61         3.14 o                         
   0  12   0         15.46         11.04         3.05 o                         
   1  12   0         23.51         15.53         4.23 o                         
   2  12   0         67.96         65.24         5.17 o                         
   3  12   0        296.67        297.37        12.10 o                         
   4  12   0        146.15        155.54         5.87 o                         
   5  12   0        174.48        178.90         6.30 o                         
   6  12   0         19.42         17.55         3.16 o                         
   7  12   0          2.80          6.00         3.39 o                         
   8  12   0          0.78          3.62         3.59 o                         
   9  12   0         10.48         11.12         4.05 o                         
  -2  13   0         71.11         79.46        15.58 o                         
  -1  13   0         16.37         11.22         3.88 o                         
   0  13   0          0.71          2.27         4.12 o                         
   1  13   0         37.35         47.30         5.63 o                         
   2  13   0         20.71         29.23         5.27 o                         
   3  13   0         72.94         62.78         5.80 o                         
   4  13   0         47.70         49.79         3.95 o                         
   5  13   0          3.29          3.30         3.45 o                         
   6  13   0         10.54          4.28         3.64 o                         
   7  13   0          4.06          8.26         4.21 o                         
   3  14   0         17.70         18.33        11.73 o                         
   4  14   0          9.63          4.54         5.00 o                         
   5  14   0        254.85        284.27        28.42 o                         
  -4 -14   1        128.56        115.14         8.07 o                         
  -3 -14   1         12.97         17.60         6.23 o                         
  -7 -13   1         11.23         11.65         4.33 o                         
  -6 -13   1          0.12          0.69         3.57 o                         
  -5 -13   1         27.30         18.70         3.57 o                         
  -4 -13   1         82.05         77.98         4.40 o                         
  -3 -13   1        100.42         98.02         5.20 o                         
  -2 -13   1        133.31        156.03         7.21 o                         
  -1 -13   1         75.22         84.47         9.90 o                         
   0 -13   1          0.00          0.10         5.37 o                         
   1 -13   1         69.44         62.47         6.52 o                         
   2 -13   1          2.70          2.20         5.87 o                         
  -9 -12   1          0.06          1.10         8.07 o                         
  -8 -12   1          3.87          2.91         3.72 o                         
  -7 -12   1         28.01         26.48         3.86 o                         
  -6 -12   1          4.79          4.56         3.00 o                         
  -5 -12   1         10.91          6.42         2.97 o                         
  -4 -12   1        130.52        136.10         5.77 o                         
  -3 -12   1        224.88        255.67         7.76 o                         
  -2 -12   1        266.31        287.29         8.40 o                         
  -1 -12   1         63.77         76.02         5.53 o                         
   0 -12   1         82.18         92.79         9.35 o                         
   1 -12   1        143.85        169.48         6.57 o                         
   2 -12   1          9.12          7.71         3.45 o                         
   3 -12   1          0.71         -0.16         3.65 o                         
   4 -12   1          4.68          4.81         4.72 o                         
 -10 -11   1         17.41         23.85         3.10 o                         
  -9 -11   1         27.74         32.07         3.03 o                         
  -8 -11   1          0.06          0.71         2.75 o                         
  -7 -11   1          0.00         -0.09         2.83 o                         
  -6 -11   1         26.58         21.56         2.71 o                         
  -5 -11   1         16.19         19.59         2.66 o                         
  -4 -11   1          5.82          5.00         2.38 o                         
  -3 -11   1         62.42         59.54         3.23 o                         
  -2 -11   1        133.62        135.35         5.11 o                         
  -1 -11   1        439.19        474.08        11.55 o                         
   0 -11   1        230.17        268.30        15.40 o                         
   1 -11   1         13.57          8.59         2.73 o                         
   2 -11   1         23.50         20.68         3.92 o                         
   3 -11   1          9.44         10.11         2.95 o                         
   4 -11   1         10.00         10.97         3.23 o                         
   5 -11   1         16.35         17.21         3.61 o                         
 -11 -10   1          6.76          7.39         2.69 o                         
 -10 -10   1         35.86         46.34         3.25 o                         
  -9 -10   1          0.01          0.00         2.46 o                         
  -8 -10   1         30.77         30.27         2.57 o                         
  -7 -10   1         52.91         49.04         2.73 o                         
  -6 -10   1         13.53         13.74         1.94 o                         
  -5 -10   1        210.86        218.43         5.28 o                         
  -4 -10   1         12.09         15.90         2.12 o                         
  -3 -10   1          3.23          8.72         2.06 o                         
  -2 -10   1        355.64        373.82         9.55 o                         
  -1 -10   1        881.98       1024.83        22.72 o                         
   0 -10   1          9.84         10.52         1.86 o                         
   1 -10   1         32.38         27.86         2.51 o                         
   2 -10   1         25.09         19.99         2.51 o                         
   3 -10   1         76.59         90.78         4.50 o                         
   4 -10   1          5.24          6.62         2.69 o                         
   5 -10   1         39.68         44.35         3.54 o                         
   6 -10   1          3.26          2.13         3.66 o                         
 -12  -9   1         29.52         41.80         6.60 o                         
 -11  -9   1         33.81         37.31         2.68 o                         
 -10  -9   1         10.82          9.11         2.49 o                         
  -9  -9   1          3.75          0.51         1.97 o                         
  -8  -9   1          2.24          2.01         1.92 o                         
  -7  -9   1          9.31          7.21         1.81 o                         
  -6  -9   1         15.44         13.28         1.65 o                         
  -5  -9   1        248.25        244.58         5.53 o                         
  -4  -9   1         92.47         88.33         2.97 o                         
  -3  -9   1         88.79        102.21         3.26 o                         
  -2  -9   1         19.75         20.00         2.81 o                         
  -1  -9   1          3.34          2.98         1.42 o                         
   0  -9   1        257.22        255.94         7.57 o                         
   1  -9   1        873.81        936.35        20.67 o                         
   2  -9   1        754.05        855.24        19.05 o                         
   3  -9   1         87.49         94.62         4.14 o                         
   4  -9   1          2.46          2.72         2.20 o                         
   5  -9   1          6.38          7.21         2.22 o                         
   6  -9   1         31.63         35.88         3.53 o                         
   7  -9   1          2.25          2.94         3.05 o                         
   8  -9   1         18.06         15.29         6.06 o                         
 -12  -8   1          6.20          7.54         4.40 o                         
 -11  -8   1         33.11         31.54         4.13 o                         
 -10  -8   1        144.03        168.39         8.39 o                         
  -9  -8   1          3.31          5.42         1.69 o                         
  -8  -8   1          6.08          8.81         1.67 o                         
  -7  -8   1         33.16         32.01         1.96 o                         
  -6  -8   1        110.79        110.33         3.16 o                         
  -5  -8   1         66.65         60.14         2.38 o                         
  -4  -8   1         53.69         54.08         2.33 o                         
  -3  -8   1         94.18         83.34         2.67 o                         
  -2  -8   1        153.21        145.42         3.19 o                         
  -1  -8   1         47.78         43.64         1.56 o                         
   0  -8   1        419.13        393.71         7.92 o                         
   1  -8   1         93.05         94.83         2.61 o                         
   2  -8   1        118.25        101.20         2.79 o                         
   3  -8   1         10.21         14.94         1.46 o                         
   4  -8   1        198.82        199.54         4.87 o                         
   5  -8   1        145.53        149.82         3.89 o                         
   6  -8   1         14.91         14.73         2.17 o                         
   7  -8   1         62.11         66.65         3.47 o                         
   8  -8   1         83.16         83.09         4.00 o                         
   9  -8   1         56.41         64.74         6.73 o                         
 -12  -7   1          1.89          1.31         4.05 o                         
 -11  -7   1          8.18         13.02         3.52 o                         
 -10  -7   1          0.15         -0.68         1.80 o                         
  -9  -7   1          1.20          1.22         1.49 o                         
  -8  -7   1        121.16        111.40         3.66 o                         
  -7  -7   1         88.97         77.44         2.90 o                         
  -6  -7   1        337.47        320.52         6.50 o                         
  -5  -7   1         26.90         18.17         1.21 o                         
  -4  -7   1          9.59         10.62         1.11 o                         
  -3  -7   1         58.50         61.62         2.42 o                         
  -2  -7   1         10.73          5.25         0.89 o                         
  -1  -7   1        127.22        124.50         2.65 o                         
   0  -7   1         37.32         35.47         1.06 o                         
   1  -7   1         25.81         21.54         1.43 o                         
   2  -7   1       1191.37       1282.10        19.56 o                         
   3  -7   1       1579.48       1634.75        27.25 o                         
   4  -7   1        210.49        208.62         4.24 o                         
   5  -7   1        130.16        129.07         4.22 o                         
   6  -7   1         23.81         18.09         1.87 o                         
   7  -7   1         19.67         19.73         2.02 o                         
   8  -7   1         36.95         38.73         2.49 o                         
   9  -7   1         46.62         46.03         3.65 o                         
 -13  -6   1         62.83         57.20         7.33 o                         
 -12  -6   1          0.53         -3.52         3.66 o                         
 -11  -6   1          4.46          6.50         3.25 o                         
 -10  -6   1         90.53         94.06         7.70 o                         
  -9  -6   1         29.12         28.44         1.69 o                         
  -8  -6   1         64.01         63.78         5.96 o                         
  -7  -6   1        387.60        388.97         8.87 o                         
  -6  -6   1         13.95         17.88         1.14 o                         
  -5  -6   1          1.07         -0.11         0.84 o                         
  -4  -6   1         15.23         15.39         0.84 o                         
  -3  -6   1        401.71        397.92         6.26 o                         
  -2  -6   1          2.26          2.21         0.52 o                         
  -1  -6   1        620.65        669.12         9.50 o                         
   0  -6   1         12.71         10.00         0.58 o                         
   1  -6   1        186.46        188.11         4.55 o                         
   2  -6   1        395.15        363.27         5.40 o                         
   3  -6   1        270.93        256.74         4.34 o                         
   4  -6   1        341.58        315.43         5.77 o                         
   5  -6   1          0.32          0.94         1.14 o                         
   6  -6   1        125.88        120.65         3.33 o                         
   7  -6   1         95.25         95.18         3.38 o                         
   8  -6   1         90.71         98.39         3.76 o                         
   9  -6   1         77.66         78.82         3.44 o                         
  10  -6   1          4.69          4.99         2.45 o                         
 -13  -5   1          0.26         -4.27         4.27 o                         
 -12  -5   1          4.54          5.72         5.32 o                         
 -11  -5   1        132.93        136.65         6.25 o                         
 -10  -5   1         91.16        102.76         5.11 o                         
  -9  -5   1        169.37        176.42         4.72 o                         
  -8  -5   1         58.03         49.97         1.91 o                         
  -7  -5   1          3.29          2.70         0.94 o                         
  -6  -5   1        192.37        201.93         3.77 o                         
  -5  -5   1        461.72        495.22         8.39 o                         
  -4  -5   1        122.73        149.26         2.54 o                         
  -3  -5   1       1157.84       1459.48        22.03 o                         
  -2  -5   1          0.99          1.25         0.46 o                         
  -1  -5   1          0.03          2.80         0.92 o                         
   0  -5   1        108.98         92.72         2.28 o                         
   1  -5   1        275.09        280.04         3.89 o                         
   2  -5   1        841.91        868.08        12.25 o                         
   3  -5   1         39.11         34.75         1.17 o                         
   4  -5   1        405.36        386.07         6.79 o                         
   5  -5   1       2412.38       2577.21        42.60 o                         
   6  -5   1        657.80        696.23        12.03 o                         
   7  -5   1        174.55        183.70         6.87 o                         
   8  -5   1          0.82         -0.23         1.56 o                         
   9  -5   1         61.52         55.12         2.47 o                         
  10  -5   1         14.34         11.62         2.17 o                         
  11  -5   1         38.34         45.22         3.42 o                         
 -13  -4   1          1.13         -0.34         3.60 o                         
 -12  -4   1          0.02         -0.40         3.07 o                         
 -11  -4   1        122.65        118.00         4.21 o                         
 -10  -4   1          0.73         -0.58         1.79 o                         
  -9  -4   1        292.77        295.99         6.40 o                         
  -8  -4   1        917.34        943.97        15.87 o                         
  -7  -4   1         10.70          8.09         0.78 o                         
  -6  -4   1         62.61         76.58         1.77 o                         
  -5  -4   1         77.77         76.62         4.62 o                         
  -4  -4   1        260.43        331.84         5.67 o                         
  -3  -4   1         38.13         24.79         1.04 o                         
  -2  -4   1          5.16          4.06         0.38 o                         
  -1  -4   1        893.76        921.95        12.93 o                         
   0  -4   1          0.47         -0.06         0.31 o                         
   1  -4   1       1147.85       1285.83        17.92 o                         
   2  -4   1        556.75        583.55         8.28 o                         
   3  -4   1         45.08         27.91         0.96 o                         
   4  -4   1        106.12         77.26         1.68 o                         
   5  -4   1        258.87        277.08         5.01 o                         
   6  -4   1        359.81        348.50         6.32 o                         
   7  -4   1         85.53         90.24         2.85 o                         
   8  -4   1          0.12          0.06         1.46 o                         
   9  -4   1         50.74         49.41         2.21 o                         
  10  -4   1         39.99         39.07         2.31 o                         
  11  -4   1         21.50         18.23         2.47 o                         
  12  -4   1          4.25          4.77         6.23 o                         
 -13  -3   1         44.02         40.10         3.65 o                         
 -12  -3   1          0.80          2.55         2.53 o                         
 -11  -3   1         67.63         62.84         2.87 o                         
 -10  -3   1         15.86         16.92         1.94 o                         
  -9  -3   1          0.29          1.61         1.41 o                         
  -8  -3   1       2267.85       2426.79        44.97 o                         
  -7  -3   1         56.79         51.99         4.10 o                         
  -6  -3   1        199.57        185.60         4.40 o                         
  -5  -3   1         25.77         32.98         0.83 o                         
  -4  -3   1        768.06        825.78        12.50 o                         
  -3  -3   1       1460.85       1822.93        30.01 o                         
  -2  -3   1         80.08         90.80         1.70 o                         
  -1  -3   1        234.06        288.56         4.14 o                         
   0  -3   1         94.24         83.92         1.33 o                         
   1  -3   1        972.98       1008.00        14.06 o                         
   2  -3   1          4.36          1.49         0.38 o                         
   3  -3   1         59.29         49.44         1.06 o                         
   4  -3   1        295.73        308.22         4.99 o                         
   5  -3   1        201.64        203.28         3.80 o                         
   6  -3   1       2925.61       3163.60        52.12 o                         
   7  -3   1        920.56        946.14        17.83 o                         
   8  -3   1        301.12        305.42         6.45 o                         
   9  -3   1        134.91        136.72         4.29 o                         
  10  -3   1         22.49         21.08         1.88 o                         
  11  -3   1        145.70        143.48         6.51 o                         
  12  -3   1          9.90          7.19         3.94 o                         
 -13  -2   1         45.27         45.46         3.64 o                         
 -12  -2   1         18.20         18.40         2.72 o                         
 -11  -2   1          4.19          0.94         2.04 o                         
 -10  -2   1         58.17         58.83         2.49 o                         
  -9  -2   1        475.96        501.17         9.99 o                         
  -8  -2   1         60.04         54.20         2.23 o                         
  -7  -2   1         67.11         69.07         1.64 o                         
  -6  -2   1        967.17        968.46        14.69 o                         
  -5  -2   1        329.76        355.51         5.53 o                         
  -4  -2   1          1.75          1.60         0.56 o                         
  -3  -2   1       4294.07       5017.01        69.50 o                         
  -2  -2   1        909.90       1081.57        17.78 o                         
  -1  -2   1        472.95        485.44         8.98 o                         
   0  -2   1        817.17        865.66        13.02 o                         
   1  -2   1         70.24         68.57         1.26 o                         
   2  -2   1        221.86        230.18         3.33 o                         
   3  -2   1         24.69         16.84         0.73 o                         
   4  -2   1       1034.54       1169.78        17.71 o                         
   5  -2   1        130.80        132.75         2.41 o                         
   6  -2   1        231.78        199.18         3.78 o                         
   7  -2   1        512.82        535.95        10.31 o                         
   8  -2   1        562.92        572.29        11.13 o                         
   9  -2   1          3.28          2.28         1.91 o                         
  10  -2   1         58.91         57.21         2.47 o                         
  11  -2   1         52.47         49.32         2.96 o                         
  12  -2   1          6.69          2.35         3.48 o                         
 -13  -1   1         50.31         57.72         3.80 o                         
 -12  -1   1         21.64         23.84         3.55 o                         
 -11  -1   1          5.04          3.25         2.37 o                         
 -10  -1   1          5.45          7.02         1.99 o                         
  -9  -1   1         23.62         26.26         2.47 o                         
  -8  -1   1        562.81        613.59        13.62 o                         
  -7  -1   1        207.09        216.29         5.28 o                         
  -6  -1   1        999.95       1098.97        18.20 o                         
  -5  -1   1        163.57        143.23         3.27 o                         
  -4  -1   1         45.22         55.21         1.69 o                         
  -3  -1   1         17.38         15.38         0.60 o                         
  -2  -1   1       3819.46       4153.17        62.13 o                         
  -1  -1   1        437.73        464.16         8.57 o                         
   0  -1   1       7939.63       8701.71       159.27 o                         
   1  -1   1        255.22        266.41         4.04 o                         
   2  -1   1        141.10        164.08         2.54 o                         
   3  -1   1       6438.87       7374.70       110.29 o                         
   4  -1   1          3.44          1.57         0.38 o                         
   5  -1   1        162.30        157.58         2.66 o                         
   6  -1   1       1050.46       1155.38        21.50 o                         
   7  -1   1        292.14        306.86         8.10 o                         
   8  -1   1        152.45        145.10         5.50 o                         
   9  -1   1        365.61        357.95         7.52 o                         
  10  -1   1        527.77        574.23        11.35 o                         
  11  -1   1         74.52         81.19         3.12 o                         
  12  -1   1          0.00          0.25         1.98 o                         
  13  -1   1          0.15          0.20         4.49 o                         
 -13   0   1         31.70         36.97         4.42 o                         
 -12   0   1          4.68          2.55         2.97 o                         
 -11   0   1          0.24          0.24         2.48 o                         
 -10   0   1          5.41          4.36         2.04 o                         
  -9   0   1        414.51        429.27        10.01 o                         
  -8   0   1        173.86        158.16         4.95 o                         
  -7   0   1          2.09          1.30         0.77 o                         
  -6   0   1          3.74          3.66         0.64 o                         
  -5   0   1          0.23          0.37         0.39 o                         
  -4   0   1       1382.94       1458.99        20.27 o                         
  -3   0   1        130.03        113.97         2.03 o                         
  -2   0   1       2153.14       2484.36        34.43 o                         
  -1   0   1          2.47          4.90         0.21 o                         
   0   0   1          1.20          2.40         0.26 o                         
   1   0   1       2545.13       2853.82        60.34 o                         
   2   0   1        666.21        690.22        12.70 o                         
   3   0   1        102.83        106.18         2.10 o                         
   4   0   1        211.38        221.60         3.83 o                         
   5   0   1          0.15         -0.04         0.50 o                         
   6   0   1         58.27         44.98         1.49 o                         
   7   0   1        215.81        216.67         4.60 o                         
   8   0   1         42.95         41.73         1.75 o                         
   9   0   1        291.44        281.70         5.93 o                         
  10   0   1         60.89         58.70         2.33 o                         
  11   0   1          2.71          4.36         1.61 o                         
  12   0   1         38.37         41.24         2.40 o                         
  13   0   1          0.09          0.25         3.89 o                         
 -12   1   1         52.04         52.82         3.77 o                         
 -11   1   1          0.78          2.01         2.48 o                         
 -10   1   1         84.05         79.48         4.69 o                         
  -9   1   1        581.79        620.26        14.04 o                         
  -8   1   1         38.50         36.90         2.04 o                         
  -7   1   1          4.70          4.59         0.82 o                         
  -6   1   1       1837.07       1960.74        32.34 o                         
  -5   1   1        204.22        217.58         3.48 o                         
  -4   1   1       1878.81       2155.58        35.45 o                         
  -3   1   1        121.14        113.55         1.72 o                         
  -2   1   1       6255.10       7085.12        98.05 o                         
  -1   1   1         26.32         29.45         0.77 o                         
   0   1   1       1017.57       1188.80        19.52 o                         
   1   1   1        403.35        404.41         6.14 o                         
   2   1   1       2845.86       3194.45        41.36 o                         
   3   1   1        273.80        291.44         4.92 o                         
   4   1   1       1623.14       1739.28        28.60 o                         
   5   1   1       2112.06       2411.28        39.65 o                         
   6   1   1        236.02        247.30         4.39 o                         
   7   1   1         97.50         79.84         2.72 o                         
   8   1   1         99.87        102.15         2.65 o                         
   9   1   1        131.03        135.72         3.43 o                         
  10   1   1        300.58        301.12         6.43 o                         
  11   1   1         20.00         14.45         2.59 o                         
  12   1   1        290.54        327.05         8.87 o                         
  13   1   1        157.07        182.16         6.55 o                         
 -12   2   1         21.10         22.72         4.32 o                         
 -11   2   1          3.46          4.25         2.75 o                         
 -10   2   1          0.37         -0.92         2.26 o                         
  -9   2   1         15.74         12.40         3.10 o                         
  -8   2   1          2.70          2.90         1.51 o                         
  -7   2   1        157.34        151.80         3.45 o                         
  -6   2   1        920.79        921.41        17.28 o                         
  -5   2   1        166.30        179.28         3.06 o                         
  -4   2   1        103.42        105.79         1.85 o                         
  -3   2   1        803.72        965.86        13.52 o                         
  -2   2   1       1378.64       1445.72        21.78 o                         
  -1   2   1        686.00        703.52        11.64 o                         
   0   2   1       6936.45       7809.41       127.90 o                         
   1   2   1         77.23         62.90         0.97 o                         
   2   2   1      11341.26      12930.93       178.98 o                         
   3   2   1       4290.83       4879.47        63.22 o                         
   4   2   1        461.84        506.25         7.15 o                         
   5   2   1        103.76         95.49         1.77 o                         
   6   2   1        151.45        153.99         2.69 o                         
   7   2   1        398.38        375.45         7.38 o                         
   8   2   1         29.99         30.76         2.28 o                         
   9   2   1        101.25         97.71         2.58 o                         
  10   2   1         81.96         80.63         2.61 o                         
  11   2   1         61.07         57.94         2.32 o                         
  12   2   1         24.70         23.55         1.99 o                         
  13   2   1         50.32         59.31         3.68 o                         
 -12   3   1          0.61         -1.01         4.48 o                         
 -11   3   1         17.51         15.25         3.24 o                         
 -10   3   1         12.24          9.88         3.12 o                         
  -9   3   1         58.08         62.41         3.11 o                         
  -8   3   1         45.34         44.77         1.87 o                         
  -7   3   1        172.14        184.56         4.09 o                         
  -6   3   1          0.43          0.01         0.81 o                         
  -5   3   1        122.07        127.16         2.57 o                         
  -4   3   1       2053.73       2282.69        34.36 o                         
  -3   3   1        599.73        637.84         9.03 o                         
  -2   3   1        223.80        248.17         3.94 o                         
  -1   3   1       1100.71       1183.60        19.58 o                         
   0   3   1       2610.58       3061.35        42.45 o                         
   1   3   1        170.67        174.92         2.53 o                         
   2   3   1         82.92        108.11         1.66 o                         
   3   3   1         50.45         65.78         1.22 o                         
   4   3   1        385.07        436.17         6.22 o                         
   5   3   1        876.65        979.86        13.78 o                         
   6   3   1         89.69         87.40         2.09 o                         
   7   3   1       2456.20       2562.08        42.28 o                         
   8   3   1          6.00          2.67         0.93 o                         
   9   3   1        118.32        129.58         3.20 o                         
  10   3   1         66.60         60.43         2.22 o                         
  11   3   1         64.25         67.77         2.47 o                         
  12   3   1          2.82          0.79         1.68 o                         
  13   3   1         17.99         14.52         3.16 o                         
 -11   4   1         58.79         63.15         4.15 o                         
 -10   4   1          0.74          2.18         2.79 o                         
  -9   4   1          3.67          4.15         2.31 o                         
  -8   4   1        214.71        223.96         5.06 o                         
  -7   4   1         29.67         32.88         1.50 o                         
  -6   4   1        477.63        499.62         9.66 o                         
  -5   4   1        388.00        385.18         6.79 o                         
  -4   4   1         12.83         13.97         0.85 o                         
  -3   4   1        170.65        167.64         2.69 o                         
  -2   4   1          0.06          0.53         0.42 o                         
  -1   4   1         58.97         68.16         1.26 o                         
   0   4   1       1458.85       1536.19        21.40 o                         
   1   4   1         53.02         49.21         0.96 o                         
   2   4   1        202.23        221.58         3.23 o                         
   3   4   1        256.38        254.02         3.70 o                         
   4   4   1       2136.83       2446.97        34.02 o                         
   5   4   1       3831.70       4417.41        61.32 o                         
   6   4   1          1.29          2.86         0.63 o                         
   7   4   1        195.58        190.25         4.11 o                         
   8   4   1        681.76        677.61        11.61 o                         
   9   4   1          3.60          2.25         1.16 o                         
  10   4   1          0.08         -0.62         1.25 o                         
  11   4   1         88.41         91.84         3.09 o                         
  12   4   1          0.25         -0.31         1.80 o                         
  13   4   1          0.86          0.75         3.24 o                         
 -11   5   1         23.50         20.51         5.18 o                         
 -10   5   1        155.96        174.39         6.94 o                         
  -9   5   1         98.35        115.78         5.05 o                         
  -8   5   1          5.56          3.38         1.41 o                         
  -7   5   1          3.67          3.75         1.33 o                         
  -6   5   1         12.08         11.32         1.26 o                         
  -5   5   1        231.00        219.55         4.25 o                         
  -4   5   1         62.33         52.36         1.65 o                         
  -3   5   1          3.56          1.85         0.63 o                         
  -2   5   1       1070.60       1099.24        15.46 o                         
  -1   5   1        348.91        374.81         5.44 o                         
   0   5   1        370.32        381.44         5.52 o                         
   1   5   1         24.89         18.30         0.87 o                         
   2   5   1        282.39        257.44         3.78 o                         
   3   5   1        304.50        291.79         4.29 o                         
   4   5   1        419.40        491.17         7.03 o                         
   5   5   1          1.24          5.24         0.82 o                         
   6   5   1        306.23        344.38         6.07 o                         
   7   5   1       1518.19       1628.05        30.21 o                         
   8   5   1        523.74        546.35        10.54 o                         
   9   5   1          1.59          2.96         1.70 o                         
  10   5   1         30.07         26.29         1.76 o                         
  11   5   1         31.23         31.17         2.49 o                         
  12   5   1          5.59          4.22         2.01 o                         
  13   5   1          0.43          1.47         4.40 o                         
 -10   6   1          0.59         -3.66         3.66 o                         
  -9   6   1         65.94         60.47         2.84 o                         
  -8   6   1        308.89        330.92         7.22 o                         
  -7   6   1          9.56         10.08         1.56 o                         
  -6   6   1         31.87         40.47         4.13 o                         
  -5   6   1          3.31          4.57         1.16 o                         
  -4   6   1         49.73         46.18         1.77 o                         
  -3   6   1         85.74         81.64         1.99 o                         
  -2   6   1          2.39          1.39         0.73 o                         
  -1   6   1        341.27        373.87         5.50 o                         
   0   6   1        376.67        356.59         5.22 o                         
   1   6   1        516.72        536.11         7.68 o                         
   2   6   1        569.55        573.47         8.22 o                         
   3   6   1       1059.95       1265.34        17.78 o                         
   4   6   1        402.26        418.15         6.12 o                         
   5   6   1        633.51        652.86        10.08 o                         
   6   6   1       1430.88       1584.70        26.30 o                         
   7   6   1       1345.96       1443.65        26.91 o                         
   8   6   1          5.41          4.32         1.21 o                         
   9   6   1        129.08        139.70         3.91 o                         
  10   6   1        159.15        161.62         4.79 o                         
  11   6   1         66.61         62.36         3.16 o                         
  12   6   1         23.90         27.97         3.09 o                         
  13   6   1          4.28          1.81         2.48 o                         
 -10   7   1          0.01          0.73         6.23 o                         
  -9   7   1        126.37        133.94         4.55 o                         
  -8   7   1         81.62         93.04         3.63 o                         
  -7   7   1         59.74         60.85         2.70 o                         
  -6   7   1         57.61         61.74         2.52 o                         
  -5   7   1        100.89         91.83         2.79 o                         
  -4   7   1          0.12         -0.75         1.14 o                         
  -3   7   1        187.02        177.05         3.35 o                         
  -2   7   1         36.84         25.12         1.12 o                         
  -1   7   1          2.48          1.34         0.80 o                         
   0   7   1        813.38        820.16        12.62 o                         
   1   7   1         17.32         14.69         0.92 o                         
   2   7   1        101.80        110.37         2.05 o                         
   3   7   1        131.23        138.67         2.43 o                         
   4   7   1          2.05          0.66         0.77 o                         
   5   7   1          0.15          1.31         0.93 o                         
   6   7   1          6.50          3.07         0.99 o                         
   7   7   1        302.80        310.93         7.39 o                         
   8   7   1        500.39        526.71        11.92 o                         
   9   7   1        175.33        165.54         4.74 o                         
  10   7   1         71.23         71.83         3.15 o                         
  11   7   1         19.80         21.65         3.29 o                         
  12   7   1         62.43         66.15         3.64 o                         
  13   7   1          8.48          4.94         2.73 o                         
  -9   8   1          1.77          0.30         3.35 o                         
  -8   8   1         27.41         26.04         2.50 o                         
  -7   8   1        124.70        133.70         4.34 o                         
  -6   8   1        121.77        133.96         4.48 o                         
  -5   8   1         16.09         14.80         1.72 o                         
  -4   8   1        106.29        107.05         3.09 o                         
  -3   8   1         10.73         10.82         1.23 o                         
  -2   8   1        174.63        173.92         4.23 o                         
  -1   8   1          0.48         -0.67         1.04 o                         
   0   8   1          9.48         10.50         1.02 o                         
   1   8   1        742.01        769.00        11.92 o                         
   2   8   1          7.15          3.86         0.93 o                         
   3   8   1        670.58        751.57        12.79 o                         
   4   8   1        380.73        393.54         7.05 o                         
   5   8   1         27.73         35.06         1.67 o                         
   6   8   1          1.26          2.02         1.30 o                         
   7   8   1        879.11        932.73        20.39 o                         
   8   8   1         56.66         66.97         4.53 o                         
   9   8   1        477.52        488.65        11.35 o                         
  10   8   1          2.24          2.78         2.12 o                         
  11   8   1          0.14         -0.58         2.30 o                         
  12   8   1          8.29          9.28         2.84 o                         
  13   8   1          0.51          0.70         5.11 o                         
  -8   9   1         50.15         52.93         7.88 o                         
  -7   9   1         50.95         56.26         3.00 o                         
  -6   9   1         66.70         78.60         3.39 o                         
  -5   9   1         88.28        100.03         3.58 o                         
  -4   9   1         19.01         20.15         1.83 o                         
  -3   9   1         14.65          8.98         1.58 o                         
  -2   9   1          0.57          1.66         1.30 o                         
  -1   9   1         41.91         36.58         1.83 o                         
   0   9   1          2.65          1.98         1.27 o                         
   1   9   1         73.04         83.53         2.85 o                         
   2   9   1          0.03         -0.55         1.33 o                         
   3   9   1        144.81        140.65         4.71 o                         
   4   9   1         50.12         52.96         2.73 o                         
   5   9   1          1.82         -0.38         1.49 o                         
   6   9   1         12.28         10.15         1.67 o                         
   7   9   1        153.35        143.72         4.56 o                         
   8   9   1         32.55         32.33         2.75 o                         
   9   9   1         28.73         25.30         2.35 o                         
  10   9   1        328.34        336.24         8.63 o                         
  11   9   1        210.78        196.14         6.36 o                         
  12   9   1         99.48         93.61         4.44 o                         
  -7  10   1          7.53          7.70         8.43 o                         
  -6  10   1         24.78         23.96         3.15 o                         
  -5  10   1         65.47         78.03         4.08 o                         
  -4  10   1        286.86        327.89         7.59 o                         
  -3  10   1         14.03         14.85         2.43 o                         
  -2  10   1         77.54         74.90         3.76 o                         
  -1  10   1         34.48         29.19         2.56 o                         
   0  10   1          2.79          2.99         2.03 o                         
   1  10   1          7.71          5.00         2.03 o                         
   2  10   1          8.41          9.66         1.73 o                         
   3  10   1          6.14          4.86         1.79 o                         
   4  10   1        228.97        248.48         7.84 o                         
   5  10   1          0.21          0.60         2.03 o                         
   6  10   1          0.61         -0.26         2.09 o                         
   7  10   1         54.15         55.24         7.52 o                         
   8  10   1          1.43          3.73         2.71 o                         
   9  10   1        199.64        224.63         7.93 o                         
  10  10   1          5.39          2.31         3.11 o                         
  11  10   1         66.66         55.03         7.15 o                         
  -5  11   1         62.90         69.21         4.13 o                         
  -4  11   1          0.55         -0.77         3.00 o                         
  -3  11   1         14.30         15.01         3.00 o                         
  -2  11   1         82.83         77.81         3.68 o                         
  -1  11   1         10.18         11.14         2.57 o                         
   0  11   1          3.00          2.92         2.47 o                         
   1  11   1          2.61          1.20         2.40 o                         
   2  11   1          3.66          2.97         2.40 o                         
   3  11   1         32.03         33.50         2.79 o                         
   4  11   1          1.59          1.28         2.29 o                         
   5  11   1         18.53         12.42         2.47 o                         
   6  11   1          6.52          6.87         2.40 o                         
   7  11   1          4.54          2.13         2.71 o                         
   8  11   1         24.31         19.15         3.32 o                         
   9  11   1         39.49         39.98         3.72 o                         
  10  11   1         19.99         19.75         3.72 o                         
  11  11   1         50.93         50.97         8.43 o                         
  -4  12   1        105.49        114.72         6.65 o                         
  -3  12   1         33.21         36.35         5.00 o                         
  -2  12   1         32.73         33.63         3.49 o                         
  -1  12   1         10.57         10.02         3.14 o                         
   0  12   1         29.40         28.06         3.19 o                         
   1  12   1         18.73         19.19         3.05 o                         
   2  12   1          1.39          3.37         3.96 o                         
   3  12   1         34.40         28.57         4.39 o                         
   4  12   1         24.31         17.16         2.88 o                         
   5  12   1         17.08         11.74         2.88 o                         
   6  12   1          1.70         -0.35         2.88 o                         
   7  12   1         18.19         20.54         3.59 o                         
   8  12   1          7.58          5.75         3.59 o                         
   9  12   1          6.04          7.58         4.00 o                         
  10  12   1          1.71          1.47        10.63 o                         
  -2  13   1          2.39          2.84         4.76 o                         
  -1  13   1        101.73        116.42         6.18 o                         
   0  13   1        109.18        125.01        10.36 o                         
   1  13   1          5.00          6.17         3.40 o                         
   2  13   1          2.30         -0.67         4.75 o                         
   3  13   1         23.36         25.83         6.23 o                         
   4  13   1         12.26         18.32         4.91 o                         
   5  13   1         60.57         56.85         4.03 o                         
   6  13   1         23.21         18.76         3.68 o                         
   7  13   1          2.97          3.13         4.13 o                         
   8  13   1          1.36          0.07         4.27 o                         
   3  14   1          1.16          1.08         6.21 o                         
   4  14   1         23.22         18.76         6.06 o                         
   5  14   1          0.04         -2.23         5.09 o                         
   6  14   1          5.23          6.55         5.15 o                         
  -6 -13   2         19.23         10.86         4.03 o                         
  -5 -13   2          0.95          1.72         3.54 o                         
  -4 -13   2         37.29         36.04         4.17 o                         
  -3 -13   2         13.02         13.79         3.61 o                         
  -2 -13   2         10.50          7.30         3.68 o                         
  -1 -13   2         10.92         10.31         5.87 o                         
   0 -13   2         14.71         13.32         5.80 o                         
   1 -13   2         27.95         23.19         6.58 o                         
  -8 -12   2        115.40        132.09         6.99 o                         
  -7 -12   2         13.18          9.00         3.44 o                         
  -6 -12   2         40.13         35.58         4.84 o                         
  -5 -12   2          4.58          3.99         2.97 o                         
  -4 -12   2         23.12         20.15         3.00 o                         
  -3 -12   2          0.22         -1.12         2.92 o                         
  -2 -12   2          0.03          0.47         2.92 o                         
  -1 -12   2          4.06          7.82         3.14 o                         
   0 -12   2         48.52         32.64         4.75 o                         
   1 -12   2         27.94         30.88         5.11 o                         
   2 -12   2         67.93         69.74         6.06 o                         
   3 -12   2          0.96         -0.20         3.90 o                         
   4 -12   2          0.69          1.47         5.00 o                         
 -10 -11   2          2.81          1.06         3.32 o                         
  -9 -11   2         58.75         70.11         3.57 o                         
  -8 -11   2        146.81        159.47         5.76 o                         
  -7 -11   2         53.26         58.85         3.14 o                         
  -6 -11   2         22.13         17.45         2.35 o                         
  -5 -11   2        125.84        123.78         5.41 o                         
  -4 -11   2         47.81         40.32         4.23 o                         
  -3 -11   2          3.50          4.67         2.38 o                         
  -2 -11   2         99.96         95.60         6.63 o                         
  -1 -11   2        130.88        117.30         5.02 o                         
   0 -11   2         18.77         14.50         2.79 o                         
   1 -11   2        119.78        123.31        10.82 o                         
   2 -11   2         17.80         19.14         3.16 o                         
   3 -11   2          0.04          2.01         2.92 o                         
   4 -11   2          6.48          3.17         3.26 o                         
   5 -11   2          6.14          5.30         3.64 o                         
 -11 -10   2         10.73         11.37         5.87 o                         
 -10 -10   2         31.67         28.34         2.64 o                         
  -9 -10   2          6.45          9.01         2.30 o                         
  -8 -10   2          0.00          0.74         2.15 o                         
  -7 -10   2          7.40          5.56         2.15 o                         
  -6 -10   2        163.58        146.76         4.98 o                         
  -5 -10   2         83.43         90.20         3.52 o                         
  -4 -10   2         10.10         14.15         1.84 o                         
  -3 -10   2          0.23          0.07         2.03 o                         
  -2 -10   2        263.85        268.86         7.09 o                         
  -1 -10   2         39.79         36.41         3.09 o                         
   0 -10   2         94.68         98.52         5.04 o                         
   1 -10   2        244.88        294.26         7.96 o                         
   2 -10   2          1.74          2.08         2.47 o                         
   3 -10   2          4.99          5.46         2.57 o                         
   4 -10   2         89.60        100.21         5.06 o                         
   5 -10   2         19.22         15.59         3.09 o                         
   6 -10   2          0.01         -3.30         3.66 o                         
 -11  -9   2          1.92          2.11         4.32 o                         
 -10  -9   2         13.59         14.18         3.79 o                         
  -9  -9   2          3.39          1.93         2.00 o                         
  -8  -9   2         26.26         25.40         2.18 o                         
  -7  -9   2        425.33        454.44        10.63 o                         
  -6  -9   2         82.26         91.04         3.28 o                         
  -5  -9   2         54.94         62.10         2.71 o                         
  -4  -9   2          2.38          2.46         1.45 o                         
  -3  -9   2        742.09        766.60        14.80 o                         
  -2  -9   2         15.19         13.08         1.59 o                         
  -1  -9   2         79.39         85.87         3.59 o                         
   0  -9   2         28.26         24.44         2.21 o                         
   1  -9   2        135.02        126.92         3.72 o                         
   2  -9   2          4.96          3.09         2.03 o                         
   3  -9   2        231.49        244.20         6.66 o                         
   4  -9   2         30.07         32.38         4.26 o                         
   5  -9   2          1.45         -0.62         2.46 o                         
   6  -9   2          9.46          6.45         3.05 o                         
   7  -9   2         11.55          8.95         3.49 o                         
   8  -9   2          7.63          1.10         8.07 o                         
 -12  -8   2          9.44         11.68         4.66 o                         
 -11  -8   2          3.63          0.16         3.79 o                         
 -10  -8   2         30.81         24.25         3.59 o                         
  -9  -8   2         10.10          9.49         1.75 o                         
  -8  -8   2        112.54        107.72         3.74 o                         
  -7  -8   2        300.66        277.02         6.80 o                         
  -6  -8   2         66.08         53.43         2.26 o                         
  -5  -8   2          8.52          7.63         1.33 o                         
  -4  -8   2         53.77         45.04         1.89 o                         
  -3  -8   2        778.42        840.56        15.99 o                         
  -2  -8   2         72.29         70.85         2.57 o                         
  -1  -8   2        199.37        177.67         4.15 o                         
   0  -8   2          7.35          5.38         1.18 o                         
   1  -8   2        206.59        203.00         4.65 o                         
   2  -8   2          0.18          0.59         1.42 o                         
   3  -8   2          4.00          9.06         1.72 o                         
   4  -8   2         18.01         17.33         1.88 o                         
   5  -8   2         16.17         14.45         1.97 o                         
   6  -8   2        223.08        248.98         7.60 o                         
   7  -8   2         25.35         22.91         2.75 o                         
   8  -8   2        114.92        122.41         5.59 o                         
   9  -8   2          1.84          2.79         5.57 o                         
 -12  -7   2        163.32        191.28         8.71 o                         
 -11  -7   2         29.24         22.87         3.86 o                         
 -10  -7   2         11.03         13.06         2.98 o                         
  -9  -7   2         24.58         21.67         2.93 o                         
  -8  -7   2        137.64        128.29         6.47 o                         
  -7  -7   2          5.01          5.59         1.36 o                         
  -6  -7   2         32.67         29.40         1.46 o                         
  -5  -7   2         59.33         61.72         2.19 o                         
  -4  -7   2        174.60        191.67         4.15 o                         
  -3  -7   2        522.07        572.86        11.04 o                         
  -2  -7   2          0.08          0.03         0.94 o                         
  -1  -7   2        154.00        131.64         3.59 o                         
   0  -7   2        268.09        239.22         4.45 o                         
   1  -7   2         53.85         47.24         1.56 o                         
   2  -7   2         15.78         21.02         1.12 o                         
   3  -7   2        578.08        540.88         8.60 o                         
   4  -7   2        538.00        570.92        10.00 o                         
   5  -7   2        115.41        110.54         3.21 o                         
   6  -7   2        112.12        120.92         3.84 o                         
   7  -7   2         20.81         22.38         2.44 o                         
   8  -7   2        133.58        139.60         6.68 o                         
   9  -7   2         31.55         23.22         3.49 o                         
  10  -7   2          4.39         -0.54         6.61 o                         
 -12  -6   2          7.08         10.68         3.93 o                         
 -11  -6   2         38.71         35.55         3.66 o                         
 -10  -6   2        105.82         98.31         6.23 o                         
  -9  -6   2        157.49        147.76         5.73 o                         
  -8  -6   2         51.82         50.55         2.35 o                         
  -7  -6   2        213.32        224.69         5.60 o                         
  -6  -6   2         97.79        103.48         2.63 o                         
  -5  -6   2         20.58         30.09         1.37 o                         
  -4  -6   2         51.56         50.35         2.28 o                         
  -3  -6   2         47.69         38.71         1.53 o                         
  -2  -6   2        651.41        719.88        12.13 o                         
  -1  -6   2        970.82       1047.89        14.73 o                         
   0  -6   2          1.55         -0.23         0.59 o                         
   1  -6   2          0.39          0.70         0.63 o                         
   2  -6   2          9.28          8.66         0.78 o                         
   3  -6   2        125.22        120.77         2.49 o                         
   4  -6   2          6.98          7.38         1.16 o                         
   5  -6   2        156.87        148.17         3.42 o                         
   6  -6   2         31.37         30.42         1.70 o                         
   7  -6   2        105.39        108.55         3.61 o                         
   8  -6   2          1.03         -0.42         1.96 o                         
   9  -6   2          3.26          5.22         2.36 o                         
  10  -6   2         35.63         36.33         3.27 o                         
 -13  -5   2          6.63          5.63         5.79 o                         
 -12  -5   2         56.94         58.08         4.48 o                         
 -11  -5   2        138.67        140.91         6.34 o                         
 -10  -5   2         95.96         91.16         4.93 o                         
  -9  -5   2         26.98         23.67         2.44 o                         
  -8  -5   2          4.76          4.69         1.83 o                         
  -7  -5   2          4.04          1.98         0.89 o                         
  -6  -5   2        108.24        122.77         2.82 o                         
  -5  -5   2          2.41          3.29         0.73 o                         
  -4  -5   2         53.78         49.58         1.31 o                         
  -3  -5   2        823.70        946.58        15.77 o                         
  -2  -5   2        230.86        228.94         4.67 o                         
  -1  -5   2        744.93        837.50        11.80 o                         
   0  -5   2        405.00        461.93         7.13 o                         
   1  -5   2       1403.33       1452.91        20.31 o                         
   2  -5   2       1466.99       1571.68        21.96 o                         
   3  -5   2         94.05         98.75         3.35 o                         
   4  -5   2         48.62         44.22         1.46 o                         
   5  -5   2       1235.82       1228.53        20.56 o                         
   6  -5   2        753.89        755.62        12.89 o                         
   7  -5   2        167.70        168.66         4.27 o                         
   8  -5   2          8.92          9.93         1.74 o                         
   9  -5   2          0.14         -0.02         1.96 o                         
  10  -5   2          6.36          4.67         2.35 o                         
  11  -5   2         10.05          9.40         2.99 o                         
 -13  -4   2          2.37          5.25         3.69 o                         
 -12  -4   2          5.25          7.20         3.16 o                         
 -11  -4   2         24.41         22.53         2.80 o                         
 -10  -4   2         18.30         20.85         2.67 o                         
  -9  -4   2          6.69          5.89         1.60 o                         
  -8  -4   2          3.38          3.79         1.21 o                         
  -7  -4   2         55.50         64.33         2.11 o                         
  -6  -4   2         26.02         26.83         1.47 o                         
  -5  -4   2         15.27         11.86         0.77 o                         
  -4  -4   2          0.46          0.51         0.40 o                         
  -3  -4   2        356.15        452.24         6.94 o                         
  -2  -4   2         24.11         36.80         1.63 o                         
  -1  -4   2        909.66        929.61        15.48 o                         
   0  -4   2        376.79        390.99         5.58 o                         
   1  -4   2       2243.53       2625.32        36.49 o                         
   2  -4   2       1428.52       1583.29        22.08 o                         
   3  -4   2         15.69         16.15         0.68 o                         
   4  -4   2        494.88        516.83         7.42 o                         
   5  -4   2        109.00        101.74         2.91 o                         
   6  -4   2        174.61        184.36         3.72 o                         
   7  -4   2        188.24        179.02         4.24 o                         
   8  -4   2          1.30          2.46         1.48 o                         
   9  -4   2         60.62         67.19         3.20 o                         
  10  -4   2         30.96         36.25         2.42 o                         
  11  -4   2          1.24          1.44         2.23 o                         
  12  -4   2          3.66          0.55         6.08 o                         
 -13  -3   2          0.58          0.74         3.69 o                         
 -12  -3   2         24.13         19.30         3.01 o                         
 -11  -3   2         27.32         23.12         2.30 o                         
 -10  -3   2        340.13        361.82         8.28 o                         
  -9  -3   2         40.64         36.79         2.28 o                         
  -8  -3   2          7.31          8.51         1.21 o                         
  -7  -3   2        297.19        294.30         6.04 o                         
  -6  -3   2        201.10        183.52         3.43 o                         
  -5  -3   2        405.93        448.27         6.96 o                         
  -4  -3   2         11.42         16.55         0.59 o                         
  -3  -3   2       1639.83       1794.78        27.00 o                         
  -2  -3   2        404.40        451.04         7.61 o                         
  -1  -3   2        157.56        150.39         3.02 o                         
   0  -3   2         34.69         33.29         0.68 o                         
   1  -3   2       2167.98       2450.81        34.02 o                         
   2  -3   2         66.85         84.99         1.60 o                         
   3  -3   2         56.37         59.11         1.19 o                         
   4  -3   2        651.72        699.23         9.90 o                         
   5  -3   2       1108.68       1118.18        16.99 o                         
   6  -3   2         11.87         15.26         1.31 o                         
   7  -3   2       1482.73       1503.35        28.05 o                         
   8  -3   2        958.40        989.28        18.79 o                         
   9  -3   2        145.18        141.94         3.98 o                         
  10  -3   2          7.26          5.13         1.84 o                         
  11  -3   2         24.51         22.31         2.37 o                         
  12  -3   2         23.32         19.26         2.72 o                         
 -13  -2   2          0.53          4.31         3.30 o                         
 -12  -2   2         36.13         39.77         2.97 o                         
 -11  -2   2         98.49        102.62         4.10 o                         
 -10  -2   2        391.10        448.29         9.29 o                         
  -9  -2   2        166.78        188.00         4.54 o                         
  -8  -2   2          5.79          7.48         1.21 o                         
  -7  -2   2         44.56         56.68         2.43 o                         
  -6  -2   2         25.47         22.97         2.50 o                         
  -5  -2   2        141.49        153.85         2.61 o                         
  -4  -2   2          0.71          1.61         0.35 o                         
  -3  -2   2       2226.67       2549.55        38.22 o                         
  -2  -2   2        312.52        384.99         5.44 o                         
  -1  -2   2         24.37         51.52         1.18 o                         
   0  -2   2        593.24        625.45        13.34 o                         
   1  -2   2        581.71        630.21         8.85 o                         
   2  -2   2       2009.06       2165.38        30.08 o                         
   3  -2   2          2.72          3.56         0.53 o                         
   4  -2   2          7.68          3.96         0.46 o                         
   5  -2   2          8.06          8.22         0.60 o                         
   6  -2   2         13.16         17.06         0.99 o                         
   7  -2   2          7.39          4.92         1.01 o                         
   8  -2   2          3.31          3.86         1.23 o                         
   9  -2   2        179.39        169.53         4.20 o                         
  10  -2   2         85.45         88.63         3.39 o                         
  11  -2   2          2.57          0.37         1.91 o                         
  12  -2   2         21.87         22.76         2.45 o                         
 -13  -1   2          4.79          4.77         7.33 o                         
 -12  -1   2         11.36         14.71         2.75 o                         
 -11  -1   2         49.23         39.60         2.97 o                         
 -10  -1   2         56.89         58.11         3.59 o                         
  -9  -1   2        426.83        455.08        10.57 o                         
  -8  -1   2          0.72          0.35         1.29 o                         
  -7  -1   2          0.32          0.48         1.02 o                         
  -6  -1   2        682.51        666.92        14.61 o                         
  -5  -1   2         47.33         34.93         0.95 o                         
  -4  -1   2        153.00        163.15         3.11 o                         
  -3  -1   2        176.06        194.81         3.38 o                         
  -2  -1   2       2500.90       2816.92        46.25 o                         
  -1  -1   2       4838.75       5458.24        99.95 o                         
   0  -1   2       1138.65       1282.83        21.06 o                         
   1  -1   2         40.42         49.96         0.90 o                         
   2  -1   2       1057.96       1194.32        16.63 o                         
   3  -1   2        693.45        771.78        10.81 o                         
   4  -1   2        155.16        167.04         2.53 o                         
   5  -1   2          2.51          5.66         0.51 o                         
   6  -1   2       2434.91       2782.07        53.96 o                         
   7  -1   2        240.73        211.23         8.63 o                         
   8  -1   2         32.17         26.92         2.12 o                         
   9  -1   2       1166.20       1195.13        22.50 o                         
  10  -1   2        500.66        529.98        10.57 o                         
  11  -1   2        276.08        286.48         6.59 o                         
  12  -1   2         54.16         50.80         2.78 o                         
  13  -1   2         28.02         19.09         2.96 o                         
 -13   0   2         27.32         24.94         8.80 o                         
 -12   0   2         15.55         17.52         3.24 o                         
 -11   0   2         43.52         46.23         3.02 o                         
 -10   0   2        106.70        109.56         4.69 o                         
  -9   0   2         82.38         89.01         3.69 o                         
  -8   0   2         54.56         53.20         2.58 o                         
  -7   0   2          1.33          1.15         1.07 o                         
  -6   0   2        288.71        232.48         5.50 o                         
  -5   0   2        181.74        188.99         3.37 o                         
  -4   0   2         62.18         79.03         1.59 o                         
  -3   0   2       6966.40       7981.69       130.82 o                         
  -2   0   2       2652.01       3083.95        56.65 o                         
  -1   0   2       3613.00       4167.14        88.28 o                         
   0   0   2       2205.58       2658.73        43.56 o                         
   1   0   2         18.88         23.66         0.69 o                         
   2   0   2       1938.23       2032.50        28.17 o                         
   3   0   2        807.17        835.25        11.66 o                         
   4   0   2        607.05        726.04        10.16 o                         
   5   0   2        707.19        837.47        11.78 o                         
   6   0   2       1744.23       1983.16        32.70 o                         
   7   0   2         32.63         34.88         1.79 o                         
   8   0   2         19.01         17.20         1.31 o                         
   9   0   2          3.58          3.49         1.26 o                         
  10   0   2          3.29          3.25         1.52 o                         
  11   0   2          3.91          4.00         1.82 o                         
  12   0   2         82.23         89.99         3.55 o                         
  13   0   2        136.47        149.61         5.15 o                         
 -12   1   2          1.93         -0.96         3.24 o                         
 -11   1   2          1.76          1.73         2.58 o                         
 -10   1   2         32.36         33.14         3.51 o                         
  -9   1   2         67.39         71.58         3.33 o                         
  -8   1   2         69.28         66.91         2.97 o                         
  -7   1   2         36.41         33.46         2.27 o                         
  -6   1   2         70.25         64.32         2.16 o                         
  -5   1   2          0.34          0.75         0.54 o                         
  -4   1   2        150.57        163.22         2.94 o                         
  -3   1   2       2162.20       2393.88        35.88 o                         
  -2   1   2       1868.75       2167.20        46.01 o                         
  -1   1   2       1227.81       1320.62        24.39 o                         
   0   1   2        715.94        825.11        11.50 o                         
   1   1   2       2938.34       3431.45        56.25 o                         
   2   1   2        635.63        716.34         8.80 o                         
   3   1   2       2983.92       3226.66        41.88 o                         
   4   1   2         39.17         29.95         0.70 o                         
   5   1   2          9.64          2.67         0.49 o                         
   6   1   2        232.66        221.23         3.96 o                         
   7   1   2          3.45          2.17         0.78 o                         
   8   1   2        185.12        182.64         4.69 o                         
   9   1   2         54.41         51.93         2.11 o                         
  10   1   2         34.91         31.27         1.85 o                         
  11   1   2        373.92        377.92         7.99 o                         
  12   1   2        372.21        385.07         8.33 o                         
  13   1   2        235.66        274.22         6.36 o                         
 -12   2   2          0.56          2.74         3.60 o                         
 -11   2   2        155.76        155.50         5.99 o                         
 -10   2   2          0.14         -0.59         2.26 o                         
  -9   2   2         10.04          8.74         1.99 o                         
  -8   2   2          6.07          4.01         1.55 o                         
  -7   2   2        130.05        123.38         4.97 o                         
  -6   2   2        607.50        586.11        12.98 o                         
  -5   2   2         81.47         83.04         2.17 o                         
  -4   2   2         90.62        116.13         2.11 o                         
  -3   2   2        970.03       1123.05        16.99 o                         
  -2   2   2         56.98         55.39         1.21 o                         
  -1   2   2       9760.04      11335.51       169.37 o                         
   0   2   2       4441.09       4953.61        81.21 o                         
   1   2   2        696.34        703.27        11.64 o                         
   2   2   2       1220.54       1331.55        18.53 o                         
   3   2   2        574.19        620.10         8.73 o                         
   4   2   2         11.39          8.35         0.40 o                         
   5   2   2         54.06         76.21         2.18 o                         
   6   2   2       1138.06       1212.90        17.01 o                         
   7   2   2         71.30         73.07         2.62 o                         
   8   2   2         12.18         12.10         1.11 o                         
   9   2   2          1.40         -0.11         1.12 o                         
  10   2   2         24.99         19.46         1.44 o                         
  11   2   2          5.21          3.81         1.65 o                         
  12   2   2         22.56         22.12         2.01 o                         
  13   2   2         69.38         75.96         3.18 o                         
 -11   3   2         13.39         11.32         3.16 o                         
 -10   3   2          3.67          1.82         2.53 o                         
  -9   3   2        208.78        220.73         6.24 o                         
  -8   3   2        236.36        236.91         6.24 o                         
  -7   3   2         14.78         12.39         1.55 o                         
  -6   3   2        104.06        100.94         3.07 o                         
  -5   3   2         40.03         42.21         1.33 o                         
  -4   3   2          0.09          0.98         0.40 o                         
  -3   3   2        500.62        584.89         8.29 o                         
  -2   3   2       9565.76      11465.94       171.47 o                         
  -1   3   2       2400.05       2674.47        43.92 o                         
   0   3   2       4206.27       4605.70        75.53 o                         
   1   3   2          0.01          0.16         0.28 o                         
   2   3   2         19.15         19.88         0.65 o                         
   3   3   2          0.05          1.04         0.32 o                         
   4   3   2        380.10        439.71         6.24 o                         
   5   3   2         68.92         60.92         1.47 o                         
   6   3   2        124.73        117.34         2.33 o                         
   7   3   2         87.17         87.82         2.88 o                         
   8   3   2        199.30        204.01         3.99 o                         
   9   3   2         31.53         31.79         1.51 o                         
  10   3   2        199.89        197.34         4.27 o                         
  11   3   2         33.97         36.36         1.88 o                         
  12   3   2         44.87         45.10         2.28 o                         
  13   3   2        107.38        109.96         3.85 o                         
 -11   4   2          1.83          1.82         3.38 o                         
 -10   4   2         10.12          8.86         2.84 o                         
  -9   4   2          5.42          3.75         2.31 o                         
  -8   4   2          0.28          0.94         1.99 o                         
  -7   4   2          3.53          3.82         1.61 o                         
  -6   4   2        125.43        106.32         2.69 o                         
  -5   4   2          2.50          1.97         0.72 o                         
  -4   4   2        196.01        184.62         3.41 o                         
  -3   4   2        109.17        120.59         2.70 o                         
  -2   4   2       1608.19       1644.43        24.78 o                         
  -1   4   2        730.31        834.55        13.87 o                         
   0   4   2        837.31        956.89        14.45 o                         
   1   4   2       4085.07       4411.49        61.18 o                         
   2   4   2        143.11        141.46         2.36 o                         
   3   4   2         97.34         84.57         1.44 o                         
   4   4   2         16.95         11.18         0.53 o                         
   5   4   2        142.08        116.82         2.92 o                         
   6   4   2        110.94        124.09         2.29 o                         
   7   4   2        156.14        160.73         5.88 o                         
   8   4   2        409.16        423.77         7.44 o                         
   9   4   2        140.00        142.87         3.29 o                         
  10   4   2         44.26         47.99         2.42 o                         
  11   4   2          0.01         -0.58         1.62 o                         
  12   4   2          5.54          8.20         1.98 o                         
  13   4   2         28.15         26.43         2.39 o                         
 -11   5   2          3.86          5.87         8.07 o                         
 -10   5   2          1.78          1.69         3.11 o                         
  -9   5   2         29.49         28.17         3.01 o                         
  -8   5   2         51.44         53.83         2.97 o                         
  -7   5   2         77.92         68.35         3.26 o                         
  -6   5   2         44.41         42.97         1.76 o                         
  -5   5   2        104.43        108.89         2.83 o                         
  -4   5   2        135.78        133.14         5.22 o                         
  -3   5   2          0.14          3.69         1.59 o                         
  -2   5   2        244.27        255.29         3.84 o                         
  -1   5   2       4272.38       5002.10        74.94 o                         
   0   5   2         50.56         59.18         1.77 o                         
   1   5   2        690.75        736.00        10.39 o                         
   2   5   2         53.28         64.27         1.61 o                         
   3   5   2        497.68        571.94         8.14 o                         
   4   5   2         48.75         60.82         1.43 o                         
   5   5   2         95.21        114.25         2.47 o                         
   6   5   2        365.09        376.14         5.99 o                         
   7   5   2        660.50        658.39        12.51 o                         
   8   5   2        208.48        201.37         4.48 o                         
   9   5   2        660.69        711.92        13.70 o                         
  10   5   2         86.57         84.60         3.13 o                         
  11   5   2          0.28          0.90         1.76 o                         
  12   5   2          4.20          3.94         2.12 o                         
  13   5   2        103.62        117.66         4.22 o                         
 -10   6   2          0.91          0.02         3.60 o                         
  -9   6   2         72.89         80.39         4.39 o                         
  -8   6   2          1.67          2.78         2.53 o                         
  -7   6   2          0.23          0.21         1.38 o                         
  -6   6   2         99.68         99.86         3.65 o                         
  -5   6   2         96.18         83.30         2.47 o                         
  -4   6   2          0.04          0.10         0.90 o                         
  -3   6   2         26.67         24.56         1.34 o                         
  -2   6   2        112.60        112.17         2.68 o                         
  -1   6   2        169.85        145.74         3.80 o                         
   0   6   2         29.24         16.06         0.73 o                         
   1   6   2        193.65        212.02         5.96 o                         
   2   6   2        265.32        296.51         4.41 o                         
   3   6   2        827.55        852.45        12.06 o                         
   4   6   2         52.14         42.56         1.22 o                         
   5   6   2        120.53        128.18         2.54 o                         
   6   6   2        417.21        423.64         7.38 o                         
   7   6   2        187.10        189.46         4.21 o                         
   8   6   2         13.88         12.77         1.33 o                         
   9   6   2          6.70          6.83         1.50 o                         
  10   6   2         67.47         74.66         3.55 o                         
  11   6   2          1.21         -0.29         1.82 o                         
  12   6   2         26.05         25.64         2.60 o                         
  13   6   2          4.18          4.56         2.71 o                         
  -9   7   2         11.64          7.09         3.70 o                         
  -8   7   2         78.88         76.68         4.42 o                         
  -7   7   2          0.17         -1.14         1.64 o                         
  -6   7   2          3.04          5.84         1.56 o                         
  -5   7   2         26.54         28.15         2.17 o                         
  -4   7   2        230.32        242.71         4.40 o                         
  -3   7   2         15.36         15.79         1.06 o                         
  -2   7   2          7.74          4.10         0.96 o                         
  -1   7   2         10.29          5.84         0.87 o                         
   0   7   2         62.64         61.06         1.65 o                         
   1   7   2       2716.55       2961.82        44.56 o                         
   2   7   2        318.88        327.72         4.91 o                         
   3   7   2        141.22        126.05         2.36 o                         
   4   7   2        235.30        252.25         3.92 o                         
   5   7   2        109.70        116.82         2.73 o                         
   6   7   2          7.87          5.43         1.05 o                         
   7   7   2          4.05          3.12         1.26 o                         
   8   7   2         24.49         19.27         1.56 o                         
   9   7   2        157.59        155.63         4.74 o                         
  10   7   2         70.96         66.10         3.65 o                         
  11   7   2          1.45          1.55         2.17 o                         
  12   7   2          7.39         10.44         2.60 o                         
  13   7   2          8.82          4.83         2.92 o                         
  -9   8   2         40.22         48.04         6.97 o                         
  -8   8   2         36.35         39.26         3.77 o                         
  -7   8   2        129.57        135.83         4.56 o                         
  -6   8   2        118.09        119.72         3.92 o                         
  -5   8   2          1.58          0.64         1.48 o                         
  -4   8   2         25.33         19.62         1.56 o                         
  -3   8   2         43.24         35.66         1.58 o                         
  -2   8   2         21.62         26.45         1.35 o                         
  -1   8   2        104.47        104.98         2.46 o                         
   0   8   2         31.90         30.79         1.38 o                         
   1   8   2         15.74         15.25         1.34 o                         
   2   8   2         47.72         40.52         2.76 o                         
   3   8   2         94.18         83.74         2.41 o                         
   4   8   2         56.25         49.59         1.63 o                         
   5   8   2        328.27        343.24         5.71 o                         
   6   8   2        239.04        250.92         5.49 o                         
   7   8   2        292.71        327.83         9.41 o                         
   8   8   2         40.14         40.10         2.25 o                         
   9   8   2         14.73         15.39         2.03 o                         
  10   8   2         67.90         64.82         3.01 o                         
  11   8   2          0.68         -2.27         2.27 o                         
  12   8   2          0.04         -2.37         2.67 o                         
  13   8   2         24.03         11.73         8.43 o                         
  -8   9   2         18.57         17.71         3.14 o                         
  -7   9   2          0.37         -0.36         2.23 o                         
  -6   9   2          0.27          0.38         2.14 o                         
  -5   9   2         11.73         15.00         1.93 o                         
  -4   9   2        161.98        172.24         4.21 o                         
  -3   9   2         11.57          7.00         1.44 o                         
  -2   9   2         24.26         24.39         1.54 o                         
  -1   9   2        129.45        149.34         3.24 o                         
   0   9   2        191.84        181.93         3.94 o                         
   1   9   2        561.45        607.60        10.56 o                         
   2   9   2        351.62        354.91         6.58 o                         
   3   9   2        487.65        499.40        11.50 o                         
   4   9   2          7.17          5.72         1.52 o                         
   5   9   2         23.54         23.72         1.99 o                         
   6   9   2         20.93         13.86         2.35 o                         
   7   9   2         81.16         88.47         3.87 o                         
   8   9   2         61.03         60.28         3.32 o                         
   9   9   2        100.22         94.37         4.93 o                         
  10   9   2          6.17          2.20         2.78 o                         
  11   9   2         86.62         76.99         7.88 o                         
  12   9   2         24.01         20.77         3.53 o                         
  -7  10   2         32.40         34.43         5.55 o                         
  -6  10   2         66.33         71.72         3.24 o                         
  -5  10   2         20.50         24.44         2.36 o                         
  -4  10   2         14.29         13.15         2.08 o                         
  -3  10   2          4.07          2.90         1.71 o                         
  -2  10   2         49.50         49.10         2.07 o                         
  -1  10   2         34.29         31.37         1.92 o                         
   0  10   2          1.89          2.47         1.86 o                         
   1  10   2         36.04         38.94         3.10 o                         
   2  10   2         88.58         88.32         3.76 o                         
   3  10   2        239.46        263.31         6.09 o                         
   4  10   2         41.21         35.81         2.29 o                         
   5  10   2         68.63         56.83         2.86 o                         
   6  10   2          1.12         -0.22         2.03 o                         
   7  10   2        348.13        372.38         9.48 o                         
   8  10   2        187.60        218.40        12.83 o                         
   9  10   2         16.31         17.83         3.05 o                         
  10  10   2         76.83         74.31         4.27 o                         
  11  10   2         29.93         25.15         5.50 o                         
  12  10   2          2.89          3.67         8.07 o                         
  -5  11   2          0.28         -2.80         3.26 o                         
  -4  11   2        147.23        182.81         6.71 o                         
  -3  11   2         36.38         40.17         3.23 o                         
  -2  11   2         33.37         31.84         2.92 o                         
  -1  11   2          1.85          1.37         2.38 o                         
   0  11   2         36.41         37.82         2.79 o                         
   1  11   2         12.22         12.83         2.51 o                         
   2  11   2         15.90         16.63         2.47 o                         
   3  11   2         17.98         14.26         3.62 o                         
   4  11   2         25.14         24.72         2.69 o                         
   5  11   2        268.54        285.14         7.67 o                         
   6  11   2         24.41         21.13         2.75 o                         
   7  11   2         53.97         50.49         3.95 o                         
   8  11   2          4.99          4.06         3.25 o                         
   9  11   2          0.88          0.35         3.32 o                         
  10  11   2         83.22         95.41         6.60 o                         
  11  11   2          1.36          1.47         7.70 o                         
  -4  12   2         42.44         45.47        10.27 o                         
  -3  12   2          5.47          4.80         3.36 o                         
  -2  12   2          4.36          2.63         3.03 o                         
  -1  12   2          2.41          0.98         2.95 o                         
   0  12   2         13.32         14.27         2.92 o                         
   1  12   2         17.71         17.31         2.92 o                         
   2  12   2          4.61          5.82         2.83 o                         
   3  12   2         18.65         15.00         3.96 o                         
   4  12   2          7.36         11.43         3.96 o                         
   5  12   2         18.45         15.94         3.01 o                         
   6  12   2         12.00         10.98         3.05 o                         
   7  12   2         10.70         10.41         3.30 o                         
   8  12   2          1.25         -0.61         3.59 o                         
   9  12   2         77.47         78.87         5.09 o                         
  10  12   2         41.06         46.20         8.43 o                         
  -2  13   2         36.98         43.92         6.42 o                         
  -1  13   2         22.24         26.36         3.91 o                         
   0  13   2         26.26         23.22         3.71 o                         
   1  13   2          0.69          1.23         3.40 o                         
   2  13   2          0.10          1.32         3.30 o                         
   3  13   2         70.32         65.46         5.63 o                         
   4  13   2         20.04         18.22         4.85 o                         
   5  13   2         80.00         82.35         6.78 o                         
   6  13   2         54.27         55.74         4.08 o                         
   7  13   2         21.14         24.61         4.40 o                         
   8  13   2         27.22         35.25         4.82 o                         
   1  14   2          0.84         -2.93         5.87 o                         
   2  14   2          0.07         -1.70         5.27 o                         
   3  14   2          1.33          0.53         5.46 o                         
   4  14   2          0.07         -0.98         6.97 o                         
   5  14   2          2.89          8.24         5.95 o                         
   6  14   2          8.94          8.87         5.18 o                         
  -6 -13   3         53.12         57.94         9.90 o                         
  -5 -13   3          6.44          8.38         3.61 o                         
  -4 -13   3         31.64         38.10         3.99 o                         
  -3 -13   3         45.94         51.22         4.08 o                         
  -2 -13   3          3.73          3.31         3.73 o                         
  -1 -13   3          1.28          0.41         3.73 o                         
   0 -13   3         29.80         24.77         5.90 o                         
  -8 -12   3          2.48          3.09         4.15 o                         
  -7 -12   3         46.33         40.27         3.82 o                         
  -6 -12   3         10.12          5.24         3.07 o                         
  -5 -12   3         15.76         13.91         3.12 o                         
  -4 -12   3          0.03          1.06         2.97 o                         
  -3 -12   3          0.32         -0.15         3.00 o                         
  -2 -12   3          5.27          2.20         3.01 o                         
  -1 -12   3        137.59        163.59         9.51 o                         
   0 -12   3          2.58          3.32         3.23 o                         
   1 -12   3          1.68         -1.38         4.75 o                         
   2 -12   3         14.53         15.62         5.27 o                         
   3 -12   3          3.53          1.90         5.63 o                         
   4 -12   3          1.89          2.20        10.27 o                         
 -10 -11   3          1.94          3.67         6.23 o                         
  -9 -11   3         36.14         34.53         3.10 o                         
  -8 -11   3          0.01          1.31         2.56 o                         
  -7 -11   3         23.28         34.43         2.86 o                         
  -6 -11   3          6.44          7.32         2.22 o                         
  -5 -11   3         27.83         21.48         2.38 o                         
  -4 -11   3         49.00         49.63         4.64 o                         
  -3 -11   3          3.90          4.75         2.43 o                         
  -2 -11   3        124.02        125.71         5.00 o                         
  -1 -11   3        135.44        152.19         5.62 o                         
   0 -11   3         66.45         58.74         3.44 o                         
   1 -11   3         42.26         44.44         4.68 o                         
   2 -11   3          0.25         -0.67         4.23 o                         
   3 -11   3          7.14          6.77         4.49 o                         
   4 -11   3        111.32        130.06         6.41 o                         
   5 -11   3         94.90        107.42         5.70 o                         
 -10 -10   3          4.07          3.48         4.32 o                         
  -9 -10   3         21.25         19.51         4.05 o                         
  -8 -10   3         22.47         22.19         2.32 o                         
  -7 -10   3        111.04        105.51         4.34 o                         
  -6 -10   3          5.36          7.16         1.82 o                         
  -5 -10   3        279.53        288.85         6.53 o                         
  -4 -10   3         65.23         72.73         3.09 o                         
  -3 -10   3         11.16          7.91         1.84 o                         
  -2 -10   3          0.05         -0.29         2.06 o                         
  -1 -10   3         23.47         19.37         4.39 o                         
   0 -10   3         94.54         93.25         6.51 o                         
   1 -10   3          5.57          3.60         2.35 o                         
   2 -10   3         57.98         47.46         4.39 o                         
   3 -10   3          5.31          3.39         2.73 o                         
   4 -10   3         29.03         24.53         2.97 o                         
   5 -10   3         66.14         67.53         3.91 o                         
   6 -10   3          3.99          5.19         3.93 o                         
 -11  -9   3          7.46          4.03         4.48 o                         
 -10  -9   3          0.05          0.62         3.79 o                         
  -9  -9   3         34.08         38.64         3.79 o                         
  -8  -9   3         95.60        106.41         3.94 o                         
  -7  -9   3         20.18         13.77         1.90 o                         
  -6  -9   3          0.35         -0.01         1.54 o                         
  -5  -9   3        175.94        167.04         4.24 o                         
  -4  -9   3        242.25        243.54         5.57 o                         
  -3  -9   3          8.72          6.80         1.62 o                         
  -2  -9   3         46.35         43.57         2.03 o                         
  -1  -9   3        333.73        354.83         7.50 o                         
   0  -9   3         18.44         19.02         2.03 o                         
   1  -9   3         25.33         23.51         2.25 o                         
   2  -9   3         46.63         45.76         2.32 o                         
   3  -9   3         27.73         24.34         2.57 o                         
   4  -9   3         33.14         30.60         2.66 o                         
   5  -9   3          4.91          3.99         2.60 o                         
   6  -9   3         33.85         34.00         3.59 o                         
   7  -9   3         71.12         61.08         5.87 o                         
   8  -9   3         83.62         80.67         9.53 o                         
 -11  -8   3         29.62         37.58         4.48 o                         
 -10  -8   3         11.38          9.55         3.32 o                         
  -9  -8   3          5.20          5.55         2.91 o                         
  -8  -8   3          3.86          3.00         1.49 o                         
  -7  -8   3         11.85         13.18         1.61 o                         
  -6  -8   3         86.61         75.03         2.74 o                         
  -5  -8   3        261.58        268.99         5.75 o                         
  -4  -8   3          7.27          6.77         1.23 o                         
  -3  -8   3        575.71        614.64        11.86 o                         
  -2  -8   3         34.57         47.51         2.38 o                         
  -1  -8   3          5.84          7.45         1.89 o                         
   0  -8   3          3.17          4.79         1.33 o                         
   1  -8   3         72.48         67.90         3.70 o                         
   2  -8   3        268.44        252.43         7.20 o                         
   3  -8   3          0.75         -1.19         1.62 o                         
   4  -8   3        109.00        117.79         4.42 o                         
   5  -8   3         25.27         21.17         2.40 o                         
   6  -8   3         31.17         39.72         3.66 o                         
   7  -8   3          3.26         -0.04         2.66 o                         
   8  -8   3         26.65         25.98         3.35 o                         
   9  -8   3         35.16         35.07         5.83 o                         
 -12  -7   3         11.76         15.44         4.33 o                         
 -11  -7   3         11.32         13.53         3.59 o                         
 -10  -7   3         54.42         62.46         4.13 o                         
  -9  -7   3        117.89        132.62         5.73 o                         
  -8  -7   3         61.04         48.32         3.17 o                         
  -7  -7   3         75.08         66.99         2.69 o                         
  -6  -7   3        296.15        251.60         5.38 o                         
  -5  -7   3         24.13         17.08         1.19 o                         
  -4  -7   3        114.05        110.25         2.89 o                         
  -3  -7   3        881.10        879.20        16.59 o                         
  -2  -7   3          6.34          2.22         0.94 o                         
  -1  -7   3        898.44        916.43        17.28 o                         
   0  -7   3         56.85         53.01         1.87 o                         
   1  -7   3          1.42          1.18         1.01 o                         
   2  -7   3         44.24         38.75         3.65 o                         
   3  -7   3         15.18         14.18         1.31 o                         
   4  -7   3          5.48          4.99         1.56 o                         
   5  -7   3         46.78         39.67         2.56 o                         
   6  -7   3          3.58          4.43         1.98 o                         
   7  -7   3          8.85          3.99         2.40 o                         
   8  -7   3        228.87        233.08         7.07 o                         
   9  -7   3          0.32         -0.13         3.09 o                         
  10  -7   3          6.39          4.85         5.99 o                         
 -12  -6   3         79.77         95.91         6.32 o                         
 -11  -6   3         12.41          8.89         3.39 o                         
 -10  -6   3          0.65          0.30         2.71 o                         
  -9  -6   3         47.25         53.28         3.25 o                         
  -8  -6   3          1.75          1.75         2.10 o                         
  -7  -6   3        218.72        196.81         6.32 o                         
  -6  -6   3        225.02        227.82         4.83 o                         
  -5  -6   3        101.59         83.67         2.33 o                         
  -4  -6   3          0.61          2.00         0.77 o                         
  -3  -6   3          6.21          8.34         1.01 o                         
  -2  -6   3          0.35          0.84         0.75 o                         
  -1  -6   3       1875.74       2121.14        35.03 o                         
   0  -6   3        464.96        535.55         9.15 o                         
   1  -6   3        225.15        194.37         3.10 o                         
   2  -6   3        122.26        103.86         3.55 o                         
   3  -6   3        210.01        197.19         3.52 o                         
   4  -6   3        542.53        535.58         8.50 o                         
   5  -6   3         17.67         14.20         1.41 o                         
   6  -6   3        138.45        144.66         3.95 o                         
   7  -6   3        120.66        117.36         4.42 o                         
   8  -6   3          4.22          1.28         2.25 o                         
   9  -6   3         46.51         46.85         3.24 o                         
  10  -6   3          5.93          3.07         3.14 o                         
 -12  -5   3        109.43        122.45         7.04 o                         
 -11  -5   3        168.32        187.44         7.49 o                         
 -10  -5   3          0.86         -0.81         2.44 o                         
  -9  -5   3        121.03        120.84         6.23 o                         
  -8  -5   3        312.63        341.85        18.88 o                         
  -7  -5   3          0.57          0.17         1.55 o                         
  -6  -5   3          6.09          9.93         1.29 o                         
  -5  -5   3          0.10          0.24         0.67 o                         
  -4  -5   3          0.15          0.57         0.61 o                         
  -3  -5   3          4.32          3.35         0.56 o                         
  -2  -5   3         51.70         33.87         1.41 o                         
  -1  -5   3         14.38          9.28         0.67 o                         
   0  -5   3        494.30        491.72         7.07 o                         
   1  -5   3        454.93        497.53         7.15 o                         
   2  -5   3        452.40        431.50         6.29 o                         
   3  -5   3         18.69         21.99         0.92 o                         
   4  -5   3         22.58         26.20         1.13 o                         
   5  -5   3         50.19         41.25         2.66 o                         
   6  -5   3         49.39         49.39         2.56 o                         
   7  -5   3          4.81          3.02         1.57 o                         
   8  -5   3        363.64        385.36         8.10 o                         
   9  -5   3         51.76         55.97         5.59 o                         
  10  -5   3          3.41          3.39         2.81 o                         
  11  -5   3          3.82          4.49         3.69 o                         
 -12  -4   3         23.63         28.91         3.44 o                         
 -11  -4   3         37.14         31.92         3.20 o                         
 -10  -4   3        469.93        490.96        11.62 o                         
  -9  -4   3          0.04         -1.68         1.68 o                         
  -8  -4   3        373.28        383.07         9.09 o                         
  -7  -4   3        499.97        485.76        10.86 o                         
  -6  -4   3         65.75         78.27         2.14 o                         
  -5  -4   3        332.25        383.32         8.79 o                         
  -4  -4   3        549.40        523.65         8.08 o                         
  -3  -4   3         53.20         69.32         2.60 o                         
  -2  -4   3        968.75        983.06        16.30 o                         
  -1  -4   3        817.24        913.33        15.15 o                         
   0  -4   3        357.30        419.99         6.49 o                         
   1  -4   3       2484.09       2927.60        43.94 o                         
   2  -4   3          4.92          3.71         0.54 o                         
   3  -4   3        373.57        356.41         5.23 o                         
   4  -4   3        108.59        114.33         2.09 o                         
   5  -4   3         24.43         21.82         1.08 o                         
   6  -4   3        147.79        133.61         3.04 o                         
   7  -4   3          2.02         -0.10         1.36 o                         
   8  -4   3        320.81        345.01         7.46 o                         
   9  -4   3          4.28          3.44         1.91 o                         
  10  -4   3          0.04          0.89         2.12 o                         
  11  -4   3        119.43        134.02         5.60 o                         
 -12  -3   3          1.42          0.64         3.05 o                         
 -11  -3   3        252.57        283.20         7.85 o                         
 -10  -3   3         26.46         23.30         2.11 o                         
  -9  -3   3          8.28          8.22         1.62 o                         
  -8  -3   3          5.21          3.32         1.21 o                         
  -7  -3   3         92.26         98.13         2.65 o                         
  -6  -3   3         40.15         34.02         1.32 o                         
  -5  -3   3        384.11        367.17         5.82 o                         
  -4  -3   3        147.01        171.58         3.08 o                         
  -3  -3   3         60.49         66.39         1.39 o                         
  -2  -3   3        622.07        687.15        11.38 o                         
  -1  -3   3        194.24        202.20         3.51 o                         
   0  -3   3        244.40        256.46         4.42 o                         
   1  -3   3        232.41        204.73         3.05 o                         
   2  -3   3         47.20         43.82         0.99 o                         
   3  -3   3        601.86        596.55         8.49 o                         
   4  -3   3        246.35        249.85         4.09 o                         
   5  -3   3         87.94         74.90         1.89 o                         
   6  -3   3         76.78         58.39         1.91 o                         
   7  -3   3          0.01         -0.54         1.18 o                         
   8  -3   3        266.20        272.68         5.89 o                         
   9  -3   3         11.90         13.88         1.74 o                         
  10  -3   3          2.38          1.63         1.96 o                         
  11  -3   3         20.77         19.81         2.75 o                         
  12  -3   3          6.09          5.91         2.96 o                         
 -12  -2   3          0.27         -0.62         2.65 o                         
 -11  -2   3          7.36          3.77         2.20 o                         
 -10  -2   3        137.77        148.33         4.33 o                         
  -9  -2   3         43.20         52.55         2.35 o                         
  -8  -2   3         68.89         66.87         2.46 o                         
  -7  -2   3         79.77         61.44         3.55 o                         
  -6  -2   3         25.08         17.73         1.00 o                         
  -5  -2   3        260.61        213.40         3.94 o                         
  -4  -2   3        513.27        553.29         8.46 o                         
  -3  -2   3          1.86          0.73         0.27 o                         
  -2  -2   3        611.90        591.23         8.96 o                         
  -1  -2   3        350.95        367.92         5.19 o                         
   0  -2   3         12.16         16.53         0.74 o                         
   1  -2   3         11.81          6.42         0.36 o                         
   2  -2   3         64.51         90.68         1.48 o                         
   3  -2   3       2884.46       3429.80        47.62 o                         
   4  -2   3       1775.86       2115.66        29.48 o                         
   5  -2   3        397.02        377.66         5.52 o                         
   6  -2   3        122.68        111.34         2.62 o                         
   7  -2   3         32.37         32.60         2.53 o                         
   8  -2   3         72.73         62.92         2.57 o                         
   9  -2   3         33.59         39.73         3.55 o                         
  10  -2   3         67.69         70.29         2.98 o                         
  11  -2   3         57.16         49.32         2.96 o                         
  12  -2   3         26.06         29.33         2.86 o                         
 -13  -1   3         25.53         18.70         8.07 o                         
 -12  -1   3         25.75         24.21         3.00 o                         
 -11  -1   3         68.56         63.62         2.94 o                         
 -10  -1   3         50.09         47.79         2.71 o                         
  -9  -1   3        864.39        923.39        20.32 o                         
  -8  -1   3          9.36         10.74         1.33 o                         
  -7  -1   3        127.65        123.52         6.76 o                         
  -6  -1   3         31.60         31.05         1.67 o                         
  -5  -1   3        938.06       1002.64        16.63 o                         
  -4  -1   3        102.45         98.88         2.61 o                         
  -3  -1   3         97.50         73.01         1.65 o                         
  -2  -1   3        298.44        326.35         6.23 o                         
  -1  -1   3        121.35        124.76         2.89 o                         
   0  -1   3       4577.26       5261.60        78.68 o                         
   1  -1   3         42.35         53.78         1.34 o                         
   2  -1   3        832.65        944.63        14.25 o                         
   3  -1   3         86.38         85.13         1.56 o                         
   4  -1   3        334.81        347.30         5.41 o                         
   5  -1   3         20.69         20.20         0.84 o                         
   6  -1   3        420.46        425.59         6.68 o                         
   7  -1   3        104.19         89.82         3.44 o                         
   8  -1   3        104.06         86.80         2.61 o                         
   9  -1   3         12.39          7.96         1.43 o                         
  10  -1   3        192.32        193.20         4.80 o                         
  11  -1   3         18.95         19.24         2.11 o                         
  12  -1   3          0.01          0.57         2.33 o                         
  13  -1   3          5.32          4.40         7.70 o                         
 -12   0   3          3.05          3.79         3.11 o                         
 -11   0   3        143.88        129.80         5.13 o                         
 -10   0   3        202.14        221.96         6.30 o                         
  -9   0   3         50.65         51.18         3.51 o                         
  -8   0   3        129.05        124.77         3.77 o                         
  -7   0   3         25.53         31.35         1.60 o                         
  -6   0   3        338.56        378.09         8.53 o                         
  -5   0   3        244.70        289.42         4.75 o                         
  -4   0   3          0.97          2.64         0.52 o                         
  -3   0   3       1529.99       1719.09        31.72 o                         
  -2   0   3       2488.61       2706.15        57.37 o                         
  -1   0   3          1.67          0.92         0.39 o                         
   0   0   3        958.91       1125.52        16.92 o                         
   1   0   3       1627.97       1926.45        35.39 o                         
   2   0   3       1682.18       1917.65        26.61 o                         
   3   0   3        436.77        492.27         6.95 o                         
   4   0   3       9340.38      11249.73       155.77 o                         
   5   0   3        546.62        646.44         9.17 o                         
   6   0   3        399.08        389.32         5.66 o                         
   7   0   3         21.70         19.08         1.17 o                         
   8   0   3         10.55          7.32         1.21 o                         
   9   0   3        119.33        116.37         3.31 o                         
  10   0   3         12.84          8.36         1.69 o                         
  11   0   3         81.38         64.12         2.79 o                         
  12   0   3          0.00          1.49         2.17 o                         
  13   0   3          3.31          5.23         2.67 o                         
 -12   1   3         43.68         51.02         3.87 o                         
 -11   1   3         18.90         17.03         2.89 o                         
 -10   1   3        358.37        383.60        11.43 o                         
  -9   1   3         77.93         83.44         3.60 o                         
  -8   1   3        269.63        280.46         6.88 o                         
  -7   1   3        776.15        786.17        17.22 o                         
  -6   1   3          0.58          0.37         0.84 o                         
  -5   1   3        186.16        191.67         3.43 o                         
  -4   1   3          1.03          1.14         0.39 o                         
  -3   1   3        633.98        617.72        10.33 o                         
  -2   1   3        143.08        124.72         2.96 o                         
  -1   1   3         82.50         77.02         1.65 o                         
   0   1   3       4954.66       5809.95        95.20 o                         
   1   1   3       2061.93       2361.89        43.36 o                         
   2   1   3        271.94        264.61         3.78 o                         
   3   1   3        324.11        373.07         5.29 o                         
   4   1   3       1843.80       2072.06        28.83 o                         
   5   1   3         90.58        101.76         1.68 o                         
   6   1   3         70.84         68.25         1.35 o                         
   7   1   3         11.59          9.89         0.96 o                         
   8   1   3        121.14        116.68         3.46 o                         
   9   1   3        673.82        664.74        12.83 o                         
  10   1   3         93.48         90.87         3.09 o                         
  11   1   3        115.86        113.52         5.04 o                         
  12   1   3         70.23         63.38         2.84 o                         
  13   1   3          8.71          9.01         2.48 o                         
 -12   2   3          4.43          1.83         7.70 o                         
 -11   2   3        138.61        137.80         5.77 o                         
 -10   2   3          1.67          2.41         2.31 o                         
  -9   2   3         39.66         39.01         2.48 o                         
  -8   2   3         10.82          5.24         1.60 o                         
  -7   2   3        131.14        131.04         3.77 o                         
  -6   2   3         97.41         96.57         2.91 o                         
  -5   2   3        276.98        265.42         4.99 o                         
  -4   2   3         21.85         30.81         1.00 o                         
  -3   2   3          6.83         18.90         0.87 o                         
  -2   2   3       3976.05       4667.90        76.55 o                         
  -1   2   3        329.48        334.48         5.67 o                         
   0   2   3       6106.92       7020.45        97.20 o                         
   1   2   3       1147.72       1197.32        18.04 o                         
   2   2   3        111.15        104.34         1.49 o                         
   3   2   3        736.32        769.56        10.11 o                         
   4   2   3         21.60         22.42         0.62 o                         
   5   2   3       1174.75       1423.95        18.59 o                         
   6   2   3        419.63        438.66         5.91 o                         
   7   2   3        340.90        355.06         7.94 o                         
   8   2   3        316.61        317.27         5.77 o                         
   9   2   3          5.82          5.81         1.15 o                         
  10   2   3         42.84         36.86         1.92 o                         
  11   2   3          1.59          0.40         1.67 o                         
  12   2   3         48.50         50.26         2.45 o                         
  13   2   3         34.80         46.31         2.71 o                         
 -11   3   3          4.55          5.02         3.11 o                         
 -10   3   3        104.85        115.26         5.07 o                         
  -9   3   3          3.87          2.67         2.09 o                         
  -8   3   3         72.58         72.94         4.67 o                         
  -7   3   3         77.03         82.39         3.18 o                         
  -6   3   3         59.89         60.71         3.84 o                         
  -5   3   3        185.73        175.27         5.53 o                         
  -4   3   3          7.91          8.87         0.72 o                         
  -3   3   3        625.84        662.98        10.15 o                         
  -2   3   3        218.78        212.73         3.70 o                         
  -1   3   3         30.20         27.34         0.69 o                         
   0   3   3        645.61        738.94        11.18 o                         
   1   3   3       1977.90       2216.56        36.47 o                         
   2   3   3       1455.92       1630.44        22.69 o                         
   3   3   3          1.14          1.04         0.34 o                         
   4   3   3       2760.03       3052.22        42.41 o                         
   5   3   3         72.53         55.30         1.52 o                         
   6   3   3        234.37        207.50         3.80 o                         
   7   3   3          6.05          3.36         0.85 o                         
   8   3   3          5.10          1.27         1.02 o                         
   9   3   3         11.14         10.20         1.24 o                         
  10   3   3        204.03        203.82         4.37 o                         
  11   3   3        198.31        196.83         4.58 o                         
  12   3   3          3.50          2.46         1.88 o                         
  13   3   3          9.78         15.87         2.43 o                         
 -11   4   3         49.97         55.11         4.08 o                         
 -10   4   3          0.66          0.46         2.84 o                         
  -9   4   3          4.17          3.15         2.36 o                         
  -8   4   3          3.71          2.49         2.04 o                         
  -7   4   3         20.74         22.77         2.69 o                         
  -6   4   3         22.10         27.42         1.82 o                         
  -5   4   3         86.52         82.09         2.19 o                         
  -4   4   3        256.97        265.77         4.85 o                         
  -3   4   3        962.69        983.40        13.88 o                         
  -2   4   3       2015.67       2260.96        34.01 o                         
  -1   4   3        377.04        455.78         7.03 o                         
   0   4   3        422.29        507.79         8.56 o                         
   1   4   3        453.23        527.66         8.08 o                         
   2   4   3          5.35          5.58         0.44 o                         
   3   4   3        712.59        861.54        12.10 o                         
   4   4   3        112.94        117.79         1.99 o                         
   5   4   3         71.64         56.10         1.56 o                         
   6   4   3        160.41        149.93         2.65 o                         
   7   4   3        569.07        603.15        11.46 o                         
   8   4   3        535.11        543.08        10.49 o                         
   9   4   3          7.91         10.22         1.29 o                         
  10   4   3         64.65         65.08         2.34 o                         
  11   4   3         17.22         18.05         1.83 o                         
  12   4   3          0.05         -0.18         1.93 o                         
  13   4   3          4.19          3.93         2.29 o                         
 -10   5   3          9.08          8.59         3.38 o                         
  -9   5   3         25.76         26.74         2.93 o                         
  -8   5   3        170.28        174.24         5.66 o                         
  -7   5   3          0.54          1.11         1.86 o                         
  -6   5   3         34.07         33.86         2.04 o                         
  -5   5   3          8.22          9.56         1.22 o                         
  -4   5   3         23.63         22.77         1.78 o                         
  -3   5   3        172.09        153.81         3.06 o                         
  -2   5   3        712.73        742.18        11.83 o                         
  -1   5   3       1224.42       1375.06        19.28 o                         
   0   5   3        508.48        539.85         8.33 o                         
   1   5   3        378.05        416.86         6.02 o                         
   2   5   3        654.50        722.54        10.24 o                         
   3   5   3        271.08        290.76         4.29 o                         
   4   5   3          1.25          0.07         0.53 o                         
   5   5   3         66.37         65.98         1.86 o                         
   6   5   3        107.88         89.46         1.89 o                         
   7   5   3         72.61         66.64         3.18 o                         
   8   5   3        452.35        472.87         9.25 o                         
   9   5   3         33.66         37.87         2.06 o                         
  10   5   3          0.00          0.02         1.60 o                         
  11   5   3         27.28         22.08         2.00 o                         
  12   5   3         52.13         48.11         2.67 o                         
  13   5   3        259.11        298.35        15.08 o                         
 -10   6   3          3.18          6.23         5.13 o                         
  -9   6   3          9.26          6.77         3.11 o                         
  -8   6   3          3.57          3.92         2.62 o                         
  -7   6   3        125.92        118.98         4.52 o                         
  -6   6   3         20.75         23.27         2.09 o                         
  -5   6   3          4.11          1.62         0.97 o                         
  -4   6   3          1.98          1.81         0.91 o                         
  -3   6   3        155.50        165.01         3.55 o                         
  -2   6   3        729.46        769.82        13.05 o                         
  -1   6   3        231.34        195.31         3.69 o                         
   0   6   3          3.64          0.91         0.60 o                         
   1   6   3         49.71         60.46         1.65 o                         
   2   6   3        481.61        541.59         7.76 o                         
   3   6   3        500.21        530.16         7.62 o                         
   4   6   3         34.68         23.51         0.85 o                         
   5   6   3          8.00          5.79         0.73 o                         
   6   6   3        360.57        382.86         6.11 o                         
   7   6   3       1086.10       1160.06        21.73 o                         
   8   6   3          0.21          0.26         1.30 o                         
   9   6   3         14.04         11.92         1.60 o                         
  10   6   3         11.38         10.21         1.75 o                         
  11   6   3         36.86         34.56         2.23 o                         
  12   6   3         83.10         90.71         3.57 o                         
  13   6   3          4.29          5.44         3.24 o                         
  -9   7   3         52.80         52.00         4.14 o                         
  -8   7   3         79.60         81.07         4.15 o                         
  -7   7   3        111.67        121.22         5.13 o                         
  -6   7   3          2.76          2.03         1.41 o                         
  -5   7   3         72.78         66.88         2.31 o                         
  -4   7   3         54.69         56.79         1.88 o                         
  -3   7   3        142.68        151.24         3.07 o                         
  -2   7   3        132.44        132.42         3.16 o                         
  -1   7   3        291.79        293.90         5.34 o                         
   0   7   3        560.86        545.37        14.93 o                         
   1   7   3        279.75        289.98         4.76 o                         
   2   7   3         84.12         85.44         1.93 o                         
   3   7   3        491.39        534.46         7.74 o                         
   4   7   3         72.81         69.19         1.70 o                         
   5   7   3        117.42        102.08         2.74 o                         
   6   7   3         24.04         19.20         1.10 o                         
   7   7   3          0.84         -0.19         1.26 o                         
   8   7   3         63.12         61.75         2.43 o                         
   9   7   3        191.51        201.27         5.71 o                         
  10   7   3        175.54        191.20         4.91 o                         
  11   7   3          0.02         -0.65         2.20 o                         
  12   7   3         13.00         12.24         3.16 o                         
  13   7   3        107.95        117.24         9.35 o                         
  -8   8   3          6.29          4.96         3.55 o                         
  -7   8   3         38.16         46.80         3.50 o                         
  -6   8   3          5.25          2.53         1.66 o                         
  -5   8   3         40.34         35.69         2.03 o                         
  -4   8   3         21.02         29.95         1.58 o                         
  -3   8   3         12.25         12.06         1.27 o                         
  -2   8   3         25.21         25.83         1.34 o                         
  -1   8   3        153.46        161.03         3.51 o                         
   0   8   3          2.15          1.85         1.04 o                         
   1   8   3         39.15         30.64         1.38 o                         
   2   8   3         78.41         71.40         3.54 o                         
   3   8   3          0.01         -0.73         0.96 o                         
   4   8   3        393.11        413.60         7.34 o                         
   5   8   3        285.97        286.56         5.41 o                         
   6   8   3        862.31        893.42        16.96 o                         
   7   8   3        519.89        536.50         9.68 o                         
   8   8   3         62.08         55.96         2.89 o                         
   9   8   3          1.01          1.22         2.37 o                         
  10   8   3          6.27          1.83         2.44 o                         
  11   8   3          0.01         -2.36         2.78 o                         
  12   8   3         12.45         12.21         3.49 o                         
  13   8   3         67.70         70.77        11.37 o                         
  -8   9   3          1.33         -0.37         8.07 o                         
  -7   9   3          3.20          6.68         3.55 o                         
  -6   9   3          0.81          0.29         1.98 o                         
  -5   9   3         38.86         40.72         3.15 o                         
  -4   9   3         96.95        108.15         3.14 o                         
  -3   9   3         45.32         49.00         1.87 o                         
  -2   9   3         14.99         15.83         1.44 o                         
  -1   9   3          2.13          5.03         1.33 o                         
   0   9   3         18.42         15.59         1.40 o                         
   1   9   3        754.50        797.53        13.67 o                         
   2   9   3        478.27        475.38         8.42 o                         
   3   9   3         18.49         15.16         1.54 o                         
   4   9   3        157.79        153.54         3.54 o                         
   5   9   3         97.69        111.75         3.41 o                         
   6   9   3        142.00        153.28         4.84 o                         
   7   9   3         43.42         46.48         2.64 o                         
   8   9   3          9.96         11.16         2.44 o                         
   9   9   3          0.33          1.83         2.44 o                         
  10   9   3          0.04         -0.45         2.78 o                         
  11   9   3          0.54          0.76         3.11 o                         
  12   9   3         55.62         52.07         4.27 o                         
  -6  10   3          1.86          0.70         2.45 o                         
  -5  10   3        110.41        123.62         4.24 o                         
  -4  10   3          7.60          8.39         1.94 o                         
  -3  10   3        110.94        114.75         3.42 o                         
  -2  10   3        117.18        129.59         3.41 o                         
  -1  10   3          2.11          2.15         1.48 o                         
   0  10   3         23.86         18.77         1.67 o                         
   1  10   3        191.82        226.49         6.27 o                         
   2  10   3         13.79         13.28         2.06 o                         
   3  10   3         20.44         19.56         2.18 o                         
   4  10   3          4.41          4.48         2.03 o                         
   5  10   3         24.02         26.43         3.36 o                         
   6  10   3        338.05        337.30        12.53 o                         
   7  10   3          4.45          2.69         2.31 o                         
   8  10   3        122.53        126.60         5.73 o                         
   9  10   3          0.80         -0.06         2.78 o                         
  10  10   3          6.44          8.69         3.11 o                         
  11  10   3         24.60         25.58         3.93 o                         
  12  10   3          1.51         -1.10         7.33 o                         
  -5  11   3          0.01          0.20         2.66 o                         
  -4  11   3          8.23          4.78         2.39 o                         
  -3  11   3         13.94         13.68         2.31 o                         
  -2  11   3         49.44         51.05         3.19 o                         
  -1  11   3         83.14         83.87         4.38 o                         
   0  11   3         65.02         61.37         4.61 o                         
   1  11   3        238.40        289.46         7.73 o                         
   2  11   3         95.91         92.17         6.51 o                         
   3  11   3         22.24         22.32         2.62 o                         
   4  11   3          9.47          8.31         2.40 o                         
   5  11   3         22.42         23.60         3.01 o                         
   6  11   3         24.93         27.70         2.79 o                         
   7  11   3          2.10          1.89         2.69 o                         
   8  11   3         18.63         20.34         3.25 o                         
   9  11   3         55.47         52.10         4.13 o                         
  10  11   3         10.07          6.99         3.86 o                         
  11  11   3          8.23          3.67         7.70 o                         
  -4  12   3         36.15         26.04         9.90 o                         
  -3  12   3         40.45         55.03         4.85 o                         
  -2  12   3          0.21          0.02         3.05 o                         
  -1  12   3         14.97         11.52         3.00 o                         
   0  12   3          0.44         -0.51         2.72 o                         
   1  12   3         99.88        108.20         4.96 o                         
   2  12   3          0.13          1.10         2.69 o                         
   3  12   3        121.44        124.24         7.42 o                         
   4  12   3          1.38          1.54         3.28 o                         
   5  12   3          1.29         -1.39         3.86 o                         
   6  12   3         18.36         16.87         3.11 o                         
   7  12   3          9.08          9.94         3.26 o                         
   8  12   3         93.48         82.15         4.93 o                         
   9  12   3         58.43         41.70         4.40 o                         
  10  12   3         59.49         61.67         5.36 o                         
  -1  13   3          6.33          5.13         3.68 o                         
   0  13   3         32.54         32.55         3.74 o                         
   1  13   3          6.49          2.57         3.40 o                         
   2  13   3          0.33          1.85         3.26 o                         
   3  13   3         12.74         14.29         3.36 o                         
   4  13   3          4.71          3.92         4.49 o                         
   5  13   3         34.00         40.08         5.27 o                         
   6  13   3          7.24         -0.03         5.01 o                         
   7  13   3          7.17          3.77         4.23 o                         
   8  13   3          0.12         -2.73         4.32 o                         
   1  14   3          1.40          0.73         5.50 o                         
   2  14   3         17.31         15.67         4.67 o                         
   3  14   3          6.08          7.36         4.44 o                         
   4  14   3          2.60          3.42         5.80 o                         
   5  14   3          1.42         -2.12         5.73 o                         
   6  14   3          2.07          3.79         6.21 o                         
  -5 -13   4         15.65         23.10         9.17 o                         
  -4 -13   4          3.67          4.78         4.02 o                         
  -3 -13   4          2.48          6.14         3.81 o                         
  -2 -13   4         49.10         57.61         4.47 o                         
  -1 -13   4          5.80          3.84         4.24 o                         
   0 -13   4          0.93          8.07         6.23 o                         
  -8 -12   4         17.39         16.13         6.23 o                         
  -7 -12   4         14.38         12.11         3.54 o                         
  -6 -12   4         29.19         30.46         3.44 o                         
  -5 -12   4          0.04         -0.97         3.07 o                         
  -4 -12   4          0.31         -1.21         3.03 o                         
  -3 -12   4          0.48         -0.25         3.03 o                         
  -2 -12   4         38.80         45.33         3.58 o                         
  -1 -12   4         58.65         54.18         5.04 o                         
   0 -12   4         13.23         10.81         3.42 o                         
   1 -12   4         91.76         89.33         4.74 o                         
   2 -12   4        118.92        151.20         9.40 o                         
   3 -12   4         64.78         73.61         6.94 o                         
  -9 -11   4         16.66         16.13         5.87 o                         
  -8 -11   4         15.85         13.44         2.43 o                         
  -7 -11   4         14.91         19.20         2.80 o                         
  -6 -11   4          1.40          1.90         2.24 o                         
  -5 -11   4          3.71          3.50         2.20 o                         
  -4 -11   4          3.01          1.13         2.18 o                         
  -3 -11   4         60.76         58.62         3.28 o                         
  -2 -11   4          6.65          6.43         2.51 o                         
  -1 -11   4         12.94          7.16         2.69 o                         
   0 -11   4        114.63        130.71         5.39 o                         
   1 -11   4          2.39          1.65         2.83 o                         
   2 -11   4          0.04          0.04         4.39 o                         
   3 -11   4         25.23         28.47         5.50 o                         
   4 -11   4         52.35         57.00         6.06 o                         
   5 -11   4         19.36         25.24         4.79 o                         
 -10 -10   4         22.25         20.90         5.50 o                         
  -9 -10   4         85.68        116.67         6.61 o                         
  -8 -10   4          1.70          0.20         3.44 o                         
  -7 -10   4         49.14         42.68         5.07 o                         
  -6 -10   4         11.34          6.19         1.82 o                         
  -5 -10   4         15.35         15.54         1.98 o                         
  -4 -10   4         85.79         81.39         3.29 o                         
  -3 -10   4         34.09         31.94         2.13 o                         
  -2 -10   4          1.75          1.52         1.84 o                         
  -1 -10   4         16.37         15.08         2.35 o                         
   0 -10   4        179.58        198.20         6.09 o                         
   1 -10   4          0.37         -0.47         2.35 o                         
   2 -10   4         20.01         19.40         2.79 o                         
   3 -10   4        133.14        158.93         7.91 o                         
   4 -10   4         30.87         32.47         4.65 o                         
   5 -10   4          1.36          0.37         3.36 o                         
   6 -10   4          4.00          4.21         4.13 o                         
 -10  -9   4          4.58          2.18         3.86 o                         
  -9  -9   4          0.40          1.51         3.32 o                         
  -8  -9   4          4.55          1.28         2.98 o                         
  -7  -9   4          0.07          0.13         1.61 o                         
  -6  -9   4          0.67         -0.18         1.57 o                         
  -5  -9   4        148.17        153.54         4.12 o                         
  -4  -9   4          2.49          2.06         1.54 o                         
  -3  -9   4          6.70          5.41         1.50 o                         
  -2  -9   4         92.52         90.42         3.39 o                         
  -1  -9   4        816.60        899.37        17.23 o                         
   0  -9   4        186.70        192.53         5.59 o                         
   1  -9   4          0.20          0.12         2.03 o                         
   2  -9   4         11.50         16.16         2.31 o                         
   3  -9   4         41.85         47.62         3.30 o                         
   4  -9   4         12.32         10.27         2.62 o                         
   5  -9   4        122.17        133.00        12.42 o                         
   6  -9   4         89.49        119.49         6.61 o                         
   7  -9   4         86.64        107.42         6.47 o                         
 -11  -8   4          2.22          0.98         4.05 o                         
 -10  -8   4         21.74         25.36         4.77 o                         
  -9  -8   4          0.17          1.34         2.98 o                         
  -8  -8   4         70.73         64.22         5.13 o                         
  -7  -8   4        128.49        117.84         5.27 o                         
  -6  -8   4        175.24        177.20         4.68 o                         
  -5  -8   4         42.90         39.97         1.76 o                         
  -4  -8   4         10.83          9.80         1.32 o                         
  -3  -8   4        138.26        135.10         3.57 o                         
  -2  -8   4         45.36         41.08         1.76 o                         
  -1  -8   4         12.59          9.58         1.35 o                         
   0  -8   4        470.69        501.58         9.99 o                         
   1  -8   4          2.78          2.11         1.57 o                         
   2  -8   4          1.40         -0.25         1.77 o                         
   3  -8   4         13.22         14.10         1.80 o                         
   4  -8   4          0.60         -0.26         2.21 o                         
   5  -8   4          1.42          1.67         2.35 o                         
   6  -8   4         97.22        106.62         5.63 o                         
   7  -8   4          5.38          5.68         3.32 o                         
   8  -8   4          2.54          3.15         3.66 o                         
 -11  -7   4          3.65          5.79         3.66 o                         
 -10  -7   4        143.63        149.96         6.96 o                         
  -9  -7   4         39.71         31.45         3.48 o                         
  -8  -7   4         11.55         11.74         2.44 o                         
  -7  -7   4          0.31         -0.75         2.10 o                         
  -6  -7   4          4.13          0.47         1.60 o                         
  -5  -7   4         49.65         48.27         1.93 o                         
  -4  -7   4        470.89        470.20         9.20 o                         
  -3  -7   4        107.63        109.89         2.92 o                         
  -2  -7   4        110.37         98.39         3.49 o                         
  -1  -7   4        385.90        386.44         9.63 o                         
   0  -7   4        104.68         93.42         2.72 o                         
   1  -7   4         15.02         13.77         1.33 o                         
   2  -7   4        107.98        102.66         2.76 o                         
   3  -7   4         29.11         30.22         1.73 o                         
   4  -7   4         15.63         14.61         1.65 o                         
   5  -7   4          0.42          0.67         1.75 o                         
   6  -7   4          7.18          6.29         2.07 o                         
   7  -7   4        162.93        168.71         5.72 o                         
   8  -7   4         18.18         12.71         3.69 o                         
   9  -7   4        269.48        314.88         9.06 o                         
 -12  -6   4          0.00         -1.58         4.52 o                         
 -11  -6   4         10.71          6.05         3.39 o                         
 -10  -6   4          0.37         -1.21         2.78 o                         
  -9  -6   4        100.18        105.88         6.60 o                         
  -8  -6   4          5.41          4.92         2.10 o                         
  -7  -6   4         17.36         12.10         2.03 o                         
  -6  -6   4         11.31          9.60         1.51 o                         
  -5  -6   4        522.81        521.26        10.03 o                         
  -4  -6   4         29.15         26.91         1.32 o                         
  -3  -6   4        215.07        220.78         6.23 o                         
  -2  -6   4         58.36         43.82         2.28 o                         
  -1  -6   4        110.66         98.64         3.49 o                         
   0  -6   4        112.96        107.20         3.95 o                         
   1  -6   4         51.10         40.75         1.49 o                         
   2  -6   4        242.68        249.99         4.26 o                         
   3  -6   4        102.08         89.90         2.70 o                         
   4  -6   4         39.46         30.47         1.48 o                         
   5  -6   4         19.56         17.48         1.75 o                         
   6  -6   4         56.07         47.06         2.23 o                         
   7  -6   4         36.96         31.25         2.58 o                         
   8  -6   4          2.18          2.81         2.43 o                         
   9  -6   4        155.91        167.49         6.03 o                         
  10  -6   4         17.27         18.59         3.51 o                         
 -12  -5   4         32.60         27.34         4.05 o                         
 -11  -5   4          6.95          5.19         3.11 o                         
 -10  -5   4         68.39         78.21         6.23 o                         
  -9  -5   4        295.91        313.69         9.55 o                         
  -8  -5   4         20.35         23.06         2.17 o                         
  -7  -5   4          2.37         -0.17         1.65 o                         
  -6  -5   4        167.27        142.09         3.99 o                         
  -5  -5   4        117.54        114.55         3.34 o                         
  -4  -5   4        313.03        318.04         5.50 o                         
  -3  -5   4        302.18        311.27         7.88 o                         
  -2  -5   4         32.97         33.10         1.30 o                         
  -1  -5   4         63.01         45.86         1.75 o                         
   0  -5   4         27.13         14.51         0.80 o                         
   1  -5   4        109.16         96.44         2.62 o                         
   2  -5   4          7.66          4.10         0.68 o                         
   3  -5   4          0.58          2.41         0.75 o                         
   4  -5   4        191.59        170.50         3.16 o                         
   5  -5   4          2.93          1.55         1.15 o                         
   6  -5   4         45.26         43.11         2.54 o                         
   7  -5   4          2.00          2.58         1.86 o                         
   8  -5   4         66.46         68.54         4.76 o                         
   9  -5   4        126.46        126.73         5.01 o                         
  10  -5   4         24.99         25.88         3.19 o                         
  11  -5   4        137.83        166.95        15.77 o                         
 -12  -4   4          2.22          4.03         3.24 o                         
 -11  -4   4         14.20         10.29         2.71 o                         
 -10  -4   4          0.50         -1.11         2.21 o                         
  -9  -4   4         25.35         27.70         2.37 o                         
  -8  -4   4         44.80         44.49         2.43 o                         
  -7  -4   4         18.07         17.83         1.83 o                         
  -6  -4   4         27.20         40.30         1.94 o                         
  -5  -4   4         99.74         83.78         2.98 o                         
  -4  -4   4         34.67         25.13         2.73 o                         
  -3  -4   4         27.50         38.49         1.27 o                         
  -2  -4   4        284.80        272.06         4.75 o                         
  -1  -4   4          0.52          0.08         0.41 o                         
   0  -4   4         49.40         43.53         1.33 o                         
   1  -4   4          2.24          1.23         0.51 o                         
   2  -4   4        966.43       1105.62        15.56 o                         
   3  -4   4          0.03         -0.46         0.59 o                         
   4  -4   4        509.05        487.48         7.13 o                         
   5  -4   4        220.88        198.97         3.56 o                         
   6  -4   4        794.40        843.48        14.33 o                         
   7  -4   4          4.50          3.66         1.41 o                         
   8  -4   4        104.11        104.42         5.03 o                         
   9  -4   4         18.03         15.72         2.93 o                         
  10  -4   4         37.75         39.67         2.97 o                         
  11  -4   4         93.96         91.67         4.67 o                         
 -12  -3   4        111.59        113.62         5.20 o                         
 -11  -3   4        136.04        155.23         6.54 o                         
 -10  -3   4          5.71          4.07         2.01 o                         
  -9  -3   4        102.12        103.81         3.82 o                         
  -8  -3   4        170.78        178.68         4.68 o                         
  -7  -3   4          1.04          0.48         1.01 o                         
  -6  -3   4        138.84        140.30         2.87 o                         
  -5  -3   4        101.75        117.57         2.66 o                         
  -4  -3   4        281.45        286.59         4.95 o                         
  -3  -3   4          9.45         13.33         0.90 o                         
  -2  -3   4        317.86        295.50         5.63 o                         
  -1  -3   4        359.53        385.34         6.49 o                         
   0  -3   4        127.60        143.88         2.58 o                         
   1  -3   4         14.96         15.86         0.61 o                         
   2  -3   4       1234.48       1310.46        18.31 o                         
   3  -3   4        115.87        155.74         3.89 o                         
   4  -3   4          0.89          1.99         0.60 o                         
   5  -3   4          0.17          0.25         0.70 o                         
   6  -3   4         49.89         47.55         1.64 o                         
   7  -3   4         22.82         23.50         3.24 o                         
   8  -3   4        177.94        183.52         4.59 o                         
   9  -3   4         76.49         77.83         3.28 o                         
  10  -3   4         59.14         62.41         3.14 o                         
  11  -3   4         37.84         33.66         3.09 o                         
  12  -3   4          1.39         -2.41         4.82 o                         
 -12  -2   4          0.45         -2.73         3.16 o                         
 -11  -2   4         10.64         11.63         2.49 o                         
 -10  -2   4        134.79        140.42         5.88 o                         
  -9  -2   4          3.62          0.83         1.50 o                         
  -8  -2   4        510.87        524.85        10.35 o                         
  -7  -2   4          2.24          3.19         1.01 o                         
  -6  -2   4         70.15         68.47         2.89 o                         
  -5  -2   4        113.94         88.51         2.18 o                         
  -4  -2   4       1828.82       2129.77        35.13 o                         
  -3  -2   4        110.39        130.64         2.54 o                         
  -2  -2   4        562.78        593.97         9.90 o                         
  -1  -2   4       1106.03       1279.10        21.06 o                         
   0  -2   4        137.66        138.34         2.45 o                         
   1  -2   4          3.14          4.10         0.35 o                         
   2  -2   4        260.58        316.70         4.59 o                         
   3  -2   4        176.33        198.54         3.01 o                         
   4  -2   4         86.81         97.39         2.30 o                         
   5  -2   4         17.98         12.38         0.79 o                         
   6  -2   4         23.78         21.50         1.21 o                         
   7  -2   4         33.24         26.97         2.54 o                         
   8  -2   4         80.04         91.15         2.94 o                         
   9  -2   4          2.44          0.72         1.66 o                         
  10  -2   4          1.41          0.80         1.91 o                         
  11  -2   4        209.54        212.21         6.52 o                         
  12  -2   4         10.79          7.88         3.53 o                         
 -12  -1   4         91.64         87.38         4.20 o                         
 -11  -1   4        160.93        164.12         5.04 o                         
 -10  -1   4         40.19         41.17         2.34 o                         
  -9  -1   4          1.06          1.42         1.64 o                         
  -8  -1   4         45.12         44.69         2.21 o                         
  -7  -1   4         80.60         86.06         4.78 o                         
  -6  -1   4        139.38        143.21         3.71 o                         
  -5  -1   4        481.62        540.64        11.93 o                         
  -4  -1   4          2.26          4.59         0.58 o                         
  -3  -1   4         42.68         40.87         1.38 o                         
  -2  -1   4        366.15        460.10         8.66 o                         
  -1  -1   4        354.13        402.96         8.75 o                         
   0  -1   4       4447.41       5230.04        72.39 o                         
   1  -1   4        414.05        442.93         7.41 o                         
   2  -1   4       1986.17       2349.37        32.61 o                         
   3  -1   4        244.72        220.80         3.25 o                         
   4  -1   4        385.38        493.54         7.05 o                         
   5  -1   4          0.24          0.25         0.54 o                         
   6  -1   4        197.72        235.01         4.32 o                         
   7  -1   4         29.53         33.78         3.18 o                         
   8  -1   4          5.43          7.00         1.33 o                         
   9  -1   4          5.44          3.70         1.47 o                         
  10  -1   4          0.02          0.30         1.72 o                         
  11  -1   4          6.59          5.88         2.28 o                         
  12  -1   4         33.11         32.51         6.42 o                         
 -12   0   4          8.69          9.24         3.38 o                         
 -11   0   4        106.80        112.70         5.06 o                         
 -10   0   4         31.48         32.97         2.84 o                         
  -9   0   4         28.22         33.59         2.13 o                         
  -8   0   4         28.54         23.89         1.64 o                         
  -7   0   4         25.73         31.27         1.73 o                         
  -6   0   4         51.28         50.30         3.21 o                         
  -5   0   4        171.73        166.89         3.21 o                         
  -4   0   4        731.28        769.20        12.89 o                         
  -3   0   4          3.85          3.47         0.55 o                         
  -2   0   4        736.76        792.92        17.15 o                         
  -1   0   4         24.99         25.53         1.52 o                         
   0   0   4        656.85        744.63        11.25 o                         
   1   0   4         65.49         62.82         1.73 o                         
   2   0   4        143.95        150.30         2.44 o                         
   3   0   4       2660.69       2942.65        40.87 o                         
   4   0   4        416.51        455.17         6.53 o                         
   5   0   4         13.91          9.89         0.81 o                         
   6   0   4        473.61        527.93         8.16 o                         
   7   0   4         13.47         11.42         0.99 o                         
   8   0   4         71.10         72.88         4.29 o                         
   9   0   4         18.78         17.02         1.56 o                         
  10   0   4         35.45         33.03         2.04 o                         
  11   0   4         25.88         21.46         2.17 o                         
  12   0   4         17.51         16.18         3.21 o                         
  13   0   4        121.41        124.18         6.43 o                         
 -12   1   4         16.50         12.47         7.33 o                         
 -11   1   4        125.42        141.63         5.71 o                         
 -10   1   4          0.02          0.84         2.17 o                         
  -9   1   4        560.19        569.13        13.04 o                         
  -8   1   4        462.90        487.55        11.21 o                         
  -7   1   4          6.38          4.72         1.17 o                         
  -6   1   4        149.81        127.83         3.56 o                         
  -5   1   4        638.02        731.75        13.89 o                         
  -4   1   4        337.11        359.15         6.23 o                         
  -3   1   4          3.76          2.29         0.55 o                         
  -2   1   4        352.83        374.34         7.15 o                         
  -1   1   4        114.70        125.30         2.96 o                         
   0   1   4       2036.43       2342.36        38.44 o                         
   1   1   4         37.99         38.37         0.88 o                         
   2   1   4        321.82        365.15         6.13 o                         
   3   1   4         91.31         99.33         1.58 o                         
   4   1   4        140.51        165.14         2.51 o                         
   5   1   4         11.80         17.58         0.69 o                         
   6   1   4          2.03          0.21         0.55 o                         
   7   1   4        110.44        100.25         2.32 o                         
   8   1   4        336.22        372.19         8.26 o                         
   9   1   4        111.00         86.60         3.90 o                         
  10   1   4          0.16         -1.45         1.63 o                         
  11   1   4         76.58         69.60         2.70 o                         
  12   1   4          0.26         -0.09         2.88 o                         
  13   1   4         44.51         48.10         3.86 o                         
 -11   2   4         29.37         27.33         3.42 o                         
 -10   2   4         62.92         62.85         3.33 o                         
  -9   2   4          0.02          1.94         1.91 o                         
  -8   2   4          8.62          8.88         1.68 o                         
  -7   2   4         11.45         11.70         1.41 o                         
  -6   2   4         98.85         81.05         2.70 o                         
  -5   2   4        178.33        175.41         4.30 o                         
  -4   2   4         39.12         39.25         1.92 o                         
  -3   2   4        176.00        173.75         3.81 o                         
  -2   2   4       1643.70       1851.52        34.24 o                         
  -1   2   4        906.82       1064.97        16.09 o                         
   0   2   4       4442.00       5040.61        75.51 o                         
   1   2   4        153.88        169.66         2.77 o                         
   2   2   4        297.09        354.63         5.05 o                         
   3   2   4        444.06        424.01         5.62 o                         
   4   2   4       1390.44       1520.29        19.85 o                         
   5   2   4       1531.81       1761.30        21.65 o                         
   6   2   4        533.64        596.99         7.97 o                         
   7   2   4        434.30        424.27         6.73 o                         
   8   2   4        393.16        425.59         7.51 o                         
   9   2   4          3.99          4.91         1.29 o                         
  10   2   4          9.94          6.26         1.48 o                         
  11   2   4         45.64         37.61         2.15 o                         
  12   2   4         61.83         64.96         2.99 o                         
  13   2   4          0.55          1.53         3.24 o                         
 -11   3   4         20.87         16.40         3.42 o                         
 -10   3   4         89.14         99.43         5.00 o                         
  -9   3   4        113.96         98.24         4.26 o                         
  -8   3   4        418.68        412.81         9.85 o                         
  -7   3   4        685.03        642.54        14.39 o                         
  -6   3   4        106.34         99.86         3.74 o                         
  -5   3   4        676.87        713.44        12.16 o                         
  -4   3   4         20.19         14.01         0.90 o                         
  -3   3   4        113.11        120.17         2.34 o                         
  -2   3   4        994.60       1048.17        17.38 o                         
  -1   3   4       1281.34       1438.32        23.75 o                         
   0   3   4        176.64        188.02         2.99 o                         
   1   3   4        346.96        426.16         7.15 o                         
   2   3   4         29.31         34.59         1.24 o                         
   3   3   4        565.21        660.65         9.33 o                         
   4   3   4       1251.57       1352.89        18.89 o                         
   5   3   4         64.82         58.94         1.36 o                         
   6   3   4          6.00          6.84         0.59 o                         
   7   3   4         13.33          8.56         0.87 o                         
   8   3   4         62.82         65.63         2.08 o                         
   9   3   4         23.92         16.74         1.66 o                         
  10   3   4         18.20         30.29         1.73 o                         
  11   3   4        250.50        285.78         5.90 o                         
  12   3   4          8.25          8.47         2.43 o                         
  13   3   4         18.99         19.54         3.53 o                         
 -10   4   4          0.13         -1.63         2.93 o                         
  -9   4   4         21.48         17.80         3.07 o                         
  -8   4   4         91.04         96.09         4.04 o                         
  -7   4   4          2.57          2.93         1.68 o                         
  -6   4   4         40.82         32.47         1.66 o                         
  -5   4   4        617.85        649.62        11.21 o                         
  -4   4   4        100.77         93.58         2.24 o                         
  -3   4   4        257.02        283.29         6.26 o                         
  -2   4   4       1631.50       1734.12        28.66 o                         
  -1   4   4         66.32         59.31         1.45 o                         
   0   4   4          0.06          0.35         0.37 o                         
   1   4   4        135.02        128.46         2.21 o                         
   2   4   4        626.27        630.53         8.93 o                         
   3   4   4        134.74        116.50         2.29 o                         
   4   4   4         97.83        113.80         2.07 o                         
   5   4   4        526.52        547.90         7.86 o                         
   6   4   4        189.21        186.21         2.97 o                         
   7   4   4        673.30        705.45        11.97 o                         
   8   4   4        469.30        476.01         9.35 o                         
   9   4   4        160.07        175.55         4.20 o                         
  10   4   4        116.65        113.38         3.21 o                         
  11   4   4        109.22        127.73         3.69 o                         
  12   4   4         22.46         20.57         2.93 o                         
  13   4   4          5.82          3.89         3.24 o                         
 -10   5   4         54.77         54.20         3.91 o                         
  -9   5   4         15.56         15.76         2.89 o                         
  -8   5   4          0.05          1.48         2.36 o                         
  -7   5   4        144.98        127.41         4.42 o                         
  -6   5   4         81.40         57.52         3.07 o                         
  -5   5   4        283.54        219.34         4.45 o                         
  -4   5   4        123.67        100.03         2.58 o                         
  -3   5   4         14.76         13.52         1.11 o                         
  -2   5   4        491.96        487.82         7.60 o                         
  -1   5   4          7.50          7.26         0.59 o                         
   0   5   4        160.85        151.02         3.69 o                         
   1   5   4        100.14        100.93         1.91 o                         
   2   5   4         29.27         21.25         0.70 o                         
   3   5   4         51.89         52.40         1.39 o                         
   4   5   4        875.19        922.42        13.01 o                         
   5   5   4         14.35         17.42         0.95 o                         
   6   5   4        195.02        207.67         3.28 o                         
   7   5   4        166.03        148.24         3.11 o                         
   8   5   4         32.22         34.69         1.68 o                         
   9   5   4         19.10         22.40         1.75 o                         
  10   5   4         10.35         10.95         1.69 o                         
  11   5   4         19.18         21.87         2.14 o                         
  12   5   4        214.69        260.33         8.71 o                         
  13   5   4          0.06         -1.75         3.21 o                         
  -9   6   4         11.00         12.79         3.19 o                         
  -8   6   4          0.80          0.97         2.66 o                         
  -7   6   4         98.63         89.76         4.60 o                         
  -6   6   4        129.95        144.23         4.68 o                         
  -5   6   4         35.08         42.90         1.88 o                         
  -4   6   4        174.16        206.64         4.31 o                         
  -3   6   4        728.79        718.79        11.22 o                         
  -2   6   4         28.81         36.85         2.07 o                         
  -1   6   4        102.15         86.75         2.07 o                         
   0   6   4        244.82        223.78         4.16 o                         
   1   6   4         46.18         44.13         1.40 o                         
   2   6   4        109.54         88.90         1.83 o                         
   3   6   4         79.43         82.96         1.68 o                         
   4   6   4        459.37        469.23         6.83 o                         
   5   6   4        130.74        132.55         2.33 o                         
   6   6   4          5.15          2.93         0.84 o                         
   7   6   4        955.57        976.13        16.43 o                         
   8   6   4        279.90        274.00         5.86 o                         
   9   6   4          0.16          0.04         1.53 o                         
  10   6   4        127.93        122.77         4.51 o                         
  11   6   4        101.55        107.26         4.58 o                         
  12   6   4        144.79        156.35         6.77 o                         
  13   6   4          3.93          3.24         3.53 o                         
  -9   7   4          4.43          5.69         3.99 o                         
  -8   7   4         90.78         95.37         4.86 o                         
  -7   7   4         80.10         79.00         4.33 o                         
  -6   7   4          3.29          2.14         2.21 o                         
  -5   7   4         19.46         11.59         1.68 o                         
  -4   7   4        305.89        269.35         4.82 o                         
  -3   7   4        217.59        190.81         3.82 o                         
  -2   7   4        168.73        192.86         3.87 o                         
  -1   7   4         91.00         84.92         2.21 o                         
   0   7   4         86.53         78.62         2.09 o                         
   1   7   4         39.69         36.48         1.63 o                         
   2   7   4        352.15        353.07         6.27 o                         
   3   7   4          3.38          0.60         0.80 o                         
   4   7   4        117.41        111.28         2.36 o                         
   5   7   4         45.24         36.96         1.31 o                         
   6   7   4         48.38         45.66         1.68 o                         
   7   7   4          6.65          5.09         1.37 o                         
   8   7   4          1.81          2.17         1.73 o                         
   9   7   4         17.74         13.52         1.99 o                         
  10   7   4         14.57          8.43         2.13 o                         
  11   7   4          0.55          1.32         2.44 o                         
  12   7   4         55.48         60.60         4.35 o                         
  13   7   4          3.66          8.07         4.40 o                         
  -8   8   4         29.19         25.03         3.82 o                         
  -7   8   4         80.71         74.03         3.94 o                         
  -6   8   4         48.43         46.82         3.23 o                         
  -5   8   4          0.10         -0.05         1.29 o                         
  -4   8   4         15.50         12.34         1.39 o                         
  -3   8   4         81.40         98.39         2.67 o                         
  -2   8   4         32.36         38.96         1.75 o                         
  -1   8   4        134.86        122.65         2.99 o                         
   0   8   4        118.63        110.70         2.71 o                         
   1   8   4        178.45        181.53         4.69 o                         
   2   8   4         72.27         52.71         2.36 o                         
   3   8   4         31.71         31.65         1.49 o                         
   4   8   4         80.18         65.62         2.01 o                         
   5   8   4         68.16         53.22         2.09 o                         
   6   8   4        329.13        333.58         6.20 o                         
   7   8   4        369.54        405.02         8.29 o                         
   8   8   4        162.75        173.60         5.14 o                         
   9   8   4         78.37         89.12         6.49 o                         
  10   8   4          1.65         -0.52         2.64 o                         
  11   8   4         24.81         20.64         3.11 o                         
  12   8   4         34.07         31.17         4.40 o                         
  -7   9   4         86.58         82.52         4.57 o                         
  -6   9   4         32.01         30.29         3.44 o                         
  -5   9   4        164.22        177.57         4.18 o                         
  -4   9   4          6.37          5.79         1.58 o                         
  -3   9   4        117.02        106.13         3.05 o                         
  -2   9   4          0.69          2.72         1.32 o                         
  -1   9   4         14.35          9.22         1.36 o                         
   0   9   4          0.58          0.15         1.29 o                         
   1   9   4        228.70        235.71         5.17 o                         
   2   9   4        124.86        114.78         2.98 o                         
   3   9   4        110.81        105.62         2.87 o                         
   4   9   4          0.45          0.05         1.48 o                         
   5   9   4        237.02        266.59         7.52 o                         
   6   9   4         71.59         63.73         3.26 o                         
   7   9   4        340.88        375.96         9.17 o                         
   8   9   4          9.86         11.30         2.64 o                         
   9   9   4          0.74         -0.42         2.64 o                         
  10   9   4          0.78         -0.09         2.98 o                         
  11   9   4          0.97         -0.37         4.03 o                         
  12   9   4         25.35         17.23         4.77 o                         
  -6  10   4          0.07          1.53         3.70 o                         
  -5  10   4         28.23         26.12         2.32 o                         
  -4  10   4         16.45         17.18         2.01 o                         
  -3  10   4         26.61         30.83         2.13 o                         
  -2  10   4          0.55          1.47         1.56 o                         
  -1  10   4        116.67        131.10         4.60 o                         
   0  10   4        243.55        290.34         6.40 o                         
   1  10   4          5.64          7.31         1.54 o                         
   2  10   4          5.68          4.24         1.67 o                         
   3  10   4          4.01          4.18         1.78 o                         
   4  10   4         83.03         79.19         3.74 o                         
   5  10   4          3.26          5.65         2.39 o                         
   6  10   4        178.94        194.46         8.43 o                         
   7  10   4          3.50          4.41         2.31 o                         
   8  10   4         31.74         28.59         3.17 o                         
   9  10   4          0.78          1.08         2.91 o                         
  10  10   4         28.06         29.68         3.59 o                         
  11  10   4         23.53         16.87         4.77 o                         
  -5  11   4         12.58         11.50         2.81 o                         
  -4  11   4          6.51          4.19         2.27 o                         
  -3  11   4         36.17         36.10         2.34 o                         
  -2  11   4          2.15          0.81         1.89 o                         
  -1  11   4         29.53         26.45         2.10 o                         
   0  11   4         15.65         11.69         2.41 o                         
   1  11   4         60.14         46.99         2.88 o                         
   2  11   4         23.54         20.04         2.51 o                         
   3  11   4         33.25         28.37         2.60 o                         
   4  11   4        149.61        148.90         7.17 o                         
   5  11   4         97.65        100.75         8.36 o                         
   6  11   4        107.78         93.90         6.21 o                         
   7  11   4          0.29         -0.98         2.66 o                         
   8  11   4          6.02          3.95         3.25 o                         
   9  11   4         12.48         14.81         3.59 o                         
  10  11   4          1.50          1.32         3.66 o                         
  11  11   4          0.00         -1.47         5.13 o                         
  -4  12   4         35.63         37.40        10.27 o                         
  -3  12   4         51.08         57.44         3.92 o                         
  -2  12   4         76.61         74.21         4.64 o                         
  -1  12   4         24.57         24.76         3.23 o                         
   0  12   4        100.81        109.52         5.34 o                         
   1  12   4          1.36          2.91         2.72 o                         
   2  12   4         31.23         28.97         3.08 o                         
   3  12   4          1.19          3.65         2.76 o                         
   4  12   4          5.20          4.34         2.73 o                         
   5  12   4          0.17          2.07         3.96 o                         
   6  12   4         32.92         25.64         5.32 o                         
   7  12   4          2.91          2.77         4.49 o                         
   8  12   4         22.49         22.91         4.13 o                         
   9  12   4          2.63          3.56         4.13 o                         
  10  12   4          9.78         10.27         5.50 o                         
  -1  13   4          0.65         -1.46         3.59 o                         
   0  13   4          1.23         -0.85         3.28 o                         
   1  13   4         45.45         50.90         3.97 o                         
   2  13   4         49.74         52.40         8.37 o                         
   3  13   4          7.54          0.79         3.44 o                         
   4  13   4          1.30         -0.94         3.33 o                         
   5  13   4          2.44          2.20         4.75 o                         
   6  13   4        112.24        114.52        13.38 o                         
   7  13   4          0.01          0.79         5.63 o                         
   8  13   4          3.74          2.66         4.75 o                         
   2  14   4          3.32          6.80         6.78 o                         
   3  14   4         54.47         58.42         5.20 o                         
   4  14   4         21.28         23.07         4.56 o                         
   5  14   4         11.76         11.86         5.73 o                         
   6  14   4          3.41          1.67         6.60 o                         
  -7 -12   5          8.55         18.70         6.23 o                         
  -6 -12   5          3.84          4.69         2.73 o                         
  -5 -12   5         30.59         37.40         3.48 o                         
  -4 -12   5          3.64          0.90         3.14 o                         
  -3 -12   5         47.31         45.36         3.78 o                         
  -2 -12   5          4.59         10.97         3.35 o                         
  -1 -12   5          8.03          8.21         3.50 o                         
   0 -12   5         32.47         28.20         4.74 o                         
   1 -12   5          7.80          4.37         3.76 o                         
   2 -12   5          2.51          2.60         4.28 o                         
  -8 -11   5         33.89         42.10         6.97 o                         
  -7 -11   5         34.88         25.60         3.70 o                         
  -6 -11   5          9.07          7.17         2.32 o                         
  -5 -11   5          1.77          1.86         2.28 o                         
  -4 -11   5         34.37         37.08         2.62 o                         
  -3 -11   5         10.25          7.17         2.74 o                         
  -2 -11   5         53.32         53.84         5.69 o                         
  -1 -11   5         50.57         39.05         3.33 o                         
   0 -11   5         71.31         72.19         3.86 o                         
   1 -11   5        111.05        116.82         5.55 o                         
   2 -11   5         10.07         11.53         3.36 o                         
   3 -11   5         39.05         54.24         6.97 o                         
   4 -11   5          9.60         10.37         5.63 o                         
  -9 -10   5        276.05        331.27        11.59 o                         
  -8 -10   5          9.79          6.01         3.59 o                         
  -7 -10   5          0.02          1.88         3.25 o                         
  -6 -10   5         56.33         55.44         2.53 o                         
  -5 -10   5          6.40          8.57         1.95 o                         
  -4 -10   5          0.94         -1.49         1.78 o                         
  -3 -10   5          0.39          1.52         1.93 o                         
  -2 -10   5          0.38          0.13         1.93 o                         
  -1 -10   5         58.76         58.96         4.74 o                         
   0 -10   5        125.72        109.20         4.74 o                         
   1 -10   5        143.05        147.38         5.55 o                         
   2 -10   5        283.48        318.37        10.48 o                         
   3 -10   5          2.37          2.10         2.88 o                         
   4 -10   5          0.89         -0.50         4.39 o                         
   5 -10   5        139.41        137.79         8.92 o                         
   6 -10   5          0.05          1.47         7.70 o                         
 -10  -9   5        144.59        162.18         8.02 o                         
  -9  -9   5         71.12         81.11        11.00 o                         
  -8  -9   5          0.03          0.04         3.25 o                         
  -7  -9   5         29.66         25.09         4.77 o                         
  -6  -9   5         72.45         64.87         2.65 o                         
  -5  -9   5         99.41        104.53         3.52 o                         
  -4  -9   5         11.32         10.43         1.69 o                         
  -3  -9   5         33.21         40.13         1.98 o                         
  -2  -9   5         83.88         86.99         3.27 o                         
  -1  -9   5         22.55         17.06         1.84 o                         
   0  -9   5          2.80          4.37         1.78 o                         
   1  -9   5         56.39         48.60         2.79 o                         
   2  -9   5          5.60          6.59         2.29 o                         
   3  -9   5         19.99         19.82         2.69 o                         
   4  -9   5          2.21          0.43         3.70 o                         
   5  -9   5         17.38         11.57         4.27 o                         
   6  -9   5         94.42        117.96         6.87 o                         
   7  -9   5          5.93          3.99         4.21 o                         
 -10  -8   5          1.44         -3.38         3.44 o                         
  -9  -8   5        130.37        151.84         6.87 o                         
  -8  -8   5         12.10         12.07         2.71 o                         
  -7  -8   5        542.87        549.55        15.67 o                         
  -6  -8   5         35.13         24.92         2.31 o                         
  -5  -8   5         34.42         34.89         1.73 o                         
  -4  -8   5        460.91        490.60         9.75 o                         
  -3  -8   5        337.26        345.66         7.18 o                         
  -2  -8   5        100.59         99.75         3.01 o                         
  -1  -8   5        142.19        144.40         3.78 o                         
   0  -8   5        183.09        185.84         4.59 o                         
   1  -8   5          0.49          0.01         1.54 o                         
   2  -8   5          5.42          0.82         1.86 o                         
   3  -8   5        211.74        236.69         6.60 o                         
   4  -8   5         73.85         70.25         3.50 o                         
   5  -8   5          5.37          8.25         2.95 o                         
   6  -8   5          3.80          7.63         3.17 o                         
   7  -8   5         62.85         59.45         8.62 o                         
   8  -8   5          1.67          9.28         4.21 o                         
 -11  -7   5         43.07         43.04         4.33 o                         
 -10  -7   5        134.65        125.12         6.43 o                         
  -9  -7   5         78.32         85.21         5.68 o                         
  -8  -7   5         42.64         34.61         2.98 o                         
  -7  -7   5         27.95         21.84         5.13 o                         
  -6  -7   5         81.04         67.10         3.28 o                         
  -5  -7   5        216.39        205.33         5.48 o                         
  -4  -7   5         15.90         11.05         1.08 o                         
  -3  -7   5        540.32        560.80        10.85 o                         
  -2  -7   5        168.68        171.45         5.08 o                         
  -1  -7   5        186.32        178.55         4.05 o                         
   0  -7   5         20.88         14.02         1.33 o                         
   1  -7   5         89.40         93.94         2.94 o                         
   2  -7   5         63.00         67.12         2.75 o                         
   3  -7   5          0.00          0.90         1.71 o                         
   4  -7   5          0.06         -0.87         1.93 o                         
   5  -7   5        204.13        210.37         6.18 o                         
   6  -7   5         51.51         44.90         4.36 o                         
   7  -7   5         18.00         10.36         2.83 o                         
   8  -7   5        173.04        196.15         6.69 o                         
   9  -7   5         10.76          8.94         3.69 o                         
 -11  -6   5         13.01         16.02         3.72 o                         
 -10  -6   5         80.71         85.28         5.01 o                         
  -9  -6   5         40.17         37.26         4.40 o                         
  -8  -6   5          4.30          7.09         2.17 o                         
  -7  -6   5        343.35        357.26        11.55 o                         
  -6  -6   5        851.32        842.09        18.55 o                         
  -5  -6   5        559.76        555.20        12.48 o                         
  -4  -6   5        168.67        175.24         3.89 o                         
  -3  -6   5        150.38        152.48         3.70 o                         
  -2  -6   5        636.33        638.50        12.19 o                         
  -1  -6   5        134.06        121.15         3.76 o                         
   0  -6   5        212.02        198.79         6.82 o                         
   1  -6   5        434.96        430.68         8.52 o                         
   2  -6   5          4.46          2.73         1.10 o                         
   3  -6   5         43.31         39.85         1.80 o                         
   4  -6   5         99.22         88.72         4.29 o                         
   5  -6   5        100.02        124.60         3.26 o                         
   6  -6   5        173.27        166.35         4.56 o                         
   7  -6   5         19.06         15.58         2.36 o                         
   8  -6   5         70.80         67.44         3.33 o                         
   9  -6   5          8.44          6.03         2.97 o                         
  10  -6   5          4.84          3.81         4.05 o                         
 -11  -5   5          0.01          1.62         3.16 o                         
 -10  -5   5         22.07         14.70         2.83 o                         
  -9  -5   5         27.76         27.45         2.55 o                         
  -8  -5   5        226.24        228.71        14.48 o                         
  -7  -5   5        169.08        154.99         5.37 o                         
  -6  -5   5         22.56         27.04         1.60 o                         
  -5  -5   5         45.48         40.72         1.94 o                         
  -4  -5   5         59.03         58.21         2.31 o                         
  -3  -5   5          2.61          1.13         1.02 o                         
  -2  -5   5         24.58         21.55         1.14 o                         
  -1  -5   5        658.43        629.65        11.96 o                         
   0  -5   5        124.52        108.74         4.23 o                         
   1  -5   5          4.09          3.38         0.77 o                         
   2  -5   5         76.25         54.11         1.72 o                         
   3  -5   5        506.96        504.02         7.98 o                         
   4  -5   5         19.13         19.01         1.18 o                         
   5  -5   5        152.45        135.29         4.91 o                         
   6  -5   5         52.80         47.73         2.49 o                         
   7  -5   5        642.94        709.10        17.90 o                         
   8  -5   5          1.19          1.35         2.31 o                         
   9  -5   5          2.57          0.41         2.48 o                         
  10  -5   5         76.80         88.80        10.82 o                         
  11  -5   5         40.09         46.94        11.73 o                         
 -12  -4   5         46.42         48.33         5.28 o                         
 -11  -4   5        173.63        191.66         6.47 o                         
 -10  -4   5         10.70         10.28         2.28 o                         
  -9  -4   5         12.15         12.14         2.22 o                         
  -8  -4   5        281.61        272.93         8.35 o                         
  -7  -4   5        161.88        155.33         5.11 o                         
  -6  -4   5        427.54        439.38         9.87 o                         
  -5  -4   5       1469.77       1522.94        32.67 o                         
  -4  -4   5        109.70        107.75         6.56 o                         
  -3  -4   5         51.94         50.42         1.99 o                         
  -2  -4   5        659.66        655.25        12.33 o                         
  -1  -4   5        316.09        313.25         5.43 o                         
   0  -4   5        586.22        588.26         9.03 o                         
   1  -4   5         23.57         11.55         0.67 o                         
   2  -4   5        199.03        199.45         3.36 o                         
   3  -4   5        141.88        138.17         2.59 o                         
   4  -4   5         57.34         45.98         1.51 o                         
   5  -4   5        666.76        670.76        11.44 o                         
   6  -4   5         76.48         74.83         3.00 o                         
   7  -4   5          6.34          6.97         1.99 o                         
   8  -4   5        300.26        318.91         8.03 o                         
   9  -4   5         71.86         74.23         3.64 o                         
  10  -4   5          2.13         -2.79         3.11 o                         
  11  -4   5          0.44         -3.25         3.77 o                         
 -12  -3   5          0.57          1.79         3.32 o                         
 -11  -3   5          0.03          0.30         2.61 o                         
 -10  -3   5         60.38         63.72         3.45 o                         
  -9  -3   5        114.97        119.71         4.26 o                         
  -8  -3   5          2.55          1.27         1.44 o                         
  -7  -3   5        136.27        123.70         3.67 o                         
  -6  -3   5        101.62        105.60         2.44 o                         
  -5  -3   5       1141.38       1177.88        21.91 o                         
  -4  -3   5         44.00         39.95         1.16 o                         
  -3  -3   5          2.00          4.19         0.44 o                         
  -2  -3   5         62.43         58.02         1.29 o                         
  -1  -3   5          3.36          6.29         0.35 o                         
   0  -3   5        242.43        265.55         4.16 o                         
   1  -3   5        795.64        877.17        13.32 o                         
   2  -3   5        253.89        303.70         4.45 o                         
   3  -3   5          2.41          2.12         0.59 o                         
   4  -3   5          1.38          0.52         0.66 o                         
   5  -3   5        384.15        378.35         6.11 o                         
   6  -3   5        121.07        121.40         2.97 o                         
   7  -3   5        180.57        176.06         4.86 o                         
   8  -3   5          0.06          0.70         1.82 o                         
   9  -3   5        265.90        290.88         7.45 o                         
  10  -3   5         10.17          5.55         2.83 o                         
  11  -3   5         10.82         16.44         3.44 o                         
 -12  -2   5          1.13          3.10         3.28 o                         
 -11  -2   5         63.12         64.72         4.28 o                         
 -10  -2   5        252.99        257.41         7.12 o                         
  -9  -2   5          0.01         -0.70         1.52 o                         
  -8  -2   5        152.99        147.54         5.29 o                         
  -7  -2   5        159.64        172.86         3.99 o                         
  -6  -2   5         36.40         48.01         3.18 o                         
  -5  -2   5         12.41          9.18         1.00 o                         
  -4  -2   5        252.99        252.31         5.40 o                         
  -3  -2   5       1920.55       2144.39        35.36 o                         
  -2  -2   5       1931.13       2202.19        36.21 o                         
  -1  -2   5        324.41        335.13         5.67 o                         
   0  -2   5       3179.40       3769.02        56.46 o                         
   1  -2   5        623.63        807.49        13.45 o                         
   2  -2   5        812.81        835.55        12.70 o                         
   3  -2   5        198.09        187.47         2.89 o                         
   4  -2   5        420.76        398.76         5.80 o                         
   5  -2   5         91.27         99.71         1.91 o                         
   6  -2   5        716.68        712.89        12.07 o                         
   7  -2   5        587.59        552.63        12.35 o                         
   8  -2   5        232.11        238.64         6.13 o                         
   9  -2   5          6.97          6.06         1.86 o                         
  10  -2   5         11.89          9.10         2.55 o                         
  11  -2   5         75.60         74.71         4.27 o                         
  12  -2   5          1.49          2.77         3.82 o                         
 -12  -1   5          0.19         -0.02         4.26 o                         
 -11  -1   5          0.86          0.17         2.43 o                         
 -10  -1   5        254.06        286.64         6.74 o                         
  -9  -1   5          0.86          1.44         1.53 o                         
  -8  -1   5         31.78         32.99         1.69 o                         
  -7  -1   5         12.17          9.29         1.17 o                         
  -6  -1   5         44.92         41.16         2.71 o                         
  -5  -1   5         97.09        108.09         2.36 o                         
  -4  -1   5        236.36        240.42         4.43 o                         
  -3  -1   5        763.25        866.52        16.23 o                         
  -2  -1   5         61.38         70.07         1.69 o                         
  -1  -1   5        657.75        796.79        13.25 o                         
   0  -1   5         98.85        110.61         2.05 o                         
   1  -1   5          8.50         11.68         0.47 o                         
   2  -1   5        607.03        705.10        10.70 o                         
   3  -1   5        187.36        189.03         2.85 o                         
   4  -1   5        440.18        476.08         6.83 o                         
   5  -1   5         95.18         96.37         2.31 o                         
   6  -1   5        534.89        520.93         7.52 o                         
   7  -1   5        101.44         98.24         2.45 o                         
   8  -1   5         34.61         29.18         1.67 o                         
   9  -1   5        170.95        165.61         4.90 o                         
  10  -1   5         46.33         49.52         3.25 o                         
  11  -1   5         46.04         42.03         3.85 o                         
  12  -1   5          0.36          0.17         3.49 o                         
 -12   0   5          4.25         -3.30         7.33 o                         
 -11   0   5          3.59          1.45         2.71 o                         
 -10   0   5         12.62         13.62         2.67 o                         
  -9   0   5        166.04        184.21         5.29 o                         
  -8   0   5        115.89        112.28         4.30 o                         
  -7   0   5        127.35        127.28         3.61 o                         
  -6   0   5        244.87        239.55        14.12 o                         
  -5   0   5         72.55         61.20         1.73 o                         
  -4   0   5        191.33        215.64         4.44 o                         
  -3   0   5        106.30        101.56         2.75 o                         
  -2   0   5       3335.25       3779.28        80.24 o                         
  -1   0   5       5008.56       6018.62       110.40 o                         
   0   0   5         73.35         74.04         1.39 o                         
   1   0   5         78.22         59.37         1.69 o                         
   2   0   5          0.06          0.79         0.50 o                         
   3   0   5        363.73        363.89         5.23 o                         
   4   0   5        104.76         98.21         1.74 o                         
   5   0   5         52.02         37.68         1.08 o                         
   6   0   5          2.78          1.91         0.67 o                         
   7   0   5         45.07         40.52         1.59 o                         
   8   0   5         12.93         13.97         1.37 o                         
   9   0   5        451.71        411.55         8.33 o                         
  10   0   5         15.40          8.88         2.44 o                         
  11   0   5          0.02         -2.93         2.93 o                         
  12   0   5          3.83         -0.23         3.16 o                         
  13   0   5         33.36         34.10         7.33 o                         
 -12   1   5          0.84          7.33         8.43 o                         
 -11   1   5          0.27         -0.81         2.75 o                         
 -10   1   5        174.42        179.59         8.92 o                         
  -9   1   5         29.40         30.00         2.17 o                         
  -8   1   5         39.40         39.78         2.13 o                         
  -7   1   5         34.13         34.69         1.94 o                         
  -6   1   5          0.01         -0.51         0.83 o                         
  -5   1   5          1.56          2.80         1.16 o                         
  -4   1   5          7.43          9.15         0.78 o                         
  -3   1   5          6.50          3.38         0.67 o                         
  -2   1   5          6.41          8.76         1.89 o                         
  -1   1   5       2667.67       3148.50        66.83 o                         
   0   1   5        784.87        978.88        16.17 o                         
   1   1   5          1.62          4.77         0.37 o                         
   2   1   5        900.46        979.77        18.15 o                         
   3   1   5        909.55        981.73        14.87 o                         
   4   1   5        568.73        641.16         9.05 o                         
   5   1   5        414.91        421.85         6.12 o                         
   6   1   5         21.55         26.05         0.87 o                         
   7   1   5         68.16         58.47         2.14 o                         
   8   1   5          3.32          3.01         1.26 o                         
   9   1   5         25.29         24.83         2.01 o                         
  10   1   5          0.32          0.90         2.17 o                         
  11   1   5          0.93          1.33         2.50 o                         
  12   1   5         55.35         55.25         3.77 o                         
  13   1   5          4.07          4.70         3.53 o                         
 -11   2   5        201.04        223.31         9.24 o                         
 -10   2   5         86.18         92.08         5.26 o                         
  -9   2   5          5.87          3.82         1.94 o                         
  -8   2   5         39.52         34.98         2.45 o                         
  -7   2   5        305.76        289.89         7.09 o                         
  -6   2   5        151.98        156.12         3.62 o                         
  -5   2   5         14.67         15.95         0.94 o                         
  -4   2   5        962.51       1000.83        18.84 o                         
  -3   2   5        677.59        695.27        13.20 o                         
  -2   2   5        911.32        939.63        17.56 o                         
  -1   2   5         54.37         60.48         1.36 o                         
   0   2   5        201.82        215.60         3.46 o                         
   1   2   5       1983.30       2368.98        32.91 o                         
   2   2   5       1222.82       1460.09        24.14 o                         
   3   2   5        532.15        606.81         8.61 o                         
   4   2   5        107.59        101.82         2.02 o                         
   5   2   5        344.59        321.61         4.42 o                         
   6   2   5         79.55         75.07         1.83 o                         
   7   2   5        325.88        308.19         5.06 o                         
   8   2   5         11.62         10.88         1.42 o                         
   9   2   5         83.39         65.08         2.38 o                         
  10   2   5         23.01         22.29         3.12 o                         
  11   2   5          8.91          6.60         2.50 o                         
  12   2   5          0.03         -2.15         2.83 o                         
  13   2   5         39.55         37.13         5.13 o                         
 -11   3   5         68.75         77.01         8.80 o                         
 -10   3   5         71.70         64.78         3.60 o                         
  -9   3   5         27.22         18.46         2.80 o                         
  -8   3   5          4.91          2.05         1.86 o                         
  -7   3   5         55.22         44.45         2.53 o                         
  -6   3   5        610.87        595.82        11.59 o                         
  -5   3   5        125.04        123.61         2.69 o                         
  -4   3   5         26.00         22.01         1.39 o                         
  -3   3   5          2.57          1.14         0.52 o                         
  -2   3   5        346.45        322.41         5.57 o                         
  -1   3   5        330.30        352.61         6.06 o                         
   0   3   5          5.86          3.43         0.47 o                         
   1   3   5         41.64         44.85         0.96 o                         
   2   3   5        408.61        414.20         5.94 o                         
   3   3   5         40.63         38.01         1.04 o                         
   4   3   5          1.43          4.77         0.47 o                         
   5   3   5         32.92         25.87         1.16 o                         
   6   3   5         66.37         64.45         1.87 o                         
   7   3   5        209.70        185.61         3.44 o                         
   8   3   5          6.54          3.69         1.13 o                         
   9   3   5         79.62         69.32         2.42 o                         
  10   3   5         20.64         17.50         2.93 o                         
  11   3   5          2.46         -1.97         2.50 o                         
  12   3   5          0.15         -2.70         2.83 o                         
  13   3   5         10.44          9.26         3.53 o                         
 -10   4   5        208.49        212.41         7.06 o                         
  -9   4   5         77.69         80.48         3.92 o                         
  -8   4   5          7.45          7.05         1.98 o                         
  -7   4   5        145.13        127.49         4.21 o                         
  -6   4   5         93.16         78.51         2.75 o                         
  -5   4   5          0.56          0.70         0.94 o                         
  -4   4   5         63.63         59.62         1.88 o                         
  -3   4   5         13.69         11.64         0.96 o                         
  -2   4   5       1732.26       1827.78        33.83 o                         
  -1   4   5        364.84        388.01         6.69 o                         
   0   4   5          4.91          5.85         1.01 o                         
   1   4   5        204.94        210.59         3.41 o                         
   2   4   5       1860.39       2055.32        30.89 o                         
   3   4   5       1185.28       1298.14        18.20 o                         
   4   4   5         12.15          8.93         0.62 o                         
   5   4   5        268.80        315.94         4.91 o                         
   6   4   5         82.83         74.87         1.64 o                         
   7   4   5       1226.04       1231.97        20.53 o                         
   8   4   5        382.50        406.92         8.06 o                         
   9   4   5         91.38         78.73         2.94 o                         
  10   4   5          0.13          0.32         2.10 o                         
  11   4   5          4.48          5.59         2.50 o                         
  12   4   5          4.59         -0.98         2.88 o                         
  13   4   5          1.18          1.12         4.03 o                         
 -10   5   5          7.74          8.04         4.49 o                         
  -9   5   5         15.87         15.96         2.93 o                         
  -8   5   5          9.79          9.84         2.40 o                         
  -7   5   5        104.67         97.45         4.04 o                         
  -6   5   5        207.78        195.62         4.81 o                         
  -5   5   5        260.61        226.28         4.57 o                         
  -4   5   5        141.01        117.65         2.80 o                         
  -3   5   5         26.50         23.77         2.70 o                         
  -2   5   5        229.91        245.80         5.08 o                         
  -1   5   5        762.91        835.75        12.77 o                         
   0   5   5        964.42       1010.89        15.39 o                         
   1   5   5         16.93         12.75         1.02 o                         
   2   5   5        191.77        197.66         3.31 o                         
   3   5   5        190.36        200.34         3.12 o                         
   4   5   5         29.12         26.49         1.37 o                         
   5   5   5        107.94         92.43         2.01 o                         
   6   5   5         51.74         50.09         1.46 o                         
   7   5   5          1.39          0.99         1.02 o                         
   8   5   5         10.19          7.08         1.46 o                         
   9   5   5         24.10         26.58         3.41 o                         
  10   5   5          1.53          1.70         2.37 o                         
  11   5   5         23.16         29.69         3.05 o                         
  12   5   5          6.87          2.91         3.11 o                         
  13   5   5         92.65        109.45         6.16 o                         
  -9   6   5         15.09         10.77         3.38 o                         
  -8   6   5         52.53         49.08         3.38 o                         
  -7   6   5          3.24          6.51         2.35 o                         
  -6   6   5          1.73          1.28         1.69 o                         
  -5   6   5         17.36         26.84         1.95 o                         
  -4   6   5        242.46        204.57         4.31 o                         
  -3   6   5        119.78        130.62         3.41 o                         
  -2   6   5         57.29         49.55         1.61 o                         
  -1   6   5        832.42        867.81        14.59 o                         
   0   6   5        427.63        429.93         7.47 o                         
   1   6   5        129.02        123.30         2.59 o                         
   2   6   5        216.76        210.91         3.96 o                         
   3   6   5        270.11        283.88         4.66 o                         
   4   6   5         16.47         19.45         0.93 o                         
   5   6   5        378.92        386.86         6.19 o                         
   6   6   5         54.70         49.53         1.80 o                         
   7   6   5        308.07        313.74         9.05 o                         
   8   6   5          8.15          7.99         1.67 o                         
   9   6   5        321.30        333.74         8.62 o                         
  10   6   5          6.85          6.97         2.44 o                         
  11   6   5         94.54        112.58         5.46 o                         
  12   6   5         21.67         22.59         3.39 o                         
  13   6   5         30.64         38.80         4.10 o                         
  -8   7   5         38.02         39.15         3.64 o                         
  -7   7   5          4.17          7.26         2.66 o                         
  -6   7   5         48.71         45.71         2.56 o                         
  -5   7   5         71.15         66.61         2.64 o                         
  -4   7   5         72.50         66.54         2.64 o                         
  -3   7   5         62.87         43.90         1.54 o                         
  -2   7   5        705.86        686.24        11.80 o                         
  -1   7   5         44.06         34.69         1.86 o                         
   0   7   5         68.15         59.90         1.97 o                         
   1   7   5          5.77          3.69         0.96 o                         
   2   7   5        833.33        877.28        14.82 o                         
   3   7   5        397.75        375.11         6.69 o                         
   4   7   5         31.29         27.61         1.21 o                         
   5   7   5        536.66        511.37         8.11 o                         
   6   7   5        231.74        229.06         4.42 o                         
   7   7   5         35.39         33.01         1.69 o                         
   8   7   5        125.29        125.37         5.19 o                         
   9   7   5          0.78          3.03         1.99 o                         
  10   7   5         19.26         18.11         4.03 o                         
  11   7   5          0.21         -2.15         2.91 o                         
  12   7   5         35.40         43.61         4.77 o                         
  13   7   5         23.84         14.57         4.33 o                         
  -8   8   5          0.76          0.37         6.60 o                         
  -7   8   5          0.73          1.02         3.11 o                         
  -6   8   5          6.89          7.20         2.75 o                         
  -5   8   5         46.52         51.97         2.51 o                         
  -4   8   5          2.74          6.25         1.79 o                         
  -3   8   5         46.17         53.47         1.88 o                         
  -2   8   5        170.37        169.49         3.79 o                         
  -1   8   5         15.87         12.33         1.17 o                         
   0   8   5        266.52        268.61         5.12 o                         
   1   8   5         62.06         54.31         2.12 o                         
   2   8   5          3.44          4.50         1.14 o                         
   3   8   5          1.58          0.68         1.12 o                         
   4   8   5        167.74        153.01         3.66 o                         
   5   8   5         96.21        103.31         4.37 o                         
   6   8   5         15.69         11.81         1.38 o                         
   7   8   5        216.68        226.71         5.82 o                         
   8   8   5        133.85        133.15         4.50 o                         
   9   8   5         52.64         41.29         3.17 o                         
  10   8   5         17.41         15.01         3.30 o                         
  11   8   5        152.30        163.93        16.30 o                         
  12   8   5        120.95        146.68         9.17 o                         
  -7   9   5          0.41         -0.47         3.81 o                         
  -6   9   5         46.58         39.65         3.66 o                         
  -5   9   5          5.47          6.13         2.40 o                         
  -4   9   5          1.56          0.73         1.48 o                         
  -3   9   5          0.29          1.18         1.42 o                         
  -2   9   5        685.04        703.40        12.32 o                         
  -1   9   5        167.52        160.79         3.81 o                         
   0   9   5         37.13         30.06         1.58 o                         
   1   9   5         31.27         28.25         1.76 o                         
   2   9   5          2.70          2.85         1.29 o                         
   3   9   5        197.30        198.70         4.29 o                         
   4   9   5        456.86        482.00        13.02 o                         
   5   9   5         32.86         30.18         1.89 o                         
   6   9   5        138.97        138.32         3.93 o                         
   7   9   5          7.85          4.96         1.89 o                         
   8   9   5          9.32         11.68         2.26 o                         
   9   9   5          9.20         10.63         3.67 o                         
  10   9   5         82.63         70.77         5.13 o                         
  11   9   5          0.66          1.10         4.03 o                         
  12   9   5          0.31          3.30         4.77 o                         
  -6  10   5          8.26          9.60         4.16 o                         
  -5  10   5         11.31         10.55         3.08 o                         
  -4  10   5          4.86          5.29         1.80 o                         
  -3  10   5         19.69         25.49         1.86 o                         
  -2  10   5        104.55        112.12         3.31 o                         
  -1  10   5         34.54         44.27         2.03 o                         
   0  10   5        180.98        200.93         4.54 o                         
   1  10   5        181.37        177.97         4.15 o                         
   2  10   5        149.44        157.53         3.86 o                         
   3  10   5          3.05          3.02         1.75 o                         
   4  10   5         22.88         24.56         2.91 o                         
   5  10   5         24.06         24.34         2.12 o                         
   6  10   5        183.79        184.78         5.68 o                         
   7  10   5        110.41        108.43         6.06 o                         
   8  10   5         61.66         57.36         3.86 o                         
   9  10   5         74.14         65.64         5.13 o                         
  10  10   5         22.66         15.40         4.40 o                         
  11  10   5         10.69         10.27         4.77 o                         
  -5  11   5         49.99         48.00         5.46 o                         
  -4  11   5         68.64         63.73         2.98 o                         
  -3  11   5          0.02          1.63         2.08 o                         
  -2  11   5         77.19         88.65         4.44 o                         
  -1  11   5          0.69          4.27         1.88 o                         
   0  11   5        207.76        220.36         5.11 o                         
   1  11   5        138.91        126.91         3.90 o                         
   2  11   5          0.92         -0.05         2.35 o                         
   3  11   5          7.59          9.89         2.32 o                         
   4  11   5         27.56         30.17         2.73 o                         
   5  11   5          4.18         -0.54         2.47 o                         
   6  11   5         56.91         59.27         3.38 o                         
   7  11   5        142.19        143.23         7.36 o                         
   8  11   5          9.98          5.13         5.50 o                         
   9  11   5         32.88         30.44         5.13 o                         
  10  11   5          6.48          6.60         4.77 o                         
  11  11   5         12.85          6.60         5.13 o                         
  -3  12   5          6.04          5.76         3.63 o                         
  -2  12   5          8.12          7.65         3.12 o                         
  -1  12   5         96.01         98.32         4.76 o                         
   0  12   5        110.61        125.51         5.65 o                         
   1  12   5          2.71          1.42         2.72 o                         
   2  12   5        218.63        238.73         7.26 o                         
   3  12   5        114.45        120.81         6.95 o                         
   4  12   5        198.29        238.85        27.50 o                         
   5  12   5         40.86         45.25         3.92 o                         
   6  12   5         14.12          8.67         4.23 o                         
   7  12   5          9.27          2.81         4.49 o                         
   9  12   5         29.41         26.04         5.50 o                         
  10  12   5         39.39         30.44         5.87 o                         
  -1  13   5          0.26          3.67         6.97 o                         
   0  13   5          0.44          0.60         3.36 o                         
   1  13   5          0.15         -0.28         3.45 o                         
   2  13   5         75.60         81.10         4.38 o                         
   3  13   5         16.74          9.70         4.53 o                         
   4  13   5         15.04         12.99         3.52 o                         
   5  13   5         20.01         19.02         3.62 o                         
   6  13   5          4.39          3.01         5.11 o                         
   7  13   5         53.35         49.87        10.63 o                         
   2  14   5          1.71          2.20         7.70 o                         
   3  14   5          0.21          0.20         4.67 o                         
   4  14   5         89.48         97.01         5.99 o                         
   5  14   5         53.09         56.74         5.53 o                         
  -6 -12   6          0.68          0.96         4.94 o                         
  -5 -12   6         44.06         38.77         4.52 o                         
  -4 -12   6        193.57        207.69         7.33 o                         
  -3 -12   6        213.21        239.80         8.65 o                         
  -2 -12   6          5.11          3.91         3.44 o                         
  -1 -12   6          0.19          0.70         3.54 o                         
   0 -12   6         10.73          8.16         3.76 o                         
   1 -12   6         16.83         18.08         4.54 o                         
   2 -12   6         50.54         64.06         5.70 o                         
  -7 -11   6          3.51          2.57         4.40 o                         
  -6 -11   6          0.08         -1.75         3.49 o                         
  -5 -11   6         13.81         11.66         2.40 o                         
  -4 -11   6         13.33         15.60         2.51 o                         
  -3 -11   6         29.67         31.19         2.65 o                         
  -2 -11   6          1.41         -0.82         2.84 o                         
  -1 -11   6        144.77        160.78         6.12 o                         
   0 -11   6         31.85         28.18         3.31 o                         
   1 -11   6         15.68         19.86         3.45 o                         
   2 -11   6         15.04         17.91         3.73 o                         
   3 -11   6         14.42         16.99         3.99 o                         
   4 -11   6          0.03          0.86         6.06 o                         
  -8 -10   6         48.41         49.83         5.50 o                         
  -7 -10   6         13.43         11.47         3.59 o                         
  -6 -10   6          4.98          4.69         3.05 o                         
  -5 -10   6          3.91          4.72         1.90 o                         
  -4 -10   6         13.77         13.33         2.02 o                         
  -3 -10   6        151.86        156.60         4.60 o                         
  -2 -10   6        259.65        266.20         6.39 o                         
  -1 -10   6        142.60        152.45         4.87 o                         
   0 -10   6         13.43          4.85         2.46 o                         
   1 -10   6         60.23         53.88         3.33 o                         
   2 -10   6          9.52         10.33         2.92 o                         
   3 -10   6         36.17         44.16         3.64 o                         
   4 -10   6          7.14          6.93         4.91 o                         
   5 -10   6          8.09          7.63         5.43 o                         
   6 -10   6          0.57          2.93         8.43 o                         
  -9  -9   6         25.38         23.73         4.95 o                         
  -8  -9   6          2.80          5.96         3.32 o                         
  -7  -9   6          6.37          5.29         2.98 o                         
  -6  -9   6          9.02          8.52         2.57 o                         
  -5  -9   6         15.33         14.54         1.66 o                         
  -4  -9   6         97.71        105.01         3.52 o                         
  -3  -9   6          1.97         -0.26         1.57 o                         
  -2  -9   6        158.07        154.67         4.31 o                         
  -1  -9   6        279.47        285.83         6.50 o                         
   0  -9   6        250.34        270.67         6.24 o                         
   1  -9   6        155.09        160.77         7.47 o                         
   2  -9   6         10.16         13.71         2.57 o                         
   3  -9   6         86.40         77.18         4.28 o                         
   4  -9   6          0.04          0.10         2.79 o                         
   5  -9   6         33.00         30.12         5.13 o                         
   6  -9   6         33.45         30.44         7.33 o                         
 -10  -8   6         84.50         84.58        13.20 o                         
  -9  -8   6          0.01         -2.03         3.11 o                         
  -8  -8   6         82.58         73.88         8.43 o                         
  -7  -8   6         11.09         15.48         2.71 o                         
  -6  -8   6         28.76         27.30         2.40 o                         
  -5  -8   6         77.82         84.90         3.88 o                         
  -4  -8   6         68.93         66.81         2.55 o                         
  -3  -8   6         10.30          9.12         1.59 o                         
  -2  -8   6          3.47          4.43         1.34 o                         
  -1  -8   6        379.28        367.54         7.63 o                         
   0  -8   6        159.53        146.87         3.97 o                         
   1  -8   6        281.06        280.38         7.44 o                         
   2  -8   6        259.73        253.28         6.87 o                         
   3  -8   6          2.94          3.04         2.17 o                         
   4  -8   6          8.68         15.18         2.57 o                         
   5  -8   6         89.08        100.54         6.47 o                         
   6  -8   6         30.09         33.17         5.42 o                         
   8  -8   6         18.70         20.17         5.87 o                         
 -10  -7   6         85.12         94.23         5.80 o                         
  -9  -7   6          0.01          3.99         2.83 o                         
  -8  -7   6          5.72          7.28         2.50 o                         
  -7  -7   6         30.13         36.05         3.48 o                         
  -6  -7   6         36.34         33.31         4.51 o                         
  -5  -7   6        146.70        142.12         4.52 o                         
  -4  -7   6          0.07         -1.50         1.59 o                         
  -3  -7   6        194.37        191.49         4.34 o                         
  -2  -7   6        692.01        717.32        13.74 o                         
  -1  -7   6         63.10         61.55         2.32 o                         
   0  -7   6        152.68        157.00         5.03 o                         
   1  -7   6        494.80        503.41         9.99 o                         
   2  -7   6         39.73         35.51         1.92 o                         
   3  -7   6         12.45         12.86         2.34 o                         
   4  -7   6         81.96         88.25         3.91 o                         
   5  -7   6          1.82          1.71         2.36 o                         
   6  -7   6         20.08         17.53         3.60 o                         
   7  -7   6         41.25         37.38         3.66 o                         
   8  -7   6          1.07         -0.73         4.77 o                         
   9  -7   6          0.42          1.10         5.13 o                         
 -11  -6   6          4.04          4.39         3.72 o                         
 -10  -6   6          0.51          0.29         2.88 o                         
  -9  -6   6          2.81          3.44         3.67 o                         
  -8  -6   6        301.62        275.66         8.61 o                         
  -7  -6   6         63.04         52.75         4.22 o                         
  -6  -6   6          0.12         -0.25         1.53 o                         
  -5  -6   6        137.40        137.17         4.15 o                         
  -4  -6   6        247.26        239.61         6.12 o                         
  -3  -6   6        909.07        948.64        17.87 o                         
  -2  -6   6         55.33         45.63         1.89 o                         
  -1  -6   6        426.09        424.45         8.33 o                         
   0  -6   6          4.44          4.03         1.00 o                         
   1  -6   6        354.46        340.42         6.87 o                         
   2  -6   6        358.36        337.82         6.91 o                         
   3  -6   6         80.28         65.75         2.67 o                         
   4  -6   6        210.57        177.84         6.73 o                         
   5  -6   6          0.77          1.95         1.99 o                         
   6  -6   6         25.69         20.98         2.22 o                         
   7  -6   6         73.29         75.07         3.52 o                         
   8  -6   6          3.09          0.63         3.25 o                         
   9  -6   6         17.21         20.84         3.93 o                         
  10  -6   6          7.12         -0.07         4.27 o                         
 -11  -5   6        143.90        151.46         7.19 o                         
 -10  -5   6         67.41         58.39         3.72 o                         
  -9  -5   6         14.49          8.98         2.26 o                         
  -8  -5   6        909.98        917.00        24.88 o                         
  -7  -5   6         29.77         33.21         2.22 o                         
  -6  -5   6         22.15         25.68         1.68 o                         
  -5  -5   6        242.50        242.54         7.56 o                         
  -4  -5   6        211.37        201.67         5.11 o                         
  -3  -5   6        145.32        132.87         6.71 o                         
  -2  -5   6        414.00        381.86         7.46 o                         
  -1  -5   6        467.84        455.93         8.84 o                         
   0  -5   6         31.38         30.34         1.29 o                         
   1  -5   6         56.98         58.04         1.97 o                         
   2  -5   6          1.12          1.56         1.08 o                         
   3  -5   6        357.30        352.80         6.72 o                         
   4  -5   6        443.39        454.04         8.06 o                         
   5  -5   6          3.92          1.51         1.32 o                         
   6  -5   6        169.22        179.72         5.06 o                         
   7  -5   6         87.90         77.38         4.58 o                         
   8  -5   6         75.87         72.79         4.05 o                         
   9  -5   6          1.20          0.59         3.11 o                         
  10  -5   6          9.93         15.46         4.00 o                         
 -11  -4   6        109.23        101.35         5.73 o                         
 -10  -4   6         14.84         11.30         2.59 o                         
  -9  -4   6          0.01          0.12         2.22 o                         
  -8  -4   6          1.03          0.24         1.64 o                         
  -7  -4   6         28.08         32.40         2.22 o                         
  -6  -4   6         58.18         45.58         2.36 o                         
  -5  -4   6         32.75         37.41         1.81 o                         
  -4  -4   6        377.48        390.91         8.88 o                         
  -3  -4   6        922.89        919.85        19.97 o                         
  -2  -4   6       1277.97       1267.63        27.31 o                         
  -1  -4   6         13.43         10.95         1.16 o                         
   0  -4   6         23.67         22.77         2.50 o                         
   1  -4   6        741.69        806.59        13.54 o                         
   2  -4   6          0.77          0.72         0.76 o                         
   3  -4   6         35.83         27.64         1.15 o                         
   4  -4   6        315.52        292.33         6.06 o                         
   5  -4   6         57.51         30.88         1.63 o                         
   6  -4   6        718.58        691.74        13.38 o                         
   7  -4   6          1.96         -1.82         1.82 o                         
   8  -4   6        259.95        263.55         8.51 o                         
   9  -4   6          0.56         -0.51         2.78 o                         
  10  -4   6          5.47          1.75         3.39 o                         
  11  -4   6         26.63         27.08         4.33 o                         
 -11  -3   6          7.46          7.89         2.85 o                         
 -10  -3   6         58.04         56.93         3.05 o                         
  -9  -3   6        307.83        313.01         7.97 o                         
  -8  -3   6         12.71         14.80         1.71 o                         
  -7  -3   6         86.55         87.55         5.77 o                         
  -6  -3   6        333.48        310.89         6.35 o                         
  -5  -3   6        188.73        215.85         5.27 o                         
  -4  -3   6         44.80         45.49         1.86 o                         
  -3  -3   6         26.68         27.85         0.98 o                         
  -2  -3   6        219.86        239.35         4.25 o                         
  -1  -3   6        306.37        296.56         5.82 o                         
   0  -3   6         16.32         14.66         0.56 o                         
   1  -3   6       1213.04       1266.58        20.99 o                         
   2  -3   6        205.71        189.01         3.18 o                         
   3  -3   6        149.43        159.98         2.84 o                         
   4  -3   6         57.73         41.94         1.33 o                         
   5  -3   6        689.39        625.83         9.78 o                         
   6  -3   6         52.59         50.47         2.04 o                         
   7  -3   6        242.25        246.39         6.35 o                         
   8  -3   6         12.25         10.13         2.44 o                         
   9  -3   6         18.91         20.36         2.98 o                         
  10  -3   6        169.04        190.07         8.05 o                         
  11  -3   6          0.01         -1.72         3.44 o                         
 -11  -2   6        170.16        190.85         6.62 o                         
 -10  -2   6          2.90          3.50         2.25 o                         
  -9  -2   6          2.26         -0.80         1.74 o                         
  -8  -2   6        105.96        109.98         4.83 o                         
  -7  -2   6          2.73          3.27         1.61 o                         
  -6  -2   6        117.37        103.36         4.50 o                         
  -5  -2   6        200.06        189.45         5.95 o                         
  -4  -2   6        217.81        244.53         4.52 o                         
  -3  -2   6        158.15        163.06         6.16 o                         
  -2  -2   6        645.27        704.55        11.77 o                         
  -1  -2   6       1542.05       1749.20        28.83 o                         
   0  -2   6        878.63        992.70        15.02 o                         
   1  -2   6         84.68         94.32         1.71 o                         
   2  -2   6         14.23         19.10         0.90 o                         
   3  -2   6        120.83        103.27         2.08 o                         
   4  -2   6          0.16          0.24         0.64 o                         
   5  -2   6         54.23         55.77         1.67 o                         
   6  -2   6        172.36        142.46         3.11 o                         
   7  -2   6        286.73        236.89         5.13 o                         
   8  -2   6         11.74         18.11         2.37 o                         
   9  -2   6          1.64         -0.27         2.93 o                         
  10  -2   6          9.60         10.13         2.83 o                         
  11  -2   6          0.61          0.91         3.16 o                         
  12  -2   6         16.24         16.74         4.05 o                         
 -11  -1   6         41.74         41.90         3.32 o                         
 -10  -1   6          7.69          9.66         2.17 o                         
  -9  -1   6          3.05          1.46         1.57 o                         
  -8  -1   6         22.12         23.06         2.38 o                         
  -7  -1   6        621.28        654.98        14.75 o                         
  -6  -1   6        100.05         96.90         3.31 o                         
  -5  -1   6          1.33          1.61         0.82 o                         
  -4  -1   6        970.72       1015.67        17.06 o                         
  -3  -1   6       1756.97       1914.10        35.43 o                         
  -2  -1   6          4.68          2.18         0.58 o                         
  -1  -1   6        553.91        648.36        10.79 o                         
   0  -1   6        920.11       1066.46        17.64 o                         
   1  -1   6        658.73        792.05        12.03 o                         
   2  -1   6        250.08        213.44         3.41 o                         
   3  -1   6        278.82        244.82         3.64 o                         
   4  -1   6        125.82        118.92         2.05 o                         
   5  -1   6          3.99          4.48         0.73 o                         
   6  -1   6        572.01        632.55         9.83 o                         
   7  -1   6        251.53        213.96         4.76 o                         
   8  -1   6        248.48        270.07        13.38 o                         
   9  -1   6        163.87        187.35         6.58 o                         
  10  -1   6          3.08          1.50         2.71 o                         
  11  -1   6          4.00          6.95         3.16 o                         
  12  -1   6        229.81        261.42        12.47 o                         
 -11   0   6          0.63         -0.66         2.57 o                         
 -10   0   6         80.74         85.48         3.89 o                         
  -9   0   6         54.90         50.09         2.86 o                         
  -8   0   6          2.54          2.51         1.44 o                         
  -7   0   6         35.12         37.91         3.48 o                         
  -6   0   6          9.58          6.22         1.40 o                         
  -5   0   6         31.53         38.37         2.00 o                         
  -4   0   6         26.21         28.75         1.91 o                         
  -3   0   6        364.87        366.96         8.26 o                         
  -2   0   6         67.46         76.91         1.87 o                         
  -1   0   6        373.12        469.20         8.89 o                         
   0   0   6       6891.05       8550.19       140.13 o                         
   1   0   6        348.46        368.39         6.23 o                         
   2   0   6        575.18        607.69        10.20 o                         
   3   0   6         16.00         16.09         1.10 o                         
   4   0   6          0.83          4.07         0.54 o                         
   5   0   6        313.72        323.28         4.79 o                         
   6   0   6         99.90         94.44         1.92 o                         
   7   0   6          9.38          5.21         1.33 o                         
   8   0   6         72.32         94.83         4.23 o                         
   9   0   6         95.25         87.85         8.98 o                         
  10   0   6         22.62         15.80         2.71 o                         
  11   0   6         49.96         43.00         3.66 o                         
  12   0   6          2.07         -0.39         3.49 o                         
 -11   1   6         13.81          8.77         3.05 o                         
 -10   1   6         98.62         99.66         4.71 o                         
  -9   1   6         27.87         28.23         2.21 o                         
  -8   1   6         29.37         32.07         1.98 o                         
  -7   1   6          0.02          0.42         1.17 o                         
  -6   1   6        603.14        622.29        13.97 o                         
  -5   1   6        186.12        164.10         3.43 o                         
  -4   1   6        122.38        113.61         4.00 o                         
  -3   1   6        140.00        133.98         3.76 o                         
  -2   1   6          0.04          1.28         0.91 o                         
  -1   1   6       1102.68       1204.52        25.90 o                         
   0   1   6        664.29        770.84        12.86 o                         
   1   1   6       1033.39       1298.04        19.54 o                         
   2   1   6          3.40          5.54         0.43 o                         
   3   1   6        938.71       1045.44        17.35 o                         
   4   1   6        298.52        319.76         5.11 o                         
   5   1   6          3.14          4.22         0.62 o                         
   6   1   6        701.87        680.99         9.72 o                         
   7   1   6          8.88         13.26         2.00 o                         
   8   1   6          5.63          9.73         1.86 o                         
   9   1   6        226.19        214.84        10.45 o                         
  10   1   6        132.42        138.07         5.63 o                         
  11   1   6         82.74         92.48         5.28 o                         
  12   1   6          9.30         10.15         3.44 o                         
  13   1   6        125.78        141.71         7.77 o                         
 -11   2   6         17.25          9.22         5.89 o                         
 -10   2   6         73.28         65.79         4.53 o                         
  -9   2   6          0.03          1.03         1.98 o                         
  -8   2   6        335.83        348.06        11.61 o                         
  -7   2   6        155.94        158.65         4.48 o                         
  -6   2   6          1.50          0.81         1.06 o                         
  -5   2   6        169.12        182.44         4.53 o                         
  -4   2   6         51.66         48.58         1.97 o                         
  -3   2   6        861.66        901.02        17.01 o                         
  -2   2   6         72.64         69.68         1.97 o                         
  -1   2   6         64.37         54.14         2.16 o                         
   0   2   6       1190.88       1318.45        19.93 o                         
   1   2   6       2659.74       3081.71        40.03 o                         
   2   2   6        615.40        753.11        11.50 o                         
   3   2   6        338.82        342.78         5.93 o                         
   4   2   6        514.72        593.57         8.49 o                         
   5   2   6        468.36        504.61         6.79 o                         
   6   2   6         72.39         65.53         1.92 o                         
   7   2   6         95.86         95.56         3.09 o                         
   8   2   6         12.47          7.41         1.45 o                         
   9   2   6        195.80        158.97         5.80 o                         
  10   2   6         68.52         70.14         3.52 o                         
  11   2   6          2.69          2.26         2.78 o                         
  12   2   6          0.77         -0.20         3.11 o                         
  13   2   6         37.18         23.79         4.10 o                         
 -10   3   6         11.56          9.63         2.93 o                         
  -9   3   6          0.03         -1.68         2.21 o                         
  -8   3   6          0.56         -0.06         1.86 o                         
  -7   3   6        183.56        187.56         5.23 o                         
  -6   3   6         45.32         48.86         2.01 o                         
  -5   3   6        138.22        117.66         3.01 o                         
  -4   3   6          1.01          1.30         0.76 o                         
  -3   3   6         44.32         36.66         1.43 o                         
  -2   3   6          9.67          8.71         0.76 o                         
  -1   3   6        181.55        166.72         2.86 o                         
   0   3   6          3.02          1.20         0.41 o                         
   1   3   6       2856.01       3163.53        43.96 o                         
   2   3   6        364.57        403.95         5.82 o                         
   3   3   6         75.03         77.06         1.65 o                         
   4   3   6         49.33         45.33         1.22 o                         
   5   3   6       1710.25       1850.19        24.16 o                         
   6   3   6        635.08        635.76         9.11 o                         
   7   3   6          0.06         -0.79         1.16 o                         
   8   3   6         12.58          6.60         1.45 o                         
   9   3   6         23.98         18.10         2.37 o                         
  10   3   6         84.37         73.44         5.68 o                         
  11   3   6         62.70         71.92         3.86 o                         
  12   3   6         60.98         63.57         4.21 o                         
  13   3   6         24.23         21.05         4.05 o                         
 -10   4   6        148.32        165.35         6.65 o                         
  -9   4   6          7.67          6.08         2.67 o                         
  -8   4   6         69.77         73.82         3.50 o                         
  -7   4   6          4.92          5.62         1.71 o                         
  -6   4   6        279.29        306.08         6.53 o                         
  -5   4   6          1.78          1.40         1.12 o                         
  -4   4   6         18.43         14.87         1.12 o                         
  -3   4   6        221.20        243.86         5.12 o                         
  -2   4   6        412.29        400.17         7.83 o                         
  -1   4   6        463.46        466.93         9.03 o                         
   0   4   6        746.16        828.19        15.54 o                         
   1   4   6          1.12          2.25         0.44 o                         
   2   4   6        112.81        108.82         2.36 o                         
   3   4   6        459.70        499.38         8.52 o                         
   4   4   6       1523.92       1701.51        25.65 o                         
   5   4   6          3.37          3.41         0.72 o                         
   6   4   6        166.61        165.31         2.99 o                         
   7   4   6         46.17         40.37         2.25 o                         
   8   4   6          0.03          1.20         1.45 o                         
   9   4   6        368.47        377.09        11.00 o                         
  10   4   6         21.55         18.42         3.12 o                         
  11   4   6         12.60         16.82         2.78 o                         
  12   4   6         77.89         75.06         7.52 o                         
  13   4   6          4.93          2.25         3.85 o                         
  -9   5   6         17.64         17.01         3.05 o                         
  -8   5   6         14.54          8.18         2.44 o                         
  -7   5   6          3.38          3.54         1.94 o                         
  -6   5   6          8.24          7.91         1.66 o                         
  -5   5   6         49.49         43.46         2.26 o                         
  -4   5   6         38.25         37.27         1.96 o                         
  -3   5   6        114.33         95.74         2.65 o                         
  -2   5   6         11.54          7.52         0.97 o                         
  -1   5   6         98.90         87.92         2.89 o                         
   0   5   6          4.12          2.70         0.49 o                         
   1   5   6         34.88         28.74         1.71 o                         
   2   5   6          0.06          0.40         0.67 o                         
   3   5   6        667.65        688.31        11.64 o                         
   4   5   6        487.31        501.96         7.83 o                         
   5   5   6         68.37         72.99         1.76 o                         
   6   5   6        261.15        260.83         4.44 o                         
   7   5   6        223.86        207.99         4.57 o                         
   8   5   6        123.41        125.13         6.12 o                         
   9   5   6          6.98          3.75         2.38 o                         
  10   5   6         72.88         76.39         4.58 o                         
  11   5   6          0.55          0.11         2.78 o                         
  12   5   6        103.68        113.79         6.16 o                         
  13   5   6         16.13         17.12         4.05 o                         
  -9   6   6        306.01        338.54        15.88 o                         
  -8   6   6          1.40          1.38         2.71 o                         
  -7   6   6         36.70         35.79         2.84 o                         
  -6   6   6         41.29         41.92         2.31 o                         
  -5   6   6          8.44          4.53         1.51 o                         
  -4   6   6        164.97        183.47         4.04 o                         
  -3   6   6        202.67        191.63         4.46 o                         
  -2   6   6         17.61         14.67         1.33 o                         
  -1   6   6          0.36         -0.23         0.73 o                         
   0   6   6        117.77         99.18         2.30 o                         
   1   6   6        574.08        581.20         9.90 o                         
   2   6   6         29.44         24.07         1.03 o                         
   3   6   6          0.38         -0.19         0.82 o                         
   4   6   6        528.91        528.26         9.05 o                         
   5   6   6        489.30        513.12         8.11 o                         
   6   6   6        271.41        270.83         4.64 o                         
   7   6   6        113.69        108.91         3.86 o                         
   8   6   6        342.24        350.00         8.39 o                         
   9   6   6        188.72        207.24         7.10 o                         
  10   6   6         61.84         61.91         8.07 o                         
  11   6   6          6.06          3.09         2.98 o                         
  12   6   6          2.73          2.71         3.39 o                         
  13   6   6          3.73          3.16         4.00 o                         
  -8   7   6         10.22         10.59         3.19 o                         
  -7   7   6         27.51         26.67         3.11 o                         
  -6   7   6         13.00         16.35         2.33 o                         
  -5   7   6          6.40          5.45         1.72 o                         
  -4   7   6         32.27         29.24         1.85 o                         
  -3   7   6         98.83        102.48         4.34 o                         
  -2   7   6         97.09         92.31         2.98 o                         
  -1   7   6        102.05         99.84         2.50 o                         
   0   7   6          0.08         -0.47         0.90 o                         
   1   7   6         11.79         10.86         1.03 o                         
   2   7   6        148.43        143.52         3.14 o                         
   3   7   6         57.61         50.23         1.84 o                         
   4   7   6         90.77         76.92         2.24 o                         
   5   7   6        226.77        220.24         4.32 o                         
   6   7   6         18.27         13.37         1.49 o                         
   7   7   6         53.66         48.31         2.07 o                         
   8   7   6         20.17         23.17         3.12 o                         
   9   7   6        239.86        257.40         8.40 o                         
  10   7   6         65.92         71.12         8.07 o                         
  11   7   6          0.66         -0.51         3.05 o                         
  12   7   6         11.32         15.37         3.66 o                         
  13   7   6          4.44          4.03         5.11 o                         
  -7   8   6        237.91        270.77         8.33 o                         
  -6   8   6          2.56          1.46         2.52 o                         
  -5   8   6          1.55          0.96         2.06 o                         
  -4   8   6        278.88        291.21         6.11 o                         
  -3   8   6          0.64          0.13         1.62 o                         
  -2   8   6        251.12        212.44         4.68 o                         
  -1   8   6         11.04         11.44         1.28 o                         
   0   8   6         51.79         50.51         1.89 o                         
   1   8   6        185.94        182.85         3.84 o                         
   2   8   6        319.33        327.71         6.35 o                         
   3   8   6        244.23        253.47         4.90 o                         
   4   8   6         87.96         82.19         2.47 o                         
   5   8   6         20.28         23.35         1.49 o                         
   6   8   6        140.57        154.44         4.00 o                         
   7   8   6        261.98        284.35         7.26 o                         
   8   8   6         62.78         60.14         5.50 o                         
   9   8   6         66.85         62.47         8.43 o                         
  10   8   6         22.56         12.99         3.17 o                         
  11   8   6          7.74          5.51         3.32 o                         
  12   8   6          4.26          6.32         4.00 o                         
  -6   9   6         64.45         71.99         3.76 o                         
  -5   9   6         26.44         21.39         2.66 o                         
  -4   9   6         21.90         23.62         2.37 o                         
  -3   9   6        153.83        147.47         4.77 o                         
  -2   9   6         22.91         23.03         1.67 o                         
  -1   9   6          9.58          8.30         1.43 o                         
   0   9   6         26.61         25.00         1.55 o                         
   1   9   6          0.37          0.26         1.32 o                         
   2   9   6         43.86         48.32         1.90 o                         
   3   9   6         88.80         86.30         2.78 o                         
   4   9   6          9.87         11.91         1.74 o                         
   5   9   6        376.60        391.04        14.71 o                         
   6   9   6        317.59        332.97         7.34 o                         
   7   9   6         13.81         10.26         2.43 o                         
   8   9   6         22.04         16.13         4.77 o                         
   9   9   6         39.32         47.61         3.70 o                         
  10   9   6        134.37        157.19         7.53 o                         
  11   9   6          5.36          5.50         4.40 o                         
  12   9   6          1.18         -1.47         4.77 o                         
  -5  10   6        144.38        166.87         6.83 o                         
  -4  10   6         36.07         27.12         2.82 o                         
  -3  10   6          5.00          1.29         2.33 o                         
  -2  10   6          6.08          7.81         1.64 o                         
  -1  10   6         23.35         28.39         1.95 o                         
   0  10   6         48.30         41.72         2.50 o                         
   1  10   6         43.77         35.93         1.90 o                         
   2  10   6          0.97         -0.11         1.59 o                         
   3  10   6         45.66         48.60         2.22 o                         
   4  10   6          0.03         -1.40         1.85 o                         
   5  10   6        201.54        215.80         5.38 o                         
   6  10   6         40.97         46.28         2.97 o                         
   7  10   6         28.54         26.83         2.80 o                         
   9  10   6         16.39         14.67         5.50 o                         
  11  10   6         89.41         86.17         6.60 o                         
  -4  11   6         78.80         82.48         3.97 o                         
  -3  11   6         25.54         32.16         2.24 o                         
  -2  11   6         14.84         14.74         1.97 o                         
  -1  11   6         65.73         61.87         2.60 o                         
   0  11   6         32.42         28.67         2.10 o                         
   1  11   6         39.26         40.47         2.25 o                         
   2  11   6          0.01         -0.09         2.02 o                         
   3  11   6          4.85          4.74         2.13 o                         
   4  11   6         13.44         12.44         2.44 o                         
   5  11   6         13.12         17.43         2.73 o                         
   6  11   6        203.87        215.31         8.35 o                         
   7  11   6         83.01         84.37         5.57 o                         
  10  11   6         63.20         58.67         6.23 o                         
  -3  12   6         25.10         25.13         3.90 o                         
  -2  12   6         45.08         48.52         2.74 o                         
  -1  12   6          5.44          5.93         2.32 o                         
   0  12   6         11.31          9.34         2.86 o                         
   1  12   6         37.91         44.19         4.11 o                         
   2  12   6         24.24         23.08         3.00 o                         
   3  12   6          9.09          2.73         2.86 o                         
   4  12   6         15.24         11.41         3.05 o                         
   5  12   6        278.88        317.07        19.98 o                         
   6  12   6         15.12         18.16         6.23 o                         
   7  12   6          0.50         -1.10         7.33 o                         
  -1  13   6          0.47          5.13         7.33 o                         
   0  13   6          7.93          8.80         6.97 o                         
   1  13   6          0.58         -0.63         3.33 o                         
   2  13   6         51.42         61.28         4.02 o                         
   3  13   6         84.48         83.12         8.18 o                         
   4  13   6          0.48          2.68         3.51 o                         
   5  13   6          5.76          5.89         4.33 o                         
   6  13   6         31.73         28.22         4.88 o                         
   7  13   6         15.54         15.03         9.17 o                         
  -4 -12   7          0.17         -3.56         8.63 o                         
  -3 -12   7          1.09          4.03         7.70 o                         
  -2 -12   7         38.77         46.94         8.43 o                         
  -1 -12   7          0.82          1.47         7.70 o                         
   0 -12   7         33.94         46.57         9.17 o                         
  -6 -11   7          1.50          1.66         3.88 o                         
  -5 -11   7         33.09         32.30         4.03 o                         
  -4 -11   7          9.33          5.51         2.40 o                         
  -3 -11   7          0.82          0.32         2.40 o                         
  -2 -11   7          2.37          0.79         2.90 o                         
  -1 -11   7         54.33         54.47         3.61 o                         
   0 -11   7        138.84        144.34         6.26 o                         
   1 -11   7         86.24         85.68         5.33 o                         
   2 -11   7         27.50         25.01         3.99 o                         
   3 -11   7          5.23          4.17         4.20 o                         
  -7 -10   7         41.28         43.76         4.40 o                         
  -6 -10   7         87.08        101.08         5.00 o                         
  -5 -10   7         10.05          7.47         3.05 o                         
  -4 -10   7          0.05          2.20         1.90 o                         
  -3 -10   7         13.36         13.03         2.09 o                         
  -2 -10   7         68.37         64.75         4.12 o                         
  -1 -10   7        127.99        155.55         6.49 o                         
   0 -10   7         13.23          9.85         2.69 o                         
   1 -10   7          4.49          5.88         2.74 o                         
   2 -10   7          0.66          1.67         3.00 o                         
   3 -10   7          0.70          1.13         3.23 o                         
   4 -10   7        177.44        195.51         8.01 o                         
   5 -10   7          0.03         -5.50         8.80 o                         
  -8  -9   7         36.70         34.97         3.93 o                         
  -7  -9   7         75.64         73.04         4.40 o                         
  -6  -9   7         66.13         58.55         3.50 o                         
  -5  -9   7          1.63          3.77         2.57 o                         
  -4  -9   7          7.65          6.99         1.62 o                         
  -3  -9   7         10.82         10.57         1.71 o                         
  -2  -9   7         20.42         18.39         1.87 o                         
  -1  -9   7         21.52         20.33         2.00 o                         
   0  -9   7         14.85          9.74         1.98 o                         
   1  -9   7         32.85         26.98         2.66 o                         
   2  -9   7        328.68        333.89         8.76 o                         
   3  -9   7        290.45        327.92         8.85 o                         
   4  -9   7         57.12         50.88         3.64 o                         
   5  -9   7          7.72          9.38         4.75 o                         
  -9  -8   7         35.88         35.09         4.00 o                         
  -8  -8   7         45.17         41.58         3.59 o                         
  -7  -8   7         15.38         15.15         2.98 o                         
  -6  -8   7          0.01          0.66         2.17 o                         
  -5  -8   7         15.66         15.16         2.71 o                         
  -4  -8   7        293.91        306.10         8.00 o                         
  -3  -8   7         17.24         17.23         1.59 o                         
  -2  -8   7         80.70         74.38         2.91 o                         
  -1  -8   7         26.40         25.24         1.71 o                         
   0  -8   7        204.29        200.58         4.93 o                         
   1  -8   7          0.37          1.94         1.66 o                         
   2  -8   7          0.08          0.33         2.12 o                         
   3  -8   7         48.51         45.64         2.88 o                         
   4  -8   7         47.03         46.79         5.67 o                         
   5  -8   7          7.52          5.71         3.52 o                         
   6  -8   7         36.72         44.74        11.37 o                         
 -10  -7   7          8.43         13.90         3.77 o                         
  -9  -7   7         10.54         12.77         3.16 o                         
  -8  -7   7         32.48         29.24         3.11 o                         
  -7  -7   7         32.72         29.09         2.78 o                         
  -6  -7   7        191.69        211.26         5.99 o                         
  -5  -7   7          1.83          1.32         1.81 o                         
  -4  -7   7        244.80        233.09         7.41 o                         
  -3  -7   7         22.35         22.05         2.03 o                         
  -2  -7   7        150.93        146.40         5.19 o                         
  -1  -7   7        190.51        195.63         4.53 o                         
   0  -7   7        347.86        348.63         7.71 o                         
   1  -7   7          5.65          5.41         1.54 o                         
   2  -7   7        272.51        254.22         5.75 o                         
   3  -7   7        270.98        258.77         6.87 o                         
   4  -7   7        654.86        662.86        15.17 o                         
   5  -7   7         30.30         28.31         3.67 o                         
   6  -7   7         47.67         50.60         6.60 o                         
 -10  -6   7         58.48         61.34         4.10 o                         
  -9  -6   7         32.45         41.61         5.87 o                         
  -8  -6   7         59.48         58.23         3.70 o                         
  -7  -6   7          5.42          4.77         1.93 o                         
  -6  -6   7          2.08          2.13         1.68 o                         
  -5  -6   7        111.41        112.45         3.77 o                         
  -4  -6   7         39.44         41.93         3.06 o                         
  -3  -6   7         63.69         64.83         2.97 o                         
  -2  -6   7         87.40         81.80         3.62 o                         
  -1  -6   7        187.77        186.29         4.66 o                         
   0  -6   7         63.25         57.84         3.86 o                         
   1  -6   7          0.01          0.28         1.16 o                         
   2  -6   7        414.52        399.11         9.42 o                         
   3  -6   7        165.72        145.37         3.86 o                         
   4  -6   7          1.13          0.43         1.96 o                         
   5  -6   7          4.23          3.82         2.64 o                         
   6  -6   7          0.01         -0.73         4.77 o                         
   9  -6   7         14.10         12.10         5.13 o                         
 -11  -5   7        147.05        189.18        17.23 o                         
 -10  -5   7         82.92         98.36         9.90 o                         
  -9  -5   7        156.29        158.15         6.24 o                         
  -8  -5   7         89.36         81.28         4.05 o                         
  -7  -5   7          0.84         -0.24         1.64 o                         
  -6  -5   7         21.32         18.65         2.32 o                         
  -5  -5   7        449.83        446.28        10.21 o                         
  -4  -5   7         55.39         58.14         6.27 o                         
  -3  -5   7        131.26        128.74         3.76 o                         
  -2  -5   7        614.46        624.55        13.89 o                         
  -1  -5   7          1.21          0.47         0.79 o                         
   0  -5   7        199.78        202.50         5.13 o                         
   1  -5   7        371.64        368.43         8.97 o                         
   2  -5   7          7.42          4.38         1.14 o                         
   3  -5   7          6.08          5.43         1.59 o                         
   4  -5   7       1036.05        984.66        21.59 o                         
   5  -5   7        300.56        270.60        13.75 o                         
   6  -5   7        489.24        482.05        11.28 o                         
   7  -5   7          2.01          2.20         4.77 o                         
   8  -5   7         32.47         29.34         3.70 o                         
   9  -5   7         12.18         11.43         3.59 o                         
  10  -5   7          8.93          7.38         5.13 o                         
 -11  -4   7        108.96        129.57         6.55 o                         
 -10  -4   7         12.87          5.74         2.62 o                         
  -9  -4   7          8.50          3.56         2.26 o                         
  -8  -4   7        181.91        182.71        12.82 o                         
  -7  -4   7         31.47         27.82         4.40 o                         
  -6  -4   7          6.17          6.48         1.41 o                         
  -5  -4   7         10.73          8.93         1.17 o                         
  -4  -4   7          5.82          6.66         1.40 o                         
  -3  -4   7        163.92        141.53         5.45 o                         
  -2  -4   7        603.95        592.86        13.12 o                         
  -1  -4   7        327.98        330.60         7.68 o                         
   0  -4   7         13.83         14.37         0.96 o                         
   1  -4   7        431.97        406.81         7.92 o                         
   2  -4   7         19.53         22.46         1.02 o                         
   3  -4   7          0.10         -0.24         0.98 o                         
   4  -4   7        731.57        732.39        12.49 o                         
   5  -4   7         44.60         40.03         3.70 o                         
   6  -4   7         14.41         10.37         1.99 o                         
   7  -4   7         29.79         33.81         3.08 o                         
   8  -4   7         34.10         34.12         3.25 o                         
   9  -4   7         20.73         20.88         3.32 o                         
  10  -4   7          4.55          8.30         3.86 o                         
  11  -4   7         23.80         23.34         4.61 o                         
 -11  -3   7         55.77         50.38         3.45 o                         
 -10  -3   7        172.24        182.34         5.91 o                         
  -9  -3   7        225.67        225.93         9.06 o                         
  -8  -3   7       1488.30       1541.93        33.44 o                         
  -7  -3   7        102.52         93.31         3.24 o                         
  -6  -3   7         20.32         17.36         1.93 o                         
  -5  -3   7        173.12        155.29         9.17 o                         
  -4  -3   7        121.69        113.80         5.59 o                         
  -3  -3   7         24.62         25.61         1.33 o                         
  -2  -3   7         95.38         74.94         3.66 o                         
  -1  -3   7         11.62         12.03         0.85 o                         
   0  -3   7        215.96        235.13         3.78 o                         
   1  -3   7         16.87         17.90         1.08 o                         
   2  -3   7        196.15        187.60         4.77 o                         
   3  -3   7        473.56        477.96         8.23 o                         
   4  -3   7        344.65        332.66         6.24 o                         
   5  -3   7          4.34          3.13         1.26 o                         
   6  -3   7       2769.25       2846.73        65.94 o                         
   7  -3   7         93.17         70.77         3.35 o                         
   8  -3   7        181.86        169.66         8.98 o                         
   9  -3   7         14.18         15.03         3.67 o                         
  10  -3   7         17.04         13.37         3.48 o                         
  11  -3   7          0.02         -0.83         3.77 o                         
 -11  -2   7         22.71         23.33         3.12 o                         
 -10  -2   7          8.83          7.41         2.37 o                         
  -9  -2   7         78.73         70.69         3.65 o                         
  -8  -2   7          0.16         -1.10         2.59 o                         
  -7  -2   7          1.82          0.75         2.19 o                         
  -6  -2   7          0.32         -1.10         1.82 o                         
  -5  -2   7         39.30         40.02         1.70 o                         
  -4  -2   7        241.50        212.84         4.03 o                         
  -3  -2   7        321.07        324.35         7.40 o                         
  -2  -2   7        749.53        737.84        12.33 o                         
  -1  -2   7        946.52        950.56        15.84 o                         
   0  -2   7          3.83          0.16         0.60 o                         
   1  -2   7        433.50        457.39         7.06 o                         
   2  -2   7        178.17        183.80         4.34 o                         
   3  -2   7         17.20         16.17         1.03 o                         
   4  -2   7        121.54        115.99         3.65 o                         
   5  -2   7          0.58          0.49         1.11 o                         
   6  -2   7        721.30        752.65        14.39 o                         
   7  -2   7         72.27         73.99         7.24 o                         
   8  -2   7        169.10        174.50         7.52 o                         
   9  -2   7         10.96         14.53         2.91 o                         
  10  -2   7         10.17          6.01         3.05 o                         
  11  -2   7          5.05          4.84         3.66 o                         
  12  -2   7         35.29         36.67         5.50 o                         
 -11  -1   7         34.19         33.18         3.15 o                         
 -10  -1   7          1.16          1.37         2.31 o                         
  -9  -1   7         32.79         34.08         2.67 o                         
  -8  -1   7        564.35        582.40        13.62 o                         
  -7  -1   7        911.62        962.11        21.31 o                         
  -6  -1   7        658.11        673.05        17.69 o                         
  -5  -1   7         14.41         13.03         1.07 o                         
  -4  -1   7         44.69         46.83         1.57 o                         
  -3  -1   7        272.36        268.97         7.30 o                         
  -2  -1   7          4.43         10.08         0.99 o                         
  -1  -1   7         61.28         42.11         1.33 o                         
   0  -1   7         37.52         48.60         1.24 o                         
   1  -1   7        329.97        368.95         5.73 o                         
   2  -1   7        176.61        186.08         4.15 o                         
   3  -1   7        669.48        749.75        14.12 o                         
   4  -1   7        653.65        638.46        12.10 o                         
   5  -1   7        452.04        427.97         7.44 o                         
   6  -1   7        409.57        410.75         7.25 o                         
   7  -1   7         13.40          8.21         1.59 o                         
   8  -1   7        373.06        342.23         8.24 o                         
   9  -1   7        271.38        253.49         8.25 o                         
  10  -1   7        108.60        101.75         5.55 o                         
  11  -1   7          9.22          9.89         3.59 o                         
  12  -1   7         20.95         20.98         4.27 o                         
 -11   0   7          3.00          1.60         3.09 o                         
 -10   0   7         18.38         17.00         2.33 o                         
  -9   0   7        137.72        142.35         4.23 o                         
  -8   0   7         46.02         55.20         3.63 o                         
  -7   0   7         57.53         53.39        10.08 o                         
  -6   0   7         19.62         17.80         2.81 o                         
  -5   0   7         42.09         44.22         2.48 o                         
  -4   0   7          4.02          2.08         1.15 o                         
  -3   0   7          4.35          2.68         0.77 o                         
  -2   0   7         46.50         36.96         1.40 o                         
  -1   0   7          9.28         13.43         0.81 o                         
   0   0   7        372.84        431.41         7.31 o                         
   1   0   7        655.95        714.33        11.90 o                         
   2   0   7         62.90         44.62         1.16 o                         
   3   0   7        121.82        122.90         2.78 o                         
   4   0   7         10.96         14.45         0.82 o                         
   5   0   7         57.43         54.90         1.68 o                         
   6   0   7        508.00        506.25         8.76 o                         
   7   0   7         66.03         45.72         2.12 o                         
   8   0   7        154.27        149.21         4.42 o                         
   9   0   7         36.33         28.48         2.71 o                         
  10   0   7         77.06         74.33         6.42 o                         
  11   0   7         11.43          7.61         3.32 o                         
  12   0   7         71.43         71.01         4.82 o                         
 -11   1   7          6.47         13.20         7.70 o                         
 -10   1   7         16.56         16.70         2.75 o                         
  -9   1   7        173.81        176.86         5.45 o                         
  -8   1   7         99.04         95.90         5.19 o                         
  -7   1   7         29.59         24.79         2.59 o                         
  -6   1   7        175.34        164.21         4.73 o                         
  -5   1   7       1476.92       1506.55        25.22 o                         
  -4   1   7       3022.53       3183.96        58.85 o                         
  -3   1   7          8.19          9.81         1.01 o                         
  -2   1   7        239.82        235.28         5.57 o                         
  -1   1   7        487.56        494.50        10.94 o                         
   0   1   7         10.02          6.64         0.50 o                         
   1   1   7         57.60         49.84         1.48 o                         
   2   1   7         45.23         51.50         1.31 o                         
   3   1   7         12.28         13.97         0.86 o                         
   4   1   7        771.43        791.47        13.31 o                         
   5   1   7        204.78        204.48         3.83 o                         
   6   1   7          8.59          8.45         0.99 o                         
   7   1   7          1.14         -0.57         1.33 o                         
   8   1   7          0.69          0.56         1.59 o                         
   9   1   7          0.12          0.69         2.29 o                         
  10   1   7        105.60        103.04         5.37 o                         
  11   1   7         36.16         37.91         3.59 o                         
  12   1   7        233.69        246.27         9.53 o                         
  13   1   7        101.38        115.14         9.17 o                         
 -10   2   7          0.27         -0.60         2.71 o                         
  -9   2   7         18.25         19.25         2.28 o                         
  -8   2   7         81.20         73.28         3.27 o                         
  -7   2   7        136.40        134.02         3.65 o                         
  -6   2   7         14.72         11.40         1.76 o                         
  -5   2   7          0.14         -0.72         1.23 o                         
  -4   2   7         67.44         67.41         2.29 o                         
  -3   2   7          1.30          2.45         0.89 o                         
  -2   2   7          0.04          0.45         0.76 o                         
  -1   2   7          0.37          0.29         0.42 o                         
   0   2   7       1201.61       1336.12        20.21 o                         
   1   2   7          4.07          5.34         0.63 o                         
   2   2   7         10.35          5.42         0.49 o                         
   3   2   7        217.89        219.17         4.85 o                         
   4   2   7       1680.81       1717.94        28.44 o                         
   5   2   7        179.44        175.62         3.69 o                         
   6   2   7        237.03        236.85         4.35 o                         
   7   2   7         69.34         53.91         2.29 o                         
   8   2   7        412.99        423.00         9.73 o                         
   9   2   7         38.24         24.02         2.64 o                         
  10   2   7         38.01         31.55         2.98 o                         
  11   2   7          0.18          2.84         3.85 o                         
  12   2   7          3.88          2.57         3.44 o                         
  13   2   7         10.05         16.87         5.13 o                         
 -10   3   7         24.29         26.54         3.24 o                         
  -9   3   7         11.06         11.11         2.48 o                         
  -8   3   7         21.44         22.76         2.77 o                         
  -7   3   7         27.65         24.09         1.75 o                         
  -6   3   7         14.12         16.31         2.33 o                         
  -5   3   7         35.66         32.16         1.38 o                         
  -4   3   7       1244.70       1238.99        23.19 o                         
  -3   3   7       2418.34       2483.66        45.88 o                         
  -2   3   7        508.69        491.36         7.66 o                         
  -1   3   7        289.47        281.83         5.11 o                         
   0   3   7        396.12        457.28         7.18 o                         
   1   3   7        899.48        970.13        18.20 o                         
   2   3   7         72.75         68.49         3.05 o                         
   3   3   7        344.24        393.53         7.60 o                         
   4   3   7         53.51         51.22         2.22 o                         
   5   3   7          1.20          0.71         0.82 o                         
   6   3   7        120.26        110.40         2.34 o                         
   7   3   7        248.15        211.65         5.34 o                         
   8   3   7         28.23         26.96         1.84 o                         
   9   3   7         28.13         19.19         2.37 o                         
  10   3   7         17.33         15.49         3.85 o                         
  11   3   7          0.93         -0.46         2.98 o                         
  12   3   7          2.98         -0.18         3.39 o                         
  13   3   7        114.26        122.09         7.70 o                         
  -9   4   7         63.49         61.87         5.21 o                         
  -8   4   7         27.96         31.89         2.48 o                         
  -7   4   7         22.62         19.19         1.81 o                         
  -6   4   7          0.02          0.47         1.50 o                         
  -5   4   7        311.49        319.06         6.05 o                         
  -4   4   7        134.96        130.15         5.61 o                         
  -3   4   7        182.25        188.00         4.13 o                         
  -2   4   7        165.55        168.80         4.99 o                         
  -1   4   7        543.71        565.94        10.86 o                         
   0   4   7        225.73        196.50         4.29 o                         
   1   4   7        312.30        341.16         5.43 o                         
   2   4   7         11.52         12.04         0.63 o                         
   3   4   7        268.82        278.39         5.58 o                         
   4   4   7        108.78         98.57         3.97 o                         
   5   4   7        268.57        276.41         5.67 o                         
   6   4   7        110.94         94.18         3.31 o                         
   7   4   7         31.02         27.80         2.33 o                         
   8   4   7         66.41         53.87         2.36 o                         
   9   4   7          2.61          3.06         2.29 o                         
  10   4   7        216.34        251.26        19.62 o                         
  11   4   7         12.61         12.39         3.12 o                         
  12   4   7         28.99         28.98         3.66 o                         
  13   4   7         14.54         23.26         7.70 o                         
  -9   5   7        103.63        116.15         5.39 o                         
  -8   5   7          8.33         10.08         2.55 o                         
  -7   5   7          1.77          1.34         1.98 o                         
  -6   5   7         29.52         28.31         1.95 o                         
  -5   5   7        106.43        102.21         4.02 o                         
  -4   5   7         42.77         37.89         1.86 o                         
  -3   5   7         40.67         28.93         1.95 o                         
  -2   5   7        331.31        316.39         6.45 o                         
  -1   5   7       1142.58       1188.50        22.27 o                         
   0   5   7        796.70        825.55        15.58 o                         
   1   5   7         25.20         25.88         1.04 o                         
   2   5   7         92.71         89.57         2.52 o                         
   3   5   7        188.21        172.40         4.97 o                         
   4   5   7          0.49          1.33         1.06 o                         
   5   5   7          9.49          9.20         1.11 o                         
   6   5   7          6.16          5.22         1.30 o                         
   7   5   7        196.02        182.13         4.25 o                         
   8   5   7        538.59        543.46        12.20 o                         
   9   5   7         36.66         31.40         2.64 o                         
  10   5   7          2.03          1.78         2.64 o                         
  11   5   7         62.06         67.76         4.13 o                         
  12   5   7          0.44          1.53         3.59 o                         
  13   5   7          1.00          0.00         4.27 o                         
  -8   6   7         32.72         37.35         3.28 o                         
  -7   6   7         16.33         13.79         2.39 o                         
  -6   6   7         43.97         39.24         2.39 o                         
  -5   6   7         50.08         38.09         1.95 o                         
  -4   6   7         16.39         12.98         1.45 o                         
  -3   6   7        511.78        502.25         9.94 o                         
  -2   6   7        293.33        306.38         6.36 o                         
  -1   6   7          1.82         -0.49         1.08 o                         
   0   6   7          1.83          1.44         0.76 o                         
   1   6   7        349.44        356.30         6.35 o                         
   2   6   7        410.63        383.27         6.78 o                         
   3   6   7          1.26          2.12         0.86 o                         
   4   6   7          0.01          0.71         1.11 o                         
   5   6   7         99.43         97.05         2.86 o                         
   6   6   7        153.56        156.20         5.03 o                         
   7   6   7          0.44         -0.03         1.73 o                         
   8   6   7         79.69         93.51         3.71 o                         
   9   6   7         85.44         87.37         4.75 o                         
  10   6   7          6.35          5.45         2.91 o                         
  11   6   7         82.93         81.61         8.80 o                         
  12   6   7        153.97        164.80         7.66 o                         
  13   6   7          2.99          7.26         4.27 o                         
  -8   7   7        250.24        277.92        15.40 o                         
  -7   7   7         40.38         42.47         3.42 o                         
  -6   7   7          8.12          6.56         2.33 o                         
  -5   7   7          3.26          3.33         1.85 o                         
  -4   7   7         17.12         23.00         2.34 o                         
  -3   7   7        142.12        129.48         3.82 o                         
  -2   7   7         16.27         19.54         1.80 o                         
  -1   7   7        247.19        226.25         5.11 o                         
   0   7   7        626.84        631.39        10.88 o                         
   1   7   7        478.29        489.63         8.58 o                         
   2   7   7         57.21         65.13         2.08 o                         
   3   7   7         19.73         21.83         1.22 o                         
   4   7   7         23.47         20.91         1.43 o                         
   5   7   7        304.82        311.33         6.50 o                         
   6   7   7        187.65        201.38         4.79 o                         
   7   7   7        220.40        218.07         5.90 o                         
   8   7   7        128.96        111.21         5.01 o                         
   9   7   7          8.42          9.22         4.03 o                         
  10   7   7         26.23         18.44         3.25 o                         
  11   7   7         12.76         15.60         3.67 o                         
  12   7   7         54.72         61.57         4.77 o                         
  13   7   7         22.71         28.24         8.80 o                         
  -7   8   7         24.82         27.20         4.32 o                         
  -6   8   7         13.65         12.86         2.81 o                         
  -5   8   7          4.01          3.28         2.23 o                         
  -4   8   7        206.01        188.54         4.73 o                         
  -3   8   7          1.57          2.60         1.87 o                         
  -2   8   7        112.24        109.39         3.86 o                         
  -1   8   7         29.43         32.51         1.46 o                         
   0   8   7         89.77         81.32         2.47 o                         
   1   8   7         98.44         84.13         2.49 o                         
   2   8   7          2.60          2.12         1.14 o                         
   3   8   7        205.71        207.41         4.27 o                         
   4   8   7        171.56        156.89         4.05 o                         
   5   8   7          2.21          2.31         1.52 o                         
   6   8   7         13.54         16.17         2.04 o                         
   7   8   7        117.39        118.40         4.53 o                         
   8   8   7        147.44        157.59         7.70 o                         
   9   8   7         33.89         29.34         5.13 o                         
  10   8   7         16.08         19.83         4.03 o                         
  11   8   7          0.16          0.16         3.52 o                         
  12   8   7         37.27         39.37         4.82 o                         
  -6   9   7        198.31        222.60         6.85 o                         
  -5   9   7         57.32         57.33         3.42 o                         
  -4   9   7          2.69         -1.23         2.27 o                         
  -3   9   7        272.54        295.20         6.36 o                         
  -2   9   7         61.53         61.15         4.66 o                         
  -1   9   7         22.76         21.85         1.54 o                         
   0   9   7         12.35         11.71         1.43 o                         
   1   9   7        247.13        243.49         4.91 o                         
   2   9   7          2.91          2.25         1.35 o                         
   3   9   7         59.85         65.76         2.53 o                         
   4   9   7        193.73        194.07         5.76 o                         
   5   9   7        118.18        130.00         4.63 o                         
   6   9   7          0.42          0.74         2.09 o                         
   7   9   7         69.26         64.57         5.45 o                         
   8   9   7         26.78         28.78         3.17 o                         
   9   9   7          5.24          5.13         5.13 o                         
  10   9   7         11.47          8.07         5.87 o                         
  11   9   7        197.93        222.92         9.03 o                         
  12   9   7         39.35         35.94         6.23 o                         
  -5  10   7         37.20         39.74         3.80 o                         
  -4  10   7         51.50         48.09         3.16 o                         
  -3  10   7          4.33          2.88         2.47 o                         
  -2  10   7          1.04          3.62         2.41 o                         
  -1  10   7          7.88          6.24         1.73 o                         
   0  10   7          8.78         11.06         1.69 o                         
   1  10   7         95.80         95.87         3.32 o                         
   2  10   7         11.68          9.01         1.73 o                         
   3  10   7          0.04         -0.19         1.87 o                         
   4  10   7        146.03        157.43         5.33 o                         
   5  10   7         14.53         16.13         2.57 o                         
   6  10   7          9.04         12.15         2.57 o                         
   7  10   7         36.13         32.96         3.01 o                         
   8  10   7         10.01          7.27         4.12 o                         
   9  10   7         36.25         24.94        10.63 o                         
  11  10   7         25.58         20.54         5.87 o                         
  -4  11   7         10.68         13.74         4.52 o                         
  -3  11   7        130.01        140.02         5.43 o                         
  -2  11   7        101.93        106.96         3.44 o                         
  -1  11   7         54.94         60.78         2.92 o                         
   0  11   7          0.34          1.91         1.95 o                         
   1  11   7         10.17          8.47         2.00 o                         
   2  11   7         14.11         15.23         2.05 o                         
   3  11   7         48.00         45.72         3.05 o                         
   4  11   7         49.02         49.92         3.19 o                         
   5  11   7          3.66          2.35         2.60 o                         
   6  11   7        241.40        291.57        14.12 o                         
   7  11   7        104.04        103.83         7.33 o                         
  -2  12   7          0.35         -0.23         3.34 o                         
  -1  12   7          0.04         -1.09         2.49 o                         
   0  12   7          2.56          3.65         2.38 o                         
   1  12   7         82.83        102.29         6.57 o                         
   2  12   7          0.58          0.92         2.94 o                         
   3  12   7          4.92          1.76         3.49 o                         
   4  12   7         21.96         19.91         3.77 o                         
   5  12   7         17.32         14.26         4.00 o                         
   6  12   7          0.06         -0.83         3.77 o                         
   7  12   7          0.16         -0.60         4.21 o                         
   0  13   7         60.24         54.64         8.43 o                         
   2  13   7         12.34          6.86         3.90 o                         
   3  13   7          8.86          8.25         4.15 o                         
   4  13   7          3.05          0.67         4.39 o                         
   5  13   7          6.80          5.54         4.39 o                         
   6  13   7         41.89         39.32         5.15 o                         
   7  13   7         57.06         67.37         9.35 o                         
  -5 -11   8         33.99         35.07         4.30 o                         
  -4 -11   8         36.17         42.72         4.30 o                         
  -3 -11   8         25.90         25.00         2.91 o                         
  -2 -11   8         27.56         30.30         2.89 o                         
  -1 -11   8          5.00          4.65         3.20 o                         
   0 -11   8         13.26         12.51         3.61 o                         
   1 -11   8         11.03         13.96         4.24 o                         
  -7 -10   8        165.83        178.21        14.30 o                         
  -6 -10   8        223.80        215.78         8.32 o                         
  -5 -10   8        231.38        253.88         9.03 o                         
  -4 -10   8         55.40         51.73         3.77 o                         
  -3 -10   8         45.26         43.43         2.56 o                         
  -2 -10   8          2.21          1.48         2.18 o                         
  -1 -10   8          0.44          0.77         2.30 o                         
   0 -10   8         30.96         35.89         3.28 o                         
   1 -10   8         22.20         23.94         3.31 o                         
   2 -10   8          6.82          4.10         3.82 o                         
   3 -10   8         16.30         16.46         4.39 o                         
   4 -10   8          1.58         -1.10         4.88 o                         
  -8  -9   8          0.02          2.20         6.60 o                         
  -7  -9   8         93.41         86.41         5.57 o                         
  -6  -9   8        239.47        254.48         8.82 o                         
  -5  -9   8        369.45        407.80        10.55 o                         
  -4  -9   8          4.77          3.51         2.57 o                         
  -3  -9   8         13.75         10.68         2.60 o                         
  -2  -9   8          1.43          2.23         1.81 o                         
  -1  -9   8          1.11          2.17         1.95 o                         
   0  -9   8         62.27         73.27         4.64 o                         
   1  -9   8         19.63         17.09         2.74 o                         
   2  -9   8         11.31          9.59         3.16 o                         
   3  -9   8         32.58         32.86         4.40 o                         
   4  -9   8          0.37         -1.48         4.00 o                         
   5  -9   8          1.28          3.97         4.54 o                         
  -9  -8   8          1.38          2.20         7.33 o                         
  -8  -8   8         14.04         18.16         5.32 o                         
  -7  -8   8         27.29         25.55         6.78 o                         
  -6  -8   8          3.71          1.67         2.43 o                         
  -5  -8   8         61.15         55.10         3.48 o                         
  -4  -8   8        692.72        705.70        16.15 o                         
  -3  -8   8        756.55        796.64        17.99 o                         
  -2  -8   8        279.78        281.17        11.40 o                         
  -1  -8   8          0.07         -1.55         1.55 o                         
   0  -8   8        161.08        159.92         5.93 o                         
   1  -8   8        111.80        117.00         3.90 o                         
   2  -8   8         10.55         12.07         2.60 o                         
   3  -8   8         10.24          2.57         3.05 o                         
   4  -8   8          0.05         -2.49         3.32 o                         
   5  -8   8          2.38          2.93         6.60 o                         
   6  -8   8         50.93         55.00        12.47 o                         
  -9  -7   8          1.01         -0.55         3.21 o                         
  -8  -7   8          0.12          1.24         2.83 o                         
  -7  -7   8          6.94          4.80         2.93 o                         
  -6  -7   8         19.11         16.74         2.25 o                         
  -5  -7   8        229.16        244.18         6.73 o                         
  -4  -7   8        224.02        239.49         6.51 o                         
  -3  -7   8        198.24        196.98         8.23 o                         
  -2  -7   8         26.63         27.36         1.57 o                         
  -1  -7   8         95.24         84.75         3.76 o                         
   0  -7   8         20.51         17.63         2.18 o                         
   1  -7   8          8.58         11.19         1.64 o                         
   2  -7   8          1.62          3.31         1.79 o                         
   3  -7   8         45.05         52.34         3.39 o                         
   4  -7   8         30.10         23.47         5.50 o                         
   5  -7   8        111.70         94.24         9.53 o                         
   6  -7   8         56.91         50.92         4.21 o                         
 -10  -6   8         64.11         81.41         9.17 o                         
  -9  -6   8          0.56          0.75         2.88 o                         
  -8  -6   8          2.85          2.32         2.30 o                         
  -7  -6   8         20.13         22.75         2.55 o                         
  -6  -6   8        129.71        138.18         4.58 o                         
  -5  -6   8         10.67          8.63         1.95 o                         
  -4  -6   8         97.07         95.06         3.60 o                         
  -3  -6   8        106.68         95.89         3.55 o                         
  -2  -6   8       3693.61       3854.90        82.57 o                         
  -1  -6   8        979.05       1035.26        19.48 o                         
   0  -6   8        128.03        121.92         3.25 o                         
   1  -6   8         44.52         38.37         2.25 o                         
   2  -6   8        425.90        417.01        13.94 o                         
   3  -6   8         12.87         10.22         2.64 o                         
   4  -6   8         10.26         10.27         4.77 o                         
   5  -6   8         22.30         13.01         2.78 o                         
   6  -6   8          2.51          1.76         3.05 o                         
 -10  -5   8          0.57         -0.86         2.95 o                         
  -9  -5   8         27.85         27.39         3.30 o                         
  -8  -5   8          3.88          1.71         1.97 o                         
  -7  -5   8          3.75          3.11         1.93 o                         
  -6  -5   8         65.64         59.96         2.88 o                         
  -5  -5   8         35.90         34.25         2.13 o                         
  -4  -5   8          1.35          0.85         1.36 o                         
  -3  -5   8        362.26        371.57         8.73 o                         
  -2  -5   8        372.00        379.58         8.87 o                         
  -1  -5   8        159.32        140.17         3.98 o                         
   0  -5   8         55.34         49.81         3.12 o                         
   1  -5   8          2.42          2.22         1.05 o                         
   2  -5   8         77.07         79.09         3.74 o                         
   3  -5   8          0.10         -0.47         1.52 o                         
   4  -5   8        126.37        134.68         4.29 o                         
   5  -5   8          0.75          0.15         2.44 o                         
   6  -5   8         17.89         15.10         2.71 o                         
   7  -5   8        168.16        163.94        14.67 o                         
   8  -5   8         12.71         11.37         5.87 o                         
   9  -5   8          2.19         -0.73         6.60 o                         
  10  -5   8         11.02          6.23         8.07 o                         
 -10  -4   8          0.90          1.18         2.68 o                         
  -9  -4   8          3.43          6.68         2.33 o                         
  -8  -4   8          0.97          1.71         1.97 o                         
  -7  -4   8         79.04         71.75         3.49 o                         
  -6  -4   8          0.04          0.33         1.25 o                         
  -5  -4   8        175.74        182.59         6.12 o                         
  -4  -4   8        242.18        242.90         5.96 o                         
  -3  -4   8         59.38         52.42         2.26 o                         
  -2  -4   8        462.15        465.23        10.50 o                         
  -1  -4   8        172.06        150.10         3.98 o                         
   0  -4   8        997.60       1000.62        18.79 o                         
   1  -4   8       1336.17       1395.64        25.99 o                         
   2  -4   8        174.50        190.45         4.76 o                         
   3  -4   8         74.91         61.47         2.54 o                         
   4  -4   8        437.71        456.54         9.02 o                         
   5  -4   8         74.59         66.27         4.13 o                         
   6  -4   8          6.43          1.03         1.99 o                         
   7  -4   8         16.91         16.85         2.91 o                         
   8  -4   8          0.14         -1.47         4.77 o                         
   9  -4   8        140.47        159.51        11.00 o                         
  10  -4   8         42.07         40.68         6.42 o                         
 -10  -3   8        184.46        167.21         5.87 o                         
  -9  -3   8         71.00         63.84         6.39 o                         
  -8  -3   8         83.31         75.54         6.23 o                         
  -7  -3   8        118.11        115.14         8.07 o                         
  -6  -3   8         86.68         75.17         5.87 o                         
  -5  -3   8        165.70        175.99        10.43 o                         
  -4  -3   8        183.61        185.14         4.68 o                         
  -3  -3   8        320.42        307.24         7.17 o                         
  -2  -3   8        752.94        772.29        16.86 o                         
  -1  -3   8        137.81        123.60         3.43 o                         
   0  -3   8         58.85         48.80         2.24 o                         
   1  -3   8        246.86        263.98         4.74 o                         
   2  -3   8         27.90         30.95         2.12 o                         
   3  -3   8         85.93         75.62         2.32 o                         
   4  -3   8        254.01        254.93         5.40 o                         
   5  -3   8          5.46          6.86         1.37 o                         
   6  -3   8         26.31         29.02         2.09 o                         
   7  -3   8         31.36         21.38         2.64 o                         
   8  -3   8         16.50          9.17         3.37 o                         
   9  -3   8         56.52         49.50         6.23 o                         
  10  -3   8         16.05         11.82         4.03 o                         
  11  -3   8          6.21          2.79         4.27 o                         
 -10  -2   8         21.61         17.73         2.44 o                         
  -9  -2   8         66.49         59.62         4.53 o                         
  -8  -2   8         59.69         56.09         4.40 o                         
  -7  -2   8         98.29        104.46         5.31 o                         
  -6  -2   8          3.41          2.02         2.07 o                         
  -5  -2   8         64.07         62.41         2.89 o                         
  -4  -2   8        117.36        105.53         4.27 o                         
  -3  -2   8        796.19        843.37        18.49 o                         
  -2  -2   8          8.56          8.81         1.11 o                         
  -1  -2   8         57.90         55.41         2.01 o                         
   0  -2   8         62.28         60.49         1.73 o                         
   1  -2   8        133.65        138.14         3.60 o                         
   2  -2   8       2262.36       2394.75        44.23 o                         
   3  -2   8        649.66        662.29        12.60 o                         
   4  -2   8         87.88         66.05         2.26 o                         
   5  -2   8        300.43        317.70         6.50 o                         
   6  -2   8         89.12         86.78         2.96 o                         
   7  -2   8        437.23        461.74        13.22 o                         
   8  -2   8         18.62         24.46         6.05 o                         
   9  -2   8         22.12         15.77         5.13 o                         
  10  -2   8         37.27         34.10         3.66 o                         
  11  -2   8        200.72        231.40         9.16 o                         
 -10  -1   8         36.84         39.01         4.29 o                         
  -9  -1   8        135.81        119.69         6.61 o                         
  -8  -1   8          2.70          1.83         2.85 o                         
  -7  -1   8        241.97        239.45         8.43 o                         
  -6  -1   8        174.13        181.77         4.44 o                         
  -5  -1   8         77.35         69.15         2.23 o                         
  -4  -1   8        413.96        410.77         7.28 o                         
  -3  -1   8         16.16         15.66         1.14 o                         
  -2  -1   8         20.78         21.81         1.51 o                         
  -1  -1   8        411.82        411.41         7.92 o                         
   0  -1   8        498.06        489.81         9.30 o                         
   1  -1   8         55.73         62.67         3.21 o                         
   2  -1   8        225.07        208.28         4.29 o                         
   3  -1   8        730.43        766.50        14.44 o                         
   4  -1   8          0.31          1.21         0.94 o                         
   5  -1   8        126.01        115.59         3.00 o                         
   6  -1   8        980.68       1001.36        18.93 o                         
   7  -1   8         53.51         52.91         7.70 o                         
   8  -1   8          0.76         -0.71         2.37 o                         
   9  -1   8        196.66        176.75        10.27 o                         
  10  -1   8         99.09        102.57         9.53 o                         
  11  -1   8         85.75         77.79         4.93 o                         
  12  -1   8         18.15         18.70         5.50 o                         
 -10   0   8          0.32         -1.10         2.39 o                         
  -9   0   8         22.62         22.89         6.42 o                         
  -8   0   8         73.27         77.63         3.83 o                         
  -7   0   8         14.76         11.52         2.04 o                         
  -6   0   8          8.71          5.83         1.41 o                         
  -5   0   8        336.58        341.33         5.74 o                         
  -4   0   8          3.03          4.05         1.00 o                         
  -3   0   8        126.09        114.53         3.49 o                         
  -2   0   8          0.64          0.21         0.77 o                         
  -1   0   8        991.10       1067.54        19.89 o                         
   0   0   8         46.32         42.64         1.38 o                         
   1   0   8         17.95         19.08         1.07 o                         
   2   0   8        761.49        784.26        14.76 o                         
   3   0   8        382.65        374.36         7.28 o                         
   4   0   8          8.67          6.76         1.27 o                         
   5   0   8        125.85        120.88         3.04 o                         
   6   0   8       1805.61       1890.32        35.06 o                         
   7   0   8          0.89          2.93         1.83 o                         
   8   0   8         28.33         32.64         5.13 o                         
   9   0   8         79.57         93.73         5.27 o                         
  10   0   8          6.02         10.02         2.98 o                         
  11   0   8          0.63          2.06         3.39 o                         
  12   0   8         14.42         13.20         4.27 o                         
 -10   1   8          4.73          5.40         2.61 o                         
  -9   1   8         67.91         69.35         4.79 o                         
  -8   1   8        133.20        120.63         5.83 o                         
  -7   1   8         13.72         11.71         2.04 o                         
  -6   1   8        124.89        119.11         4.09 o                         
  -5   1   8        427.42        427.42         7.71 o                         
  -4   1   8        373.15        366.91         7.42 o                         
  -3   1   8        451.93        429.83         8.52 o                         
  -2   1   8         85.87         80.07         2.73 o                         
  -1   1   8         65.33         73.93         2.02 o                         
   0   1   8        137.38        166.25         5.08 o                         
   1   1   8          9.18          6.57         0.84 o                         
   2   1   8        327.13        315.69         5.46 o                         
   3   1   8        977.88       1041.58        19.48 o                         
   4   1   8         15.63         12.98         1.59 o                         
   5   1   8        643.36        635.11        12.14 o                         
   6   1   8        199.85        197.57         4.39 o                         
   7   1   8        178.23        179.04         7.87 o                         
   8   1   8        146.39        127.15         7.52 o                         
   9   1   8          7.38          1.36         2.64 o                         
  10   1   8         96.84         93.08         5.37 o                         
  11   1   8        298.03        306.69        19.98 o                         
  12   1   8          0.74         -2.89         3.93 o                         
 -10   2   8          3.46          1.49         2.81 o                         
  -9   2   8         27.40         30.28         2.55 o                         
  -8   2   8         51.24         57.03         4.15 o                         
  -7   2   8          8.21          9.93         2.25 o                         
  -6   2   8        153.94        155.81         4.86 o                         
  -5   2   8          1.12          1.05         1.30 o                         
  -4   2   8        409.49        419.75         9.42 o                         
  -3   2   8       1223.92       1193.48        22.46 o                         
  -2   2   8         32.11         28.20         1.85 o                         
  -1   2   8         73.89         60.66         2.27 o                         
   0   2   8         36.96         27.79         1.33 o                         
   1   2   8         37.05         37.46         2.35 o                         
   2   2   8        151.91        157.11         3.47 o                         
   3   2   8        271.08        308.63         6.13 o                         
   4   2   8         79.37         73.94         2.17 o                         
   5   2   8          4.53          2.43         0.92 o                         
   6   2   8        812.67        855.69        14.50 o                         
   7   2   8         73.42         83.83         2.91 o                         
   8   2   8        455.23        461.55        15.03 o                         
   9   2   8         26.15         20.85         2.23 o                         
  10   2   8          3.41          6.38         2.91 o                         
  11   2   8        116.18        140.06         8.80 o                         
  12   2   8         23.33         26.93         4.21 o                         
  13   2   8         72.81         86.54         7.33 o                         
 -10   3   8         12.38         14.30        11.00 o                         
  -9   3   8          7.56          8.08         2.55 o                         
  -8   3   8          5.00          2.96         2.01 o                         
  -7   3   8        134.40        122.76         4.86 o                         
  -6   3   8        132.64        129.97         4.65 o                         
  -5   3   8          7.51          6.26         1.49 o                         
  -4   3   8         35.89         33.69         2.43 o                         
  -3   3   8        855.94        812.77        17.92 o                         
  -2   3   8       3236.14       3403.44        56.15 o                         
  -1   3   8        378.13        367.25         6.52 o                         
   0   3   8          0.43          0.47         0.64 o                         
   1   3   8         94.48         97.53         4.76 o                         
   2   3   8        326.15        317.19         5.63 o                         
   3   3   8        107.83         91.43         2.19 o                         
   4   3   8        189.11        180.28         4.97 o                         
   5   3   8        290.62        277.43         5.77 o                         
   6   3   8         34.92         32.36         1.56 o                         
   7   3   8         19.55         14.19         1.49 o                         
   8   3   8        156.72        154.17         5.69 o                         
   9   3   8         47.04         42.51         3.08 o                         
  10   3   8         11.93          9.81         2.91 o                         
  11   3   8         12.17          8.26         3.67 o                         
  12   3   8          4.41          6.67         3.86 o                         
  13   3   8        165.67        174.55        11.00 o                         
  -9   4   8         16.00         16.90         3.05 o                         
  -8   4   8         52.34         57.29         3.05 o                         
  -7   4   8         18.69         15.79         2.28 o                         
  -6   4   8         89.68         83.30         3.19 o                         
  -5   4   8        111.37        110.26         2.98 o                         
  -4   4   8         10.97         10.77         1.42 o                         
  -3   4   8        266.35        256.61         5.42 o                         
  -2   4   8         35.69         32.67         2.02 o                         
  -1   4   8       1588.50       1633.75        30.34 o                         
   0   4   8        181.79        168.86         3.73 o                         
   1   4   8          0.34          0.45         0.92 o                         
   2   4   8          0.48          0.20         0.71 o                         
   3   4   8         75.59         71.97         1.95 o                         
   4   4   8        113.38        104.49         2.46 o                         
   5   4   8        242.39        248.17         5.13 o                         
   6   4   8        528.73        521.02        10.13 o                         
   7   4   8          3.14          5.28         1.47 o                         
   8   4   8        277.07        294.04        12.65 o                         
   9   4   8         43.20         49.44         3.25 o                         
  10   4   8        154.56        175.25         6.84 o                         
  11   4   8         56.34         69.99         4.40 o                         
  12   4   8          4.86          7.48         3.66 o                         
  13   4   8          8.97         19.80         5.50 o                         
  -8   5   8         11.57         10.83         2.78 o                         
  -7   5   8          0.37          1.28         2.06 o                         
  -6   5   8          0.02          0.41         1.72 o                         
  -5   5   8        153.39        149.65         3.79 o                         
  -4   5   8        273.72        280.50         8.79 o                         
  -3   5   8         19.05         19.91         1.78 o                         
  -2   5   8         13.65         13.92         1.19 o                         
  -1   5   8       1932.29       1968.32        36.58 o                         
   0   5   8       1504.03       1499.92        27.96 o                         
   1   5   8        228.44        224.75         4.68 o                         
   2   5   8         38.66         39.84         1.62 o                         
   3   5   8         59.73         54.19         1.95 o                         
   4   5   8        104.79        104.74         2.82 o                         
   5   5   8         20.93         22.67         1.48 o                         
   6   5   8         30.13         27.67         1.80 o                         
   7   5   8        562.51        557.13        12.62 o                         
   8   5   8         41.84         33.59         2.82 o                         
   9   5   8        166.55        166.81         6.32 o                         
  10   5   8          1.03         -1.83         3.37 o                         
  11   5   8          9.24         11.92         3.32 o                         
  12   5   8          4.66          2.07         3.93 o                         
  -8   6   8         11.27         12.89         3.45 o                         
  -7   6   8        132.14        134.81         4.88 o                         
  -6   6   8          3.56          1.16         2.03 o                         
  -5   6   8          7.72          4.45         1.67 o                         
  -4   6   8          5.21          4.83         1.67 o                         
  -3   6   8          5.26          2.22         1.38 o                         
  -2   6   8          8.88          9.88         1.38 o                         
  -1   6   8         18.22         13.16         1.38 o                         
   0   6   8        146.66        137.01         3.48 o                         
   1   6   8        412.37        423.52         9.58 o                         
   2   6   8        219.97        220.53         4.81 o                         
   3   6   8        683.60        714.93        13.70 o                         
   4   6   8         60.45         56.99         2.18 o                         
   5   6   8          7.97          6.72         1.36 o                         
   6   6   8        145.60        146.58         3.83 o                         
   7   6   8        241.02        223.13         6.26 o                         
   8   6   8         71.22         63.73         3.44 o                         
   9   6   8         38.22         34.34         4.40 o                         
  10   6   8         71.20         81.04         6.97 o                         
  11   6   8         27.37         29.64         3.79 o                         
  12   6   8          0.20         -0.86         3.93 o                         
  -7   7   8          4.90          3.09         2.73 o                         
  -6   7   8          2.39          1.77         2.42 o                         
  -5   7   8          2.82          1.35         1.93 o                         
  -4   7   8         99.84        101.24         3.45 o                         
  -3   7   8          0.30          1.01         1.62 o                         
  -2   7   8         23.24         19.51         1.76 o                         
  -1   7   8        126.94        116.59         4.34 o                         
   0   7   8          0.84          0.44         1.36 o                         
   1   7   8        651.99        639.84        12.41 o                         
   2   7   8       1461.44       1518.82        28.37 o                         
   3   7   8        390.30        384.07         7.77 o                         
   4   7   8          2.02          0.07         1.26 o                         
   5   7   8          6.93          5.61         1.43 o                         
   6   7   8        187.00        184.97         4.60 o                         
   7   7   8         27.36         24.81         2.26 o                         
   8   7   8         93.04         94.99         5.68 o                         
   9   7   8          0.04          1.93         2.91 o                         
  10   7   8         15.16         13.20         5.50 o                         
  11   7   8          0.03          1.83         6.23 o                         
  12   7   8          0.44          2.29         4.21 o                         
  -6   8   8         10.92         16.56         2.98 o                         
  -5   8   8         65.10         65.11         3.70 o                         
  -4   8   8          5.17          5.74         2.04 o                         
  -3   8   8         24.52         19.31         2.20 o                         
  -2   8   8         21.91         20.40         2.04 o                         
  -1   8   8         40.34         32.47         2.33 o                         
   0   8   8          0.75         -0.46         1.07 o                         
   1   8   8         66.45         60.81         2.65 o                         
   2   8   8         23.58         23.53         1.67 o                         
   3   8   8        380.32        425.79         8.68 o                         
   4   8   8        894.71        965.47        18.42 o                         
   5   8   8        185.69        195.81         5.12 o                         
   6   8   8          0.28         -0.35         1.99 o                         
   7   8   8          1.59          2.88         2.13 o                         
   8   8   8          1.38          2.97         2.82 o                         
   9   8   8          0.00         -0.92         3.37 o                         
  10   8   8         21.16         16.87         6.23 o                         
  11   8   8          0.73          2.57         6.60 o                         
  12   8   8         53.23         72.55         8.43 o                         
  -5   9   8          4.99          1.24         2.96 o                         
  -4   9   8          5.61          3.10         2.47 o                         
  -3   9   8         31.57         25.10         2.66 o                         
  -2   9   8         16.91         19.61         2.36 o                         
  -1   9   8         52.52         48.65         2.55 o                         
   0   9   8         81.24         74.46         2.77 o                         
   1   9   8         14.41         11.16         1.59 o                         
   2   9   8         82.74         71.02         2.74 o                         
   3   9   8        343.64        366.60         7.81 o                         
   4   9   8        350.92        353.13         7.59 o                         
   5   9   8        389.90        397.14         9.53 o                         
   6   9   8         33.10         37.40         3.02 o                         
   7   9   8         77.58         75.35         3.62 o                         
   8   9   8        127.03        120.17         6.06 o                         
   9   9   8         19.30         15.77         5.50 o                         
  10   9   8          6.55          6.23         6.23 o                         
  11   9   8          0.12         -0.73         7.33 o                         
  -4  10   8          6.02          7.65         3.01 o                         
  -3  10   8         11.05          5.64         2.68 o                         
  -2  10   8         17.40         13.18         2.71 o                         
  -1  10   8          0.62          0.48         2.39 o                         
   0  10   8          1.38         -0.46         1.82 o                         
   1  10   8          5.33          4.13         1.84 o                         
   2  10   8         76.06         75.51         3.21 o                         
   3  10   8          0.07         -0.84         1.89 o                         
   4  10   8         16.28         14.75         2.11 o                         
   5  10   8        224.72        227.10         9.82 o                         
   6  10   8        401.63        414.66        10.41 o                         
   7  10   8        289.68        322.78         8.77 o                         
   8  10   8         73.34         72.80         4.40 o                         
   9  10   8         15.72          6.97         6.23 o                         
  10  10   8         46.66         49.50         8.43 o                         
  -3  11   8          0.46         -0.21         3.25 o                         
  -2  11   8         68.47         59.44         3.46 o                         
  -1  11   8         16.07         14.19         3.55 o                         
   0  11   8         82.97         83.85         5.63 o                         
   1  11   8          2.93          1.41         2.14 o                         
   2  11   8          0.03          2.02         2.28 o                         
   3  11   8          0.72          0.96         2.27 o                         
   4  11   8         46.34         48.11         6.55 o                         
   5  11   8        127.84        126.13         5.96 o                         
   6  11   8         34.56         33.69         3.36 o                         
   7  11   8        132.76        135.79         5.93 o                         
   8  11   8         45.37         37.40         5.50 o                         
  -1  12   8         13.37         11.56         4.46 o                         
   0  12   8         58.59         65.49         3.33 o                         
   1  12   8         39.04         38.46         3.01 o                         
   2  12   8         59.79         54.58         3.61 o                         
   3  12   8         44.40         47.79         3.65 o                         
   4  12   8        157.36        192.05         9.60 o                         
   5  12   8          0.01         -0.14         3.77 o                         
   6  12   8        153.23        157.07         8.19 o                         
   7  12   8        156.63        162.25         9.53 o                         
   8  12   8        257.85        319.36        15.40 o                         
   4  13   8         34.55         38.97         7.33 o                         
   5  13   8         65.74         64.29         7.52 o                         
   6  13   8         30.07         32.43         5.43 o                         
  -3 -11   9          0.74          2.35         4.74 o                         
  -2 -11   9         44.57         53.54         6.97 o                         
  -6 -10   9        196.43        217.41        15.03 o                         
  -5 -10   9         45.41         39.64         3.95 o                         
  -4 -10   9         13.60         13.24         3.68 o                         
  -3 -10   9          1.05          1.78         3.36 o                         
  -2 -10   9         15.60         16.49         3.64 o                         
  -1 -10   9          0.35         -1.01         4.21 o                         
   0 -10   9          4.53          1.47         7.70 o                         
   1 -10   9          0.59         -1.47         7.70 o                         
   2 -10   9         36.81         33.37         8.80 o                         
  -7  -9   9          0.34         -5.13         6.97 o                         
  -6  -9   9          0.35          2.38         3.59 o                         
  -5  -9   9         21.10         20.82         3.19 o                         
  -4  -9   9         44.45         41.14         3.36 o                         
  -3  -9   9         11.17          8.57         2.92 o                         
  -2  -9   9         14.88         14.37         2.43 o                         
  -1  -9   9         80.23         84.82        10.63 o                         
   0  -9   9          8.44         10.05         3.66 o                         
   1  -9   9          1.98          1.10         6.60 o                         
   2  -9   9         16.90         12.10         6.97 o                         
   3  -9   9          3.04          4.40         7.33 o                         
   4  -9   9         41.37         32.27         8.80 o                         
   5  -9   9        123.87        150.32         8.68 o                         
  -8  -8   9         15.86         19.43         7.33 o                         
  -7  -8   9         85.73         98.44         5.53 o                         
  -6  -8   9         31.43         28.84         3.32 o                         
  -5  -8   9        297.10        320.12        10.81 o                         
  -4  -8   9        169.93        165.11         5.82 o                         
  -3  -8   9        127.69        135.05         7.54 o                         
  -2  -8   9         45.91         41.66         2.86 o                         
  -1  -8   9          8.62          5.23         1.72 o                         
   0  -8   9          0.52          0.59         1.96 o                         
   1  -8   9          2.86          3.65         3.25 o                         
   2  -8   9         22.37         19.72         4.05 o                         
   3  -8   9         27.00         10.63         6.23 o                         
   4  -8   9         16.70         12.57         3.44 o                         
   5  -8   9        219.62        265.26        10.04 o                         
   6  -8   9        254.64        287.74        12.26 o                         
  -9  -7   9         44.75         48.40         9.17 o                         
  -8  -7   9         32.75         31.29         3.49 o                         
  -7  -7   9         87.42         90.54         5.32 o                         
  -6  -7   9          0.00          1.47         2.44 o                         
  -5  -7   9         95.90        104.10         6.23 o                         
  -4  -7   9         98.11         99.92         5.83 o                         
  -3  -7   9         84.29         89.70         3.98 o                         
  -2  -7   9         14.95          9.06         2.06 o                         
  -1  -7   9         21.21         18.78         2.31 o                         
   0  -7   9          0.38         -0.83         1.48 o                         
   1  -7   9        122.61        122.97         6.54 o                         
   2  -7   9        118.69        131.89         4.54 o                         
   3  -7   9         37.25         32.46         3.11 o                         
   4  -7   9         63.20         54.63         3.72 o                         
   5  -7   9         11.30          9.78         3.30 o                         
   6  -7   9          6.74          6.16         3.72 o                         
   7  -7   9         63.47         77.37         6.60 o                         
  -9  -6   9          9.07          7.99         3.30 o                         
  -8  -6   9          0.32         -0.10         2.59 o                         
  -7  -6   9          3.56          2.07         2.26 o                         
  -6  -6   9         68.95         65.89         5.68 o                         
  -5  -6   9         10.53          9.23         1.79 o                         
  -4  -6   9         34.80         33.10         3.05 o                         
  -3  -6   9         20.00         16.88         1.90 o                         
  -2  -6   9        139.15        145.11         6.46 o                         
  -1  -6   9        454.21        484.59        13.02 o                         
   0  -6   9        241.95        237.54         6.05 o                         
   1  -6   9        141.43        131.66         4.07 o                         
   2  -6   9         33.30         22.31         3.04 o                         
   3  -6   9         22.67         20.71         2.09 o                         
   4  -6   9         69.28         67.39         4.23 o                         
   5  -6   9          6.09          9.72         2.83 o                         
   6  -6   9          7.79          4.74         3.11 o                         
   7  -6   9        196.05        215.95        11.37 o                         
  -9  -5   9          3.40          4.30         2.65 o                         
  -8  -5   9         68.00         72.53         5.13 o                         
  -7  -5   9         56.52         56.86         3.39 o                         
  -6  -5   9        129.57        134.07         5.01 o                         
  -5  -5   9        101.12        110.72         9.42 o                         
  -4  -5   9        237.48        232.74         6.14 o                         
  -3  -5   9        108.99        105.92         3.59 o                         
  -2  -5   9         55.69         57.47         2.70 o                         
  -1  -5   9          4.95          3.81         1.71 o                         
   0  -5   9          7.34          5.09         1.16 o                         
   1  -5   9          0.85          1.32         1.16 o                         
   2  -5   9          3.47          3.00         1.40 o                         
   3  -5   9        324.81        302.07         7.44 o                         
   4  -5   9          0.23          2.18         1.84 o                         
   5  -5   9         63.13         66.81         7.33 o                         
   6  -5   9         32.05         34.83         3.32 o                         
   7  -5   9         67.33         65.64         5.13 o                         
 -10  -4   9        136.99        134.94         7.46 o                         
  -9  -4   9         17.83         14.47         2.37 o                         
  -8  -4   9        107.96         96.54         4.48 o                         
  -7  -4   9          4.74          4.03         1.67 o                         
  -6  -4   9          2.15          1.15         1.60 o                         
  -5  -4   9         27.22         20.89         1.52 o                         
  -4  -4   9        152.45        159.04        14.49 o                         
  -3  -4   9         61.65         63.41         2.63 o                         
  -2  -4   9        487.81        455.50        10.36 o                         
  -1  -4   9         67.15         66.24         4.95 o                         
   0  -4   9        775.28        760.98        20.60 o                         
   1  -4   9       1572.47       1549.06        33.31 o                         
   2  -4   9        731.22        700.02        15.44 o                         
   3  -4   9        121.75        118.10         3.71 o                         
   4  -4   9         66.28         64.84         3.13 o                         
   5  -4   9        141.32        139.13         4.46 o                         
   6  -4   9          4.60          3.50         2.12 o                         
   7  -4   9          3.19         -0.40         2.71 o                         
   8  -4   9         35.40         33.87         3.52 o                         
   9  -4   9         22.95         20.17         6.60 o                         
  10  -4   9         92.82         93.14         9.17 o                         
 -10  -3   9          1.39          0.37         6.97 o                         
  -9  -3   9         39.62         37.77         6.60 o                         
  -8  -3   9         40.77         40.34         5.87 o                         
  -7  -3   9          0.98          1.10         4.03 o                         
  -6  -3   9         25.13         29.34         4.40 o                         
  -5  -3   9        251.66        268.86        20.54 o                         
  -4  -3   9         54.29         47.19         2.27 o                         
  -3  -3   9        136.90        138.43         3.88 o                         
  -2  -3   9        184.31        182.00         4.67 o                         
  -1  -3   9          0.50          0.63         1.65 o                         
   0  -3   9        170.69        181.63         8.23 o                         
   1  -3   9          6.06          4.09         0.84 o                         
   2  -3   9          9.83         13.83         1.14 o                         
   3  -3   9        113.31         93.84         2.69 o                         
   4  -3   9         51.49         43.16         2.43 o                         
   5  -3   9        608.58        644.58        12.51 o                         
   6  -3   9          9.68         10.71         2.04 o                         
   7  -3   9         77.01         76.30         4.49 o                         
   8  -3   9         30.31         23.84         3.25 o                         
   9  -3   9         87.89         89.47         7.70 o                         
  10  -3   9          1.38          3.67         6.60 o                         
  11  -3   9          0.37         -2.20        10.63 o                         
 -10  -2   9         97.83        100.75         6.35 o                         
  -9  -2   9         30.21         32.44         4.27 o                         
  -8  -2   9         20.30         24.40         3.49 o                         
  -7  -2   9        141.69        134.56         6.09 o                         
  -6  -2   9          6.93          5.38         2.45 o                         
  -5  -2   9         54.86         59.28         4.01 o                         
  -4  -2   9         85.15         76.98         8.25 o                         
  -3  -2   9        194.93        179.06         4.52 o                         
  -2  -2   9        640.44        638.64        14.04 o                         
  -1  -2   9          5.47          2.17         0.94 o                         
   0  -2   9         32.52         27.31         3.07 o                         
   1  -2   9          0.05         -0.06         1.05 o                         
   2  -2   9       1230.11       1182.16        22.04 o                         
   3  -2   9       2965.85       3017.42        55.65 o                         
   4  -2   9        426.29        429.00         8.52 o                         
   5  -2   9        220.34        216.73         4.88 o                         
   6  -2   9        172.26        155.49         4.05 o                         
   7  -2   9          9.42          6.33         2.37 o                         
   8  -2   9         40.84         45.98         3.44 o                         
   9  -2   9         46.11         44.74         6.23 o                         
  10  -2   9          5.38          3.67         6.23 o                         
  11  -2   9         38.74         38.50         8.07 o                         
 -10  -1   9          0.74          0.29         4.65 o                         
  -9  -1   9          3.65          4.07         3.75 o                         
  -8  -1   9         35.59         30.78         3.49 o                         
  -7  -1   9         73.71         77.78         6.78 o                         
  -6  -1   9         37.88         41.21         2.97 o                         
  -5  -1   9         77.35         74.41         3.24 o                         
  -4  -1   9         17.02         17.89         1.80 o                         
  -3  -1   9        126.79        126.02         3.73 o                         
  -2  -1   9        792.45        838.18        18.35 o                         
  -1  -1   9        334.57        340.82         7.75 o                         
   0  -1   9        268.24        301.48         7.04 o                         
   1  -1   9         27.15         23.85         1.33 o                         
   2  -1   9         57.04         54.10         2.07 o                         
   3  -1   9         80.76         74.61         2.22 o                         
   4  -1   9          0.47          1.22         1.03 o                         
   5  -1   9        503.25        507.81        10.74 o                         
   6  -1   9         17.04         20.09         1.60 o                         
   7  -1   9         14.70         13.63         2.93 o                         
   8  -1   9          2.16          3.77         2.64 o                         
   9  -1   9         98.40         95.02         6.05 o                         
  10  -1   9         18.19         19.43         6.23 o                         
  11  -1   9          1.44         -3.30         6.97 o                         
 -10   0   9        254.19        275.68        11.02 o                         
  -9   0   9          1.72         -2.49         3.49 o                         
  -8   0   9          2.03          1.83         3.11 o                         
  -7   0   9         37.79         35.74         2.87 o                         
  -6   0   9          3.20          2.48         1.55 o                         
  -5   0   9          6.09          5.02         1.11 o                         
  -4   0   9         65.41         63.43         2.43 o                         
  -3   0   9        358.40        382.65         7.65 o                         
  -2   0   9         48.22         43.16         2.03 o                         
  -1   0   9        141.49        148.10         3.83 o                         
   0   0   9        693.21        715.01        15.66 o                         
   1   0   9        263.83        242.59         6.54 o                         
   2   0   9        547.65        568.71        10.90 o                         
   3   0   9        288.68        284.43         5.76 o                         
   4   0   9       2464.67       2543.63        47.03 o                         
   5   0   9       2807.48       2862.68        52.85 o                         
   6   0   9         74.65         75.20         2.75 o                         
   7   0   9        251.51        264.05         8.14 o                         
   8   0   9         45.00         39.97         2.98 o                         
   9   0   9        135.03        121.47        14.12 o                         
  10   0   9          0.57          0.37         5.50 o                         
  11   0   9         30.01         32.27         6.97 o                         
  12   0   9         18.87         23.47         6.23 o                         
 -10   1   9         50.76         49.64         8.25 o                         
  -9   1   9         70.73         74.40         6.21 o                         
  -8   1   9         18.07         19.61         3.49 o                         
  -7   1   9         10.87         10.86         2.39 o                         
  -6   1   9         23.95         21.63         2.10 o                         
  -5   1   9          0.80          1.71         1.23 o                         
  -4   1   9        121.00        118.03         3.48 o                         
  -3   1   9        377.60        380.96         7.74 o                         
  -2   1   9        156.04        145.15         4.13 o                         
  -1   1   9         44.56         52.21         2.28 o                         
   0   1   9        244.15        280.15         6.48 o                         
   1   1   9          6.58          7.49         1.07 o                         
   2   1   9         38.22         30.29         1.55 o                         
   3   1   9          6.59          3.87         0.82 o                         
   4   1   9        329.91        349.95         7.05 o                         
   5   1   9        353.23        352.28         7.09 o                         
   6   1   9         19.75         16.65         1.41 o                         
   7   1   9         61.55         63.31         6.05 o                         
   8   1   9          4.39          5.65         2.37 o                         
   9   1   9        115.44         99.93         5.27 o                         
  10   1   9         31.80         31.17         5.87 o                         
  11   1   9         56.04         56.84         7.70 o                         
  12   1   9          6.63          3.09         4.48 o                         
  -9   2   9         89.63        101.32         6.42 o                         
  -8   2   9         49.26         42.63         5.32 o                         
  -7   2   9         10.83          8.96         2.64 o                         
  -6   2   9        128.45        135.44         4.72 o                         
  -5   2   9          0.70          1.21         1.45 o                         
  -4   2   9         12.70          9.36         1.40 o                         
  -3   2   9          4.73          6.39         1.26 o                         
  -2   2   9        120.84        121.12         3.65 o                         
  -1   2   9        813.14        893.74        16.86 o                         
   0   2   9          7.96          5.33         0.85 o                         
   1   2   9        719.40        755.17        16.58 o                         
   2   2   9        670.86        719.86        13.65 o                         
   3   2   9        282.84        274.84         5.58 o                         
   4   2   9          0.55          1.37         0.97 o                         
   5   2   9       1802.65       1841.22        34.19 o                         
   6   2   9        279.83        257.80         4.98 o                         
   7   2   9       1485.64       1562.01        26.23 o                         
   8   2   9        117.47        124.00         5.27 o                         
   9   2   9         63.84         77.54         3.96 o                         
  10   2   9          0.00          3.67         5.13 o                         
  11   2   9         14.14          8.07         6.23 o                         
  12   2   9          0.36          1.25         4.21 o                         
  -9   3   9         12.07          8.68         2.81 o                         
  -8   3   9          0.00         -0.12         3.49 o                         
  -7   3   9         47.78         45.88         3.55 o                         
  -6   3   9          5.19          4.56         2.04 o                         
  -5   3   9          3.80          2.60         1.56 o                         
  -4   3   9         52.87         47.58         2.79 o                         
  -3   3   9        132.90        128.17         3.42 o                         
  -2   3   9          4.73          3.46         0.93 o                         
  -1   3   9        639.72        689.36        13.20 o                         
   0   3   9          1.33          0.70         1.33 o                         
   1   3   9         46.87         55.05         2.01 o                         
   2   3   9        229.55        243.98         4.50 o                         
   3   3   9        327.55        338.18         6.06 o                         
   4   3   9        154.43        162.95         3.35 o                         
   5   3   9         59.04         56.06         2.04 o                         
   6   3   9          7.43          6.46         1.41 o                         
   7   3   9         83.78         80.07         4.27 o                         
   8   3   9          6.92          4.50         2.37 o                         
   9   3   9        266.90        285.25        15.77 o                         
  10   3   9        137.99        130.18         9.53 o                         
  11   3   9         45.63         49.50         6.97 o                         
  12   3   9          8.33         10.07         4.91 o                         
  -9   4   9         18.86         15.03         6.97 o                         
  -8   4   9          1.25         -0.12         2.51 o                         
  -7   4   9         81.91         95.04         3.59 o                         
  -6   4   9        429.84        471.39        11.57 o                         
  -5   4   9         81.52         80.98         2.72 o                         
  -4   4   9         58.32         55.94         3.58 o                         
  -3   4   9          5.61          4.94         1.48 o                         
  -2   4   9          3.43          2.14         1.06 o                         
  -1   4   9         11.43          9.78         1.37 o                         
   0   4   9         25.57         20.77         1.27 o                         
   1   4   9         15.09         16.28         1.21 o                         
   2   4   9        325.32        325.02         5.85 o                         
   3   4   9         64.95         62.19         2.73 o                         
   4   4   9        124.40        129.60         2.95 o                         
   5   4   9         13.13         12.56         1.14 o                         
   6   4   9         24.05         25.68         2.02 o                         
   7   4   9        641.22        645.85        12.55 o                         
   8   4   9        148.99        150.31         5.80 o                         
   9   4   9        385.92        416.86        12.30 o                         
  10   4   9        419.16        461.63        20.17 o                         
  11   4   9        154.01        184.41        12.10 o                         
  12   4   9          0.31         -2.57         6.97 o                         
  -8   5   9          6.71          7.44         2.84 o                         
  -7   5   9         54.54         53.12         2.80 o                         
  -6   5   9         99.45         93.22         3.73 o                         
  -5   5   9          0.01         -0.16         1.45 o                         
  -4   5   9         54.38         56.33         2.76 o                         
  -3   5   9         19.86         13.98         1.42 o                         
  -2   5   9         22.17         27.46         1.86 o                         
  -1   5   9        258.97        261.15         6.51 o                         
   0   5   9         94.67         95.58         3.28 o                         
   1   5   9         48.94         43.72         2.16 o                         
   2   5   9         46.87         44.01         1.79 o                         
   3   5   9          2.66          4.14         1.03 o                         
   4   5   9         17.54         15.06         2.01 o                         
   5   5   9          2.61          2.76         1.23 o                         
   6   5   9         35.76         33.72         1.74 o                         
   7   5   9         16.69         16.19         1.91 o                         
   8   5   9          9.27         11.14         2.37 o                         
   9   5   9          6.29          1.15         2.64 o                         
  10   5   9         21.36         22.00         5.50 o                         
  11   5   9         92.71         93.87         8.43 o                         
  12   5   9         16.66         19.80         7.70 o                         
  -7   6   9         12.40         11.95         2.74 o                         
  -6   6   9        134.35        148.31         4.92 o                         
  -5   6   9        195.20        219.29         5.12 o                         
  -4   6   9         22.72         23.98         1.94 o                         
  -3   6   9          3.06          3.89         1.60 o                         
  -2   6   9          5.80          4.91         1.71 o                         
  -1   6   9          1.15         -0.79         1.64 o                         
   0   6   9         24.26         24.83         2.05 o                         
   1   6   9        272.74        279.69         7.03 o                         
   2   6   9         93.04         93.71         2.69 o                         
   3   6   9         54.79         52.42         2.20 o                         
   4   6   9         65.57         54.51         2.20 o                         
   5   6   9        238.90        236.29         5.29 o                         
   6   6   9        113.68        109.06         3.38 o                         
   7   6   9         16.15         12.75         2.09 o                         
   8   6   9          3.67          5.34         2.64 o                         
   9   6   9        119.10        130.01         7.33 o                         
  10   6   9         54.09         46.94         6.60 o                         
  11   6   9        370.70        375.09        17.97 o                         
  12   6   9        362.28        423.87        20.90 o                         
  -7   7   9         27.18         36.67         7.33 o                         
  -6   7   9         12.04         10.01         2.67 o                         
  -5   7   9          2.47          1.72         2.17 o                         
  -4   7   9         15.96         12.02         1.93 o                         
  -3   7   9         43.36         42.09         3.44 o                         
  -2   7   9         28.90         30.33         2.40 o                         
  -1   7   9        111.89        111.38         4.20 o
[truncated: 129,682 more chars]
